# Supplementary material for: Transcriptome of the Invasive Brown Marmorated Stink Bug, Halyomorpha halys (Stål) (Heteroptera: Pentatomidae)
Source: PLoS One. 2014 Nov 11;9(11):e111646. doi: 10.1371/journal.pone.0111646 (PMC4227672; doi:10.1371/journal.pone.0111646)
Supplement: Table S1 — Halyomorpha halys gold-tier PUTs BLAST2GO annotations using the NCBI NR database. (XLSX) [file pone.0111646.s001.xlsx]

## Sheet: Gold tier NR blast2go_table_201
Seq. Name	Seq. Description	Seq. Length	#Hits	min. eValue	mean Similarity	#GOs	GOs	Enzyme Codes	InterProScan
comp93056_c0_seq1	116 kda u5 small nuclear ribonucleoprotein component-like	3262	20	0	0.863	6	F:translation elongation factor activity; P:translational elongation; P:GTP catabolic process; F:GTPase activity; C:ribonucleoprotein complex; F:GTP binding	-	IPR000795 (PRINTS); IPR000640 (SMART); IPR005517 (SMART); IPR005517 (PFAM); G3DSA:3.90.1430.10 (GENE3D); IPR005225 (TIGRFAM); G3DSA:3.30.70.870 (GENE3D); IPR000640 (PFAM); IPR014721 (G3DSA:3.30.230.GENE3D); IPR000640 (G3DSA:3.30.70.GENE3D); G3DSA:2.40.30.10 (GENE3D); G3DSA:3.40.50.300 (GENE3D); IPR009022 (PFAM); IPR004161 (PFAM); IPR000795 (PFAM); PTHR23115:SF5 (PANTHER); PTHR23115 (PANTHER); IPR…
comp240235_c0_seq1	14-3-3 family protein epsilon	810	20	6.77804e-122	0.692	1	F:protein domain specific binding		IPR000308 (PRINTS); IPR000308 (PIRSF); IPR023410 (SMART); IPR023410 (G3DSA:1.20.190.GENE3D); IPR023410 (PFAM); IPR000308 (PANTHER); IPR023410 (SUPERFAMILY)
comp35796_c0_seq1	14-3-3 protein epsilon-like	2918	20	1.56636e-136	0.9635	0	-		Coil (COILS); IPR000308 (PRINTS); IPR023410 (SMART); IPR000308 (PIRSF); IPR023410 (PFAM); IPR023410 (G3DSA:1.20.190.GENE3D); IPR000308 (PANTHER); IPR023409 (PROSITE_PATTERNS); IPR023409 (PROSITE_PATTERNS); IPR023410 (SUPERFAMILY)
comp58894_c0_seq2	14-3-3 zeta	1325	20	3.90029e-125	0.9865	0	-		Coil (COILS); Coil (COILS); IPR000308 (PRINTS); IPR023410 (SMART); IPR000308 (PIRSF); IPR023410 (G3DSA:1.20.190.GENE3D); IPR023410 (PFAM); IPR000308 (PANTHER); IPR023409 (PROSITE_PATTERNS); IPR023409 (PROSITE_PATTERNS); IPR023410 (SUPERFAMILY)
comp58894_c0_seq1	14-3-3 zeta	1329	20	3.92701e-125	0.9865	0	-		Coil (COILS); Coil (COILS); IPR000308 (PRINTS); IPR023410 (SMART); IPR000308 (PIRSF); IPR023410 (G3DSA:1.20.190.GENE3D); IPR023410 (PFAM); IPR000308 (PANTHER); IPR023409 (PROSITE_PATTERNS); IPR023409 (PROSITE_PATTERNS); IPR023410 (SUPERFAMILY)
comp97676_c0_seq1	15-hydroxyprostaglandin dehydrogenase	971	20	1.84071e-117	0.5885	3	P:oxidation-reduction process; F:oxidoreductase activity; P:metabolic process		IPR002198 (PRINTS); IPR002347 (PRINTS); IPR016040 (G3DSA:3.40.50.GENE3D); IPR002198 (PFAM); PTHR24310:SF0 (PANTHER); PTHR24310 (PANTHER); IPR020904 (PROSITE_PATTERNS); SSF51735 (SUPERFAMILY)
comp93771_c0_seq2	15-hydroxyprostaglandin dehydrogenase	1338	20	2.19988e-75	0.6595	4	P:oxidation-reduction process; F:oxidoreductase activity; F:15-hydroxyprostaglandin dehydrogenase (NAD+) activity; P:metabolic process		IPR002347 (PRINTS); IPR002198 (PRINTS); IPR016040 (G3DSA:3.40.50.GENE3D); IPR002198 (PFAM); PTHR24310:SF0 (PANTHER); PTHR24310 (PANTHER); IPR020904 (PROSITE_PATTERNS); SIGNAL_PEPTIDE_H_REGION (PHOBIUS); SIGNAL_PEPTIDE (PHOBIUS); SIGNAL_PEPTIDE_N_REGION (PHOBIUS); SIGNAL_PEPTIDE_C_REGION (PHOBIUS); NON_CYTOPLASMIC_DOMAIN (PHOBIUS); SSF51735 (SUPERFAMILY)
comp402477_c0_seq1	16s rrna methyltransferase	670	20	1.35007e-110	0.7655	2	P:methylation; F:methyltransferase activity	-	IPR004398 (PIRSF); IPR004398 (PFAM); G3DSA:3.40.50.150 (GENE3D); IPR004398 (TIGRFAM); IPR002052 (PROSITE_PATTERNS); SSF53335 (SUPERFAMILY)
comp233756_c0_seq1	1-acyl-sn-glycerol-3-phosphate acyltransferase	1256	20	2.31819e-140	0.766	2	P:metabolic process; F:transferase activity, transferring acyl groups	-	IPR002123 (SMART); IPR004552 (TIGRFAM); IPR002123 (PFAM); G3DSA:3.40.1130.10 (GENE3D); PTHR10434 (PANTHER); PTHR10434:SF0 (PANTHER); TRANSMEMBRANE (PHOBIUS); CYTOPLASMIC_DOMAIN (PHOBIUS); NON_CYTOPLASMIC_DOMAIN (PHOBIUS); CYTOPLASMIC_DOMAIN (PHOBIUS); NON_CYTOPLASMIC_DOMAIN (PHOBIUS); TRANSMEMBRANE (PHOBIUS); CYTOPLASMIC_DOMAIN (PHOBIUS); TRANSMEMBRANE (PHOBIUS); TRANSMEMBRANE (PHOBIUS); SSF69593…
comp103715_c3_seq26	26s protease regulatory subunit 4-like	4336	20	0	0.937	0	-		IPR000253 (SMART); IPR000253 (G3DSA:2.60.200.GENE3D); IPR000253 (PFAM); IPR000253 (PROSITE_PROFILES); IPR008984 (SUPERFAMILY)
comp103715_c3_seq16	26s protease regulatory subunit 4-like	4390	20	0	0.937	0	-		IPR000253 (SMART); IPR000253 (G3DSA:2.60.200.GENE3D); IPR000253 (PFAM); IPR000253 (PROSITE_PROFILES); IPR008984 (SUPERFAMILY)
comp103715_c3_seq13	26s protease regulatory subunit 4-like	5011	20	0	0.937	0	-		IPR000253 (SMART); IPR000253 (G3DSA:2.60.200.GENE3D); IPR000253 (PFAM); IPR000253 (PROSITE_PROFILES); IPR008984 (SUPERFAMILY)
comp103715_c3_seq19	26s protease regulatory subunit 4-like	5065	20	0	0.937	0	-		IPR000253 (SMART); IPR000253 (G3DSA:2.60.200.GENE3D); IPR000253 (PFAM); IPR000253 (PROSITE_PROFILES); IPR008984 (SUPERFAMILY)
comp47123_c0_seq1	26s protease regulatory subunit 6a	1178	20	0	0.8395	0	-		IPR003593 (SMART); IPR003959 (PFAM); IPR005937 (TIGRFAM); G3DSA:1.10.8.60 (GENE3D); G3DSA:3.40.50.300 (GENE3D); PTHR23073:SF7 (PANTHER); PTHR23073 (PANTHER); IPR003960 (PROSITE_PATTERNS); IPR027417 (SUPERFAMILY)
comp36016_c0_seq1	26s protease regulatory subunit 6a	1559	20	0	0.9265	0	-		IPR003593 (SMART); G3DSA:1.10.8.60 (GENE3D); IPR003959 (PFAM); G3DSA:3.40.50.300 (GENE3D); IPR005937 (TIGRFAM); PTHR23073:SF7 (PANTHER); PTHR23073 (PANTHER); IPR003960 (PROSITE_PATTERNS); IPR027417 (SUPERFAMILY)
comp72555_c0_seq1	26s protease regulatory subunit 6a	1665	20	0	0.8755	0	-		Coil (COILS); IPR003593 (SMART); IPR003959 (PFAM); G3DSA:3.40.50.300 (GENE3D); G3DSA:1.10.8.60 (GENE3D); IPR005937 (TIGRFAM); PTHR23073:SF7 (PANTHER); PTHR23073 (PANTHER); IPR003960 (PROSITE_PATTERNS); IPR027417 (SUPERFAMILY)
comp95686_c0_seq1	26s protease regulatory subunit 6b	1444	20	0	0.9075	0	-		IPR001270 (PRINTS); IPR003593 (SMART); G3DSA:1.10.8.60 (GENE3D); IPR005937 (TIGRFAM); G3DSA:3.40.50.300 (GENE3D); IPR003959 (PFAM); PTHR23073:SF8 (PANTHER); PTHR23073 (PANTHER); IPR003960 (PROSITE_PATTERNS); IPR027417 (SUPERFAMILY)
comp108216_c0_seq1	26s protease regulatory subunit 7	3927	20	0	0.8875	0	-		IPR014001 (SMART); IPR001650 (SMART); G3DSA:3.40.50.300 (GENE3D); G3DSA:3.40.50.300 (GENE3D); IPR025313 (PFAM); IPR011545 (PFAM); IPR001650 (PFAM); PTHR24031 (PANTHER); PTHR24031:SF74 (PANTHER); IPR000629 (PROSITE_PATTERNS); IPR001650 (PROSITE_PROFILES); IPR014001 (PROSITE_PROFILES); IPR014014 (PROSITE_PROFILES); IPR027417 (SUPERFAMILY)
comp106974_c2_seq9	26s protease regulatory subunit 8-like	3730	20	0	0.8785	0	-		Coil (COILS); IPR003593 (SMART); IPR003959 (PFAM); G3DSA:3.40.50.300 (GENE3D); IPR005937 (TIGRFAM); G3DSA:1.10.8.60 (GENE3D); PTHR23073:SF12 (PANTHER); PTHR23073 (PANTHER); IPR003960 (PROSITE_PATTERNS); IPR027417 (SUPERFAMILY)
comp106974_c2_seq7	26s protease regulatory subunit 8-like	3963	20	0	0.8785	0	-		Coil (COILS); IPR003593 (SMART); IPR003959 (PFAM); G3DSA:3.40.50.300 (GENE3D); IPR005937 (TIGRFAM); G3DSA:1.10.8.60 (GENE3D); PTHR23073:SF12 (PANTHER); PTHR23073 (PANTHER); IPR003960 (PROSITE_PATTERNS); IPR027417 (SUPERFAMILY)
comp106974_c2_seq1	26s protease regulatory subunit 8-like	8729	20	0	0.874	0	-		Coil (COILS); G3DSA:3.30.420.10 (GENE3D); IPR002156 (PFAM); PTHR19446 (PANTHER); IPR002156 (PROSITE_PROFILES); IPR012337 (SUPERFAMILY)
comp106974_c2_seq2	26s protease regulatory subunit 8-like	8962	20	0	0.874	0	-		Coil (COILS); G3DSA:3.30.420.10 (GENE3D); IPR002156 (PFAM); PTHR19446 (PANTHER); IPR002156 (PROSITE_PROFILES); IPR012337 (SUPERFAMILY)
comp86823_c0_seq1	26s protease regulatory subunit s10b	3327	20	0	0.9725	0	-		IPR016454 (PIRSF); IPR015421 (G3DSA:3.40.640.GENE3D); IPR000192 (PFAM); IPR015422 (G3DSA:3.90.1150.GENE3D); IPR010240 (TIGRFAM); PTHR11601 (PANTHER); IPR020578 (PROSITE_PATTERNS); IPR015424 (SUPERFAMILY)
comp503521_c0_seq1	26s proteasome alpha-type subunit c9	650	20	6.05691e-97	0.698	0	-		IPR001353 (PFAM); G3DSA:3.60.20.10 (GENE3D); PTHR11599 (PANTHER); PTHR11599:SF13 (PANTHER); IPR023332 (PROSITE_PROFILES); SSF56235 (SUPERFAMILY)
comp59735_c0_seq1	26s proteasome non-atpase regulatory subunit 10-like	998	20	6.3243e-60	0.6975	0	-		IPR002110 (PRINTS); IPR002110 (SMART); IPR020683 (G3DSA:1.25.40.GENE3D); IPR020683 (PFAM); IPR020683 (G3DSA:1.25.40.GENE3D); PTHR24198 (PANTHER); IPR002110 (PROSITE_PROFILES); IPR002110 (PROSITE_PROFILES); IPR020683 (PROSITE_PROFILES); IPR002110 (PROSITE_PROFILES); IPR002110 (PROSITE_PROFILES); IPR002110 (PROSITE_PROFILES); IPR020683 (SUPERFAMILY)
comp38126_c0_seq1	26s proteasome non-atpase regulatory subunit 11-like	1146	20	1.22975e-121	0.626	0	-		Coil (COILS); IPR013143 (SMART); IPR000717 (SMART); IPR000717 (PFAM); IPR011991 (G3DSA:1.10.10.GENE3D); PTHR10678 (PANTHER); PTHR10678:SF2 (PANTHER); SSF46785 (SUPERFAMILY)
comp99193_c0_seq1	26s proteasome non-atpase regulatory subunit 11-like	1971	20	1.32102e-149	0.7635	0	-		NON_CYTOPLASMIC_DOMAIN (PHOBIUS); SIGNAL_PEPTIDE_C_REGION (PHOBIUS); SIGNAL_PEPTIDE_N_REGION (PHOBIUS); SIGNAL_PEPTIDE (PHOBIUS); SIGNAL_PEPTIDE_H_REGION (PHOBIUS)
comp37062_c0_seq1	26s proteasome non-atpase regulatory subunit 12 isoform x1	6670	20	0	0.7815	0	-		Coil (COILS); IPR000717 (SMART); IPR011991 (G3DSA:1.10.10.GENE3D); IPR000717 (PFAM); PTHR10855:SF1 (PANTHER); PTHR10855 (PANTHER); SSF46785 (SUPERFAMILY)
comp101255_c0_seq1	26s proteasome non-atpase regulatory subunit 13-like	1708	20	0	0.7725	0	-		no IPS match
comp58834_c0_seq1	26s proteasome non-atpase regulatory subunit 14	1172	20	1.39589e-160	0.9675	0	-		IPR000555 (SMART); IPR024969 (PFAM); IPR000555 (PFAM); G3DSA:3.40.140.10 (GENE3D); PTHR10410:SF5 (PANTHER); PTHR10410 (PANTHER); SSF102712 (SUPERFAMILY)
comp98657_c0_seq1	26s proteasome non-atpase regulatory subunit 1-like	3609	20	0	0.7985	0	-		Coil (COILS); Coil (COILS); IPR016642 (PIRSF); IPR011989 (G3DSA:1.25.10.GENE3D); PF13646 (PFAM); IPR002015 (PFAM); PTHR10943 (PANTHER); PTHR10943:SF2 (PANTHER); CYTOPLASMIC_DOMAIN (PHOBIUS); NON_CYTOPLASMIC_DOMAIN (PHOBIUS); TRANSMEMBRANE (PHOBIUS); IPR016024 (SUPERFAMILY)
comp35884_c0_seq1	26s proteasome non-atpase regulatory subunit 2-like	3992	20	0	0.731	0	-		no IPS match
comp35888_c0_seq1	26s proteasome non-atpase regulatory subunit 4-like	2013	20	1.39258e-170	0.783	0	-		IPR003903 (SMART); IPR002035 (SMART); IPR002035 (G3DSA:3.40.50.GENE3D); PF13519 (PFAM); IPR003903 (PFAM); IPR027040 (PANTHER); PTHR10223:SF0 (PANTHER); IPR002035 (PROSITE_PROFILES); IPR003903 (PROSITE_PROFILES); IPR003903 (PROSITE_PROFILES); SSF53300 (SUPERFAMILY)
comp96234_c0_seq1	26s proteasome non-atpase regulatory subunit 7-like	3635	20	1.69402e-135	0.8795	0	-		IPR000555 (SMART); IPR000555 (PFAM); IPR024969 (PFAM); PTHR10540:SF7 (PANTHER); PTHR10540 (PANTHER); NON_CYTOPLASMIC_DOMAIN (PHOBIUS); TRANSMEMBRANE (PHOBIUS); CYTOPLASMIC_DOMAIN (PHOBIUS)
comp252647_c0_seq1	26s proteasome regulatory subunit 10	1229	20	0	0.8625	0	-		IPR003593 (SMART); G3DSA:1.10.8.60 (GENE3D); IPR005937 (TIGRFAM); IPR003959 (PFAM); G3DSA:3.40.50.300 (GENE3D); PTHR23073:SF10 (PANTHER); PTHR23073 (PANTHER); IPR003960 (PROSITE_PATTERNS); IPR027417 (SUPERFAMILY)
comp289701_c0_seq1	26s proteasome regulatory subunit 12	770	20	2.17725e-111	0.651	0	-		IPR000555 (SMART); IPR000555 (PFAM); IPR024969 (PFAM); PTHR10540:SF7 (PANTHER); PTHR10540 (PANTHER)
comp422619_c0_seq1	26s proteasome regulatory subunit 4	1200	20	0	0.836	0	-		IPR003593 (SMART); G3DSA:1.10.8.60 (GENE3D); IPR003959 (PFAM); IPR005937 (TIGRFAM); G3DSA:3.40.50.300 (GENE3D); PTHR23073:SF9 (PANTHER); PTHR23073 (PANTHER); IPR003960 (PROSITE_PATTERNS); IPR027417 (SUPERFAMILY)
comp378496_c0_seq1	26s proteasome regulatory subunit 6	1138	20	0	0.8935	0	-		Coil (COILS); IPR003593 (SMART); IPR005937 (TIGRFAM); G3DSA:3.40.50.300 (GENE3D); IPR003959 (PFAM); G3DSA:1.10.8.60 (GENE3D); PTHR23073 (PANTHER); PTHR23073:SF8 (PANTHER); IPR003960 (PROSITE_PATTERNS); IPR027417 (SUPERFAMILY)
comp327213_c0_seq1	26s proteasome regulatory subunit 7	1229	20	0	0.84	0	-		IPR003593 (SMART); IPR005937 (TIGRFAM); G3DSA:3.40.50.300 (GENE3D); G3DSA:1.10.8.60 (GENE3D); IPR003959 (PFAM); PTHR23073:SF13 (PANTHER); PTHR23073 (PANTHER); IPR003960 (PROSITE_PATTERNS); IPR027417 (SUPERFAMILY)
comp371034_c0_seq1	26s proteasome regulatory subunit 8	1241	20	7.23436e-179	0.8485	0	-		Coil (COILS); IPR003593 (SMART); G3DSA:1.10.8.60 (GENE3D); G3DSA:3.40.50.300 (GENE3D); IPR005937 (TIGRFAM); IPR003959 (PFAM); PTHR23073 (PANTHER); PTHR23073:SF12 (PANTHER); IPR003960 (PROSITE_PATTERNS); IPR027417 (SUPERFAMILY)
comp347032_c0_seq1	26s proteasome regulatory subunit s5a	610	20	3.37556e-101	0.6105	0	-		IPR003903 (PROSITE_PROFILES); SSF53300 (SUPERFAMILY)
comp61768_c0_seq1	26s proteasome subunit alpha-4	1544	20	1.26951e-109	0.644	0	-		IPR017438 (G3DSA:3.40.50.GENE3D); IPR017437 (G3DSA:2.60.200.GENE3D); IPR002504 (PFAM); IPR002504 (PANTHER); IPR016064 (SUPERFAMILY)
comp87078_c0_seq1	28 kda heat- and acid-stable phospho	865	20	1.34282e-25	0.4575	0	-		Coil (COILS); Coil (COILS); Coil (COILS); IPR019380 (PFAM); PTHR22055 (PANTHER)
comp58524_c0_seq1	28s ribosomal protein mitochondrial	838	20	6.92119e-32	0.78	0	-		Coil (COILS); IPR013219 (PFAM); PTHR13362:SF0 (PANTHER); PTHR13362 (PANTHER)
comp82631_c0_seq1	28s ribosomal protein mitochondrial	2833	20	1.08905e-118	0.697	0	-		IPR014720 (G3DSA:3.30.160.GENE3D); IPR014721 (G3DSA:3.30.230.GENE3D); IPR005324 (PFAM); IPR013810 (PFAM); IPR000851 (PANTHER); PTHR13718:SF3 (PANTHER); IPR013810 (PROSITE_PROFILES); IPR020568 (SUPERFAMILY); SSF54768 (SUPERFAMILY)
comp109204_c1_seq2	28s ribosomal protein mitochondrial-like	1297	20	5.47398e-117	0.764	0	-		IPR001865 (PRINTS); G3DSA:3.40.50.10490 (GENE3D); IPR001865 (PFAM); IPR005706 (TIGRFAM); IPR005706 (PANTHER); IPR018130 (PROSITE_PATTERNS); IPR005706 (HAMAP); IPR023591 (SUPERFAMILY)
comp109204_c1_seq1	28s ribosomal protein mitochondrial-like	1312	20	6.471e-117	0.764	0	-		IPR001865 (PRINTS); G3DSA:3.40.50.10490 (GENE3D); IPR001865 (PFAM); IPR005706 (TIGRFAM); IPR005706 (PANTHER); IPR018130 (PROSITE_PATTERNS); IPR005706 (HAMAP); IPR023591 (SUPERFAMILY)
comp102666_c0_seq1	2-hydroxyacyl- lyase 1	2738	20	0	0.736	2	F:oxalyl-CoA decarboxylase activity; F:cation binding	EC:4.1.1.8	G3DSA:3.40.50.970 (GENE3D); IPR012000 (PFAM); IPR011766 (PFAM); G3DSA:3.40.50.1220 (GENE3D); G3DSA:3.40.50.970 (GENE3D); IPR012001 (PFAM); PTHR18968:SF6 (PANTHER); PTHR18968 (PANTHER); SSF52467 (SUPERFAMILY); SSF52518 (SUPERFAMILY); SSF52518 (SUPERFAMILY)
comp99176_c0_seq5	2-oxoglutarate mitochondrial-like	4075	20	0	0.8295	3	F:oxoglutarate dehydrogenase (succinyl-transferring) activity; P:tricarboxylic acid cycle; F:thiamine pyrophosphate binding	EC:1.2.4.2	IPR005475 (SMART); IPR011603 (PIRSF); G3DSA:3.40.50.970 (GENE3D); IPR001017 (PFAM); IPR005475 (PFAM); IPR011603 (TIGRFAM); G3DSA:3.40.50.970 (GENE3D); IPR011603 (PANTHER); PTHR23152:SF0 (PANTHER); SSF52518 (SUPERFAMILY); SSF52518 (SUPERFAMILY)
comp99176_c0_seq3	2-oxoglutarate mitochondrial-like	4093	20	0	0.8245	3	F:oxoglutarate dehydrogenase (succinyl-transferring) activity; P:tricarboxylic acid cycle; F:thiamine pyrophosphate binding	EC:1.2.4.2	IPR011603 (PIRSF); IPR005475 (SMART); G3DSA:3.40.50.970 (GENE3D); IPR005475 (PFAM); IPR001017 (PFAM); G3DSA:3.40.50.970 (GENE3D); IPR011603 (TIGRFAM); PTHR23152:SF0 (PANTHER); IPR011603 (PANTHER); SSF52518 (SUPERFAMILY); SSF52518 (SUPERFAMILY)
comp99176_c0_seq4	2-oxoglutarate mitochondrial-like	4180	20	0	0.8145	3	F:oxoglutarate dehydrogenase (succinyl-transferring) activity; P:tricarboxylic acid cycle; F:thiamine pyrophosphate binding	EC:1.2.4.2	IPR011603 (PIRSF); IPR005475 (SMART); IPR011603 (TIGRFAM); G3DSA:3.40.50.970 (GENE3D); IPR005475 (PFAM); IPR001017 (PFAM); G3DSA:3.40.50.970 (GENE3D); IPR011603 (PANTHER); PTHR23152:SF0 (PANTHER); SSF52518 (SUPERFAMILY); SSF52518 (SUPERFAMILY)
comp102475_c0_seq1	2-oxoisovalerate dehydrogenase subunit mitochondrial	3370	20	1.44818e-141	0.751	3	F:oxidoreductase activity, acting on the aldehyde or oxo group of donors, disulfide as acceptor; P:metabolic process; C:mitochondrion		G3DSA:3.40.50.970 (GENE3D); IPR001017 (PFAM); PTHR11516:SF1 (PANTHER); PTHR11516 (PANTHER); SSF52518 (SUPERFAMILY)
comp102475_c0_seq2	2-oxoisovalerate dehydrogenase subunit mitochondrial	3437	20	8.13602e-140	0.753	2	F:oxidoreductase activity, acting on the aldehyde or oxo group of donors, disulfide as acceptor; P:metabolic process		IPR001017 (PFAM); G3DSA:3.40.50.970 (GENE3D); PTHR11516:SF1 (PANTHER); PTHR11516 (PANTHER); SSF52518 (SUPERFAMILY)
comp99358_c0_seq1	2-oxoisovalerate dehydrogenase subunit mitochondrial-like	3296	20	9.48586e-154	0.8395	2	F:catalytic activity; P:metabolic process	-	IPR005475 (SMART); G3DSA:3.40.50.970 (GENE3D); IPR005475 (PFAM); IPR009014 (G3DSA:3.40.50.GENE3D); IPR005476 (PFAM); PTHR11624 (PANTHER); PTHR11624:SF21 (PANTHER); SSF52518 (SUPERFAMILY); IPR009014 (SUPERFAMILY)
comp772901_c0_seq1	30s ribosomal protein s10	677	20	1.11375e-51	0.9855	0	-		IPR001848 (PRINTS); IPR027486 (G3DSA:3.30.70.GENE3D); IPR001848 (TIGRFAM); IPR027486 (PFAM); IPR001848 (PANTHER); PTHR11700:SF2 (PANTHER); IPR018268 (PROSITE_PATTERNS); IPR001848 (HAMAP); IPR027486 (SUPERFAMILY)
comp105072_c2_seq3	30s ribosomal protein s12	2424	20	1.89264e-51	0.796	0	-		IPR005679 (PRINTS); IPR006032 (PIRSF); IPR006032 (PFAM); IPR012340 (G3DSA:2.40.50.GENE3D); IPR006032 (PANTHER); PTHR11652:SF1 (PANTHER); IPR006032 (PROSITE_PATTERNS); SIGNAL_PEPTIDE_N_REGION (PHOBIUS); SIGNAL_PEPTIDE (PHOBIUS); SIGNAL_PEPTIDE_C_REGION (PHOBIUS); SIGNAL_PEPTIDE_H_REGION (PHOBIUS); NON_CYTOPLASMIC_DOMAIN (PHOBIUS); IPR012340 (SUPERFAMILY)
comp717293_c0_seq1	30s ribosomal protein s3	1252	20	8.52033e-127	0.903	0	-		IPR000114 (PRINTS); IPR016180 (PFAM); IPR000114 (TIGRFAM); IPR016180 (G3DSA:3.90.1170.GENE3D); IPR000114 (PANTHER); IPR020798 (PROSITE_PATTERNS); IPR020798 (PROSITE_PATTERNS); IPR016180 (SUPERFAMILY)
comp12340_c0_seq1	30s ribosomal protein s5	1421	20	1.03146e-94	0.917	0	-		IPR014720 (G3DSA:3.30.160.GENE3D); IPR014721 (G3DSA:3.30.230.GENE3D); IPR013810 (PFAM); IPR005324 (PFAM); IPR005712 (TIGRFAM); PTHR13718:SF57 (PANTHER); IPR000851 (PANTHER); IPR018192 (PROSITE_PATTERNS); IPR013810 (PROSITE_PROFILES); IPR005712 (HAMAP); SSF54768 (SUPERFAMILY); IPR020568 (SUPERFAMILY)
comp111188_c0_seq1	39s ribosomal protein l13	784	20	9.91555e-67	0.7795	0	-		no IPS match
comp103084_c1_seq1	39s ribosomal protein mitochondrial	1217	20	1.15695e-64	0.7645	0	-		IPR005813 (PRINTS); G3DSA:1.10.1900.20 (GENE3D); IPR005813 (TIGRFAM); IPR005813 (PFAM); PTHR10986:SF0 (PANTHER); IPR005813 (PANTHER); SSF74731 (SUPERFAMILY)
comp90023_c0_seq4	39s ribosomal protein mitochondrial	2768	20	5.52603e-59	0.6725	0	-		Coil (COILS); IPR000911 (SMART); IPR020783 (G3DSA:1.10.10.GENE3D); IPR020784 (PFAM); IPR020784 (G3DSA:3.30.1550.GENE3D); IPR006519 (TIGRFAM); IPR020783 (PFAM); PTHR11661:SF1 (PANTHER); IPR000911 (PANTHER); IPR000911 (HAMAP); IPR020783 (SUPERFAMILY); IPR020784 (SUPERFAMILY)
comp90023_c0_seq3	39s ribosomal protein mitochondrial	2902	20	2.7081e-64	0.681	0	-		Coil (COILS); IPR000911 (SMART); IPR020783 (G3DSA:1.10.10.GENE3D); IPR020784 (PFAM); IPR020784 (G3DSA:3.30.1550.GENE3D); IPR006519 (TIGRFAM); IPR020783 (PFAM); PTHR11661:SF1 (PANTHER); IPR000911 (PANTHER); IPR000911 (HAMAP); IPR020783 (SUPERFAMILY); IPR020784 (SUPERFAMILY)
comp104659_c1_seq5	39s ribosomal protein mitochondrial	3428	20	9.09728e-73	0.748	0	-		IPR000456 (PFAM); IPR000456 (G3DSA:3.90.1030.GENE3D); PTHR14413:SF4 (PANTHER); IPR000456 (PANTHER); IPR000456 (SUPERFAMILY)
comp75886_c0_seq1	39s ribosomal protein mitochondrial-like	1220	20	1.95832e-104	0.769	0	-		G3DSA:3.100.10.10 (GENE3D); IPR005749 (PANTHER); IPR021131 (SUPERFAMILY)
comp111745_c0_seq1	39s ribosomal protein mitochondrial-like	1206	20	6.77788e-57	0.7535	0	-		IPR007741 (SMART); IPR012336 (G3DSA:3.40.30.GENE3D); IPR007741 (PFAM); PTHR21396:SF1 (PANTHER); PTHR21396 (PANTHER); IPR012336 (SUPERFAMILY)
comp86888_c0_seq1	39s ribosomal protein mitochondrial-like	4268	20	9.94585e-50	0.6625	0	-		IPR019716 (PFAM)
comp86888_c0_seq9	39s ribosomal protein mitochondrial-like	4778	20	1.12195e-49	0.6625	0	-		IPR019716 (PFAM)
comp105509_c0_seq2	3-hydroxy-3-methylglutaryl coenzyme a synthase	2822	20	0	0.7805	0	-		IPR010122 (TIGRFAM); IPR016038 (G3DSA:3.40.47.GENE3D); IPR013528 (PFAM); IPR013746 (PFAM); PTHR11877 (PANTHER); PTHR11877:SF10 (PANTHER); IPR016039 (SUPERFAMILY); IPR016039 (SUPERFAMILY)
comp105509_c0_seq4	3-hydroxy-3-methylglutaryl coenzyme a synthase	2962	20	0	0.7805	0	-		IPR010122 (TIGRFAM); IPR016038 (G3DSA:3.40.47.GENE3D); IPR013528 (PFAM); IPR013746 (PFAM); PTHR11877 (PANTHER); PTHR11877:SF10 (PANTHER); IPR016039 (SUPERFAMILY); IPR016039 (SUPERFAMILY)
comp105509_c0_seq3	3-hydroxy-3-methylglutaryl coenzyme a synthase	3248	20	0	0.7805	0	-		IPR010122 (TIGRFAM); IPR016038 (G3DSA:3.40.47.GENE3D); IPR013528 (PFAM); IPR013746 (PFAM); PTHR11877 (PANTHER); PTHR11877:SF10 (PANTHER); IPR016039 (SUPERFAMILY); IPR016039 (SUPERFAMILY)
comp105509_c0_seq1	3-hydroxy-3-methylglutaryl coenzyme a synthase	3444	20	0	0.7805	0	-		IPR010122 (TIGRFAM); IPR016038 (G3DSA:3.40.47.GENE3D); IPR013528 (PFAM); IPR013746 (PFAM); PTHR11877 (PANTHER); PTHR11877:SF10 (PANTHER); IPR016039 (SUPERFAMILY); IPR016039 (SUPERFAMILY)
comp108032_c1_seq1	3-hydroxy-3-methylglutaryl- reductase	6881	20	0	0.682	0	-		IPR002202 (PRINTS); G3DSA:1.20.1640.10 (GENE3D); IPR009023 (G3DSA:3.30.70.GENE3D); IPR002202 (PFAM); IPR004816 (TIGRFAM); IPR023282 (G3DSA:1.10.3270.GENE3D); IPR023074 (G3DSA:3.90.770.GENE3D); PF12349 (PFAM); IPR004554 (TIGRFAM); IPR002202 (PANTHER); IPR023076 (PROSITE_PATTERNS); IPR023076 (PROSITE_PATTERNS); IPR023076 (PROSITE_PATTERNS); TRANSMEMBRANE (PHOBIUS); TRANSMEMBRANE (PHOBIUS); NON_CYTO…
comp104412_c1_seq1	3-hydroxyacyl-coa dehyrogenase	1875	20	7.84095e-104	0.7435	0	-		Coil (COILS); IPR022694 (PIRSF); IPR013328 (G3DSA:1.10.1040.GENE3D); IPR006176 (PFAM); IPR016040 (G3DSA:3.40.50.GENE3D); IPR006108 (PFAM); PTHR23309 (PANTHER); SignalP-TM (SIGNALP_GRAM_POSITIVE); IPR008927 (SUPERFAMILY); SSF51735 (SUPERFAMILY); TMhelix (TMHMM)
comp13289_c0_seq1	3-hydroxydecanoyl-acp dehydratase	503	20	1.33508e-90	0.9	0	-		IPR013114 (PFAM); IPR010083 (TIGRFAM); G3DSA:3.10.129.10 (GENE3D); PTHR11712 (PANTHER); PTHR11712:SF184 (PANTHER); SSF54637 (SUPERFAMILY)
comp58419_c0_seq1	3-hydroxymethyl-3-methylglutaryl- cytoplasmic	1724	20	2.58641e-114	0.804	0	-		IPR000891 (PFAM); IPR013785 (G3DSA:3.20.20.GENE3D); IPR027167 (PTHR10277:PANTHER); PTHR10277 (PANTHER); IPR000138 (PROSITE_PATTERNS); IPR000891 (PROSITE_PROFILES); SSF51569 (SUPERFAMILY)
comp58419_c0_seq2	3-hydroxymethyl-3-methylglutaryl- cytoplasmic	2020	20	1.08791e-114	0.796	0	-		IPR013785 (G3DSA:3.20.20.GENE3D); IPR000891 (PFAM); PTHR10277 (PANTHER); IPR027167 (PTHR10277:PANTHER); IPR000138 (PROSITE_PATTERNS); IPR000891 (PROSITE_PROFILES); SSF51569 (SUPERFAMILY)
comp100091_c1_seq1	3-ketoacyl- mitochondrial-like	1594	20	5.88302e-158	0.7545	0	-		IPR002155 (PIRSF); IPR002155 (TIGRFAM); IPR016038 (G3DSA:3.40.47.GENE3D); IPR016038 (G3DSA:3.40.47.GENE3D); IPR020617 (PFAM); IPR020616 (PFAM); IPR002155 (PANTHER); PTHR18919:SF10 (PANTHER); IPR020615 (PROSITE_PATTERNS); IPR020610 (PROSITE_PATTERNS); IPR020613 (PROSITE_PATTERNS); IPR016039 (SUPERFAMILY); IPR016039 (SUPERFAMILY)
comp106792_c0_seq1	3-oxoacyl-	1569	20	0	0.7435	0	-		IPR017568 (PIRSF); IPR020841 (SMART); IPR016038 (G3DSA:3.40.47.GENE3D); IPR017568 (TIGRFAM); IPR014030 (PFAM); IPR014031 (PFAM); IPR016038 (G3DSA:3.40.47.GENE3D); PTHR11712 (PANTHER); IPR018201 (PROSITE_PATTERNS); PS51257 (PROSITE_PROFILES); IPR016039 (SUPERFAMILY); IPR016039 (SUPERFAMILY)
comp67721_c0_seq1	40s ribosomal protein s1	708	20	1.57715e-107	0.7015	0	-		IPR001593 (PFAM); PTHR11830 (PANTHER); IPR027500 (HAMAP)
comp180757_c0_seq1	40s ribosomal protein s11	487	20	1.43023e-68	0.7075	0	-		IPR000266 (PFAM); IPR012340 (G3DSA:2.40.50.GENE3D); IPR000266 (PANTHER); IPR000266 (HAMAP); IPR012340 (SUPERFAMILY)
comp110220_c0_seq1	40s ribosomal protein s11	786	20	6.0389e-80	0.8995	0	-		IPR000266 (PRINTS); IPR000266 (PFAM); IPR028333 (TIGRFAM); IPR012340 (G3DSA:2.40.50.GENE3D); IPR000266 (PANTHER); PTHR10744:SF2 (PANTHER); IPR019979 (PROSITE_PATTERNS); IPR000266 (HAMAP); IPR012340 (SUPERFAMILY)
comp88887_c0_seq1	40s ribosomal protein s11	1898	20	8.32884e-69	0.929	0	-		IPR000266 (PRINTS); IPR000266 (PFAM); IPR012340 (G3DSA:2.40.50.GENE3D); IPR028333 (TIGRFAM); PTHR10744:SF2 (PANTHER); IPR000266 (PANTHER); IPR019979 (PROSITE_PATTERNS); IPR000266 (HAMAP); IPR012340 (SUPERFAMILY)
comp88887_c0_seq3	40s ribosomal protein s11	2045	20	2.50018e-66	0.7105	0	-		IPR000266 (PRINTS); IPR000266 (PFAM); IPR012340 (G3DSA:2.40.50.GENE3D); IPR000266 (PANTHER); PTHR10744:SF2 (PANTHER); IPR019979 (PROSITE_PATTERNS); IPR012340 (SUPERFAMILY)
comp172054_c0_seq1	40s ribosomal protein s13	495	20	7.69534e-75	0.704	0	-		IPR000589 (PFAM); IPR012606 (PFAM); PTHR11885 (PANTHER); PTHR11885:SF1 (PANTHER); IPR009068 (SUPERFAMILY)
comp76421_c0_seq1	40s ribosomal protein s15	435	20	2.82109e-56	0.6585	0	-		IPR002222 (PRINTS); IPR002222 (PIRSF); IPR023575 (G3DSA:3.30.860.GENE3D); IPR002222 (PFAM); PTHR11880:SF2 (PANTHER); IPR002222 (PANTHER); IPR002222 (HAMAP); IPR023575 (SUPERFAMILY)
comp243529_c0_seq1	40s ribosomal protein s15a	362	20	2.89594e-61	0.7575	0	-		G3DSA:3.30.1370.30 (GENE3D); IPR000630 (PFAM); G3DSA:3.30.1490.10 (GENE3D); IPR000630 (PANTHER); IPR000630 (SUPERFAMILY)
comp77572_c0_seq1	40s ribosomal protein s16	845	20	5.90753e-79	0.9415	0	-		IPR014721 (G3DSA:3.30.230.GENE3D); IPR000754 (PFAM); IPR000754 (PANTHER); IPR020574 (PROSITE_PATTERNS); IPR020568 (SUPERFAMILY)
comp148029_c0_seq1	40s ribosomal protein s16	493	20	5.00975e-74	0.747	0	-		no IPS match
comp162373_c0_seq1	40s ribosomal protein s17	380	20	3.03026e-58	0.7595	0	-		no IPS match
comp32762_c0_seq1	40s ribosomal protein s18	493	20	1.67498e-69	0.747	0	-		IPR001892 (PIRSF); IPR027437 (G3DSA:4.10.910.GENE3D); G3DSA:1.10.8.50 (GENE3D); IPR001892 (PFAM); PTHR10871 (PANTHER); PTHR10871:SF2 (PANTHER); IPR001892 (PROSITE_PROFILES); IPR010979 (SUPERFAMILY)
comp209417_c0_seq1	40s ribosomal protein s19	424	20	1.7468e-42	0.5975	0	-		IPR001266 (PFAM); SSF46785 (SUPERFAMILY)
comp77501_c0_seq1	40s ribosomal protein s19a-like	704	20	2.38428e-79	0.894	0	-		IPR011991 (G3DSA:1.10.10.GENE3D); IPR001266 (PFAM); PTHR11710:SF0 (PANTHER); IPR001266 (PANTHER); IPR018277 (PROSITE_PATTERNS); SSF46785 (SUPERFAMILY)
comp31024_c0_seq1	40s ribosomal protein s2	767	20	1.18687e-101	0.6805	0	-		IPR014721 (G3DSA:3.30.230.GENE3D); IPR005711 (TIGRFAM); IPR005324 (PFAM); IPR013810 (PFAM); IPR014720 (G3DSA:3.30.160.GENE3D); IPR000851 (PANTHER); IPR018192 (PROSITE_PATTERNS); IPR013810 (PROSITE_PROFILES); IPR020568 (SUPERFAMILY); SSF54768 (SUPERFAMILY)
comp82373_c0_seq1	40s ribosomal protein s2	1385	20	1.68229e-118	0.8755	0	-		IPR013810 (PFAM); IPR014720 (G3DSA:3.30.160.GENE3D); IPR005711 (TIGRFAM); IPR014721 (G3DSA:3.30.230.GENE3D); IPR005324 (PFAM); IPR000851 (PANTHER); PTHR13718:SF48 (PANTHER); IPR018192 (PROSITE_PATTERNS); IPR013810 (PROSITE_PROFILES); SSF54768 (SUPERFAMILY); IPR020568 (SUPERFAMILY)
comp203336_c0_seq1	40s ribosomal protein s20	378	17	1.27873e-53	0.6424	0	-		IPR027486 (PFAM); IPR027486 (G3DSA:3.30.70.GENE3D); IPR027486 (SUPERFAMILY)
comp88925_c1_seq1	40s ribosomal protein s20	570	20	1.01175e-58	0.9345	0	-		IPR001848 (PRINTS); IPR027486 (PFAM); IPR005729 (TIGRFAM); IPR027486 (G3DSA:3.30.70.GENE3D); IPR001848 (PANTHER); PTHR11700:SF3 (PANTHER); IPR018268 (PROSITE_PATTERNS); IPR001848 (HAMAP); IPR027486 (SUPERFAMILY)
comp191414_c0_seq1	40s ribosomal protein s24	382	20	1.1515e-57	0.6425	0	-		IPR012677 (G3DSA:3.30.70.GENE3D); IPR001976 (PFAM); IPR001976 (HAMAP); IPR012678 (SUPERFAMILY)
comp220074_c0_seq1	40s ribosomal protein s26	335	20	9.32383e-52	0.7905	0	-		no IPS match
comp171973_c0_seq1	40s ribosomal protein s3	675	20	5.81049e-109	0.73	0	-		IPR001351 (G3DSA:3.30.1140.GENE3D); IPR001351 (PFAM); PTHR11760 (PANTHER); PTHR11760:SF9 (PANTHER); IPR009019 (SUPERFAMILY); IPR001351 (SUPERFAMILY)
comp110157_c0_seq1	40s ribosomal protein s3a	1015	20	2.40535e-131	0.914	0	-		IPR001593 (PFAM); PTHR11830 (PANTHER); IPR018281 (PROSITE_PATTERNS); IPR027500 (HAMAP)
comp190805_c0_seq1	40s ribosomal protein s4	819	20	8.51528e-80	0.6325	0	-		IPR013845 (PFAM); PTHR11581:SF0 (PANTHER); IPR000876 (PANTHER)
comp35893_c1_seq1	40s ribosomal protein s5	861	20	2.91621e-105	0.9575	0	-		IPR023798 (G3DSA:1.10.455.GENE3D); IPR023798 (PFAM); IPR005716 (TIGRFAM); IPR000235 (PANTHER); IPR023798 (SUPERFAMILY)
comp185049_c0_seq1	40s ribosomal protein s5	559	20	2.12823e-95	0.8105	0	-		IPR000235 (PIRSF); IPR023798 (G3DSA:1.10.455.GENE3D); IPR005716 (TIGRFAM); IPR023798 (PFAM); IPR000235 (PANTHER); PTHR11205:SF16 (PANTHER); IPR023798 (SUPERFAMILY)
comp44326_c0_seq1	40s ribosomal protein s6	647	20	3.37836e-108	0.6985	0	-		IPR014401 (PIRSF); IPR001377 (PFAM); PTHR11502:SF1 (PANTHER); IPR001377 (PANTHER); IPR018282 (PROSITE_PATTERNS)
comp66755_c0_seq1	40s ribosomal protein s9	1053	20	7.82547e-88	0.6815	0	-		IPR002942 (G3DSA:3.10.290.GENE3D); IPR005710 (TIGRFAM); IPR022801 (PANTHER); PTHR11831:SF3 (PANTHER); IPR002942 (PROSITE_PROFILES); SSF55174 (SUPERFAMILY)
comp59916_c0_seq1	43 kda receptor-associated protein of the synapse-like	1966	20	0	0.755	0	-		no IPS match
comp105605_c0_seq3	4-aminobutyrate aminotransferase	4044	20	0	0.7605	0	-		IPR005814 (PIRSF); IPR005814 (PFAM); IPR015421 (G3DSA:3.40.640.GENE3D); IPR004631 (TIGRFAM); IPR015422 (G3DSA:3.90.1150.GENE3D); IPR004631 (PTHR11986:PANTHER); IPR005814 (PANTHER); IPR015424 (SUPERFAMILY)
comp59599_c0_seq2	4-hydroxybenzoate mitochondrial-like	1614	20	8.13307e-131	0.794	0	-		IPR000537 (PFAM); IPR006370 (TIGRFAM); PTHR11048:SF2 (PANTHER); PTHR11048 (PANTHER); IPR000537 (PROSITE_PATTERNS); TRANSMEMBRANE (PHOBIUS); TRANSMEMBRANE (PHOBIUS); CYTOPLASMIC_DOMAIN (PHOBIUS); TRANSMEMBRANE (PHOBIUS); TRANSMEMBRANE (PHOBIUS); CYTOPLASMIC_DOMAIN (PHOBIUS); CYTOPLASMIC_DOMAIN (PHOBIUS); NON_CYTOPLASMIC_DOMAIN (PHOBIUS); NON_CYTOPLASMIC_DOMAIN (PHOBIUS); TRANSMEMBRANE (PHOBIUS); N…
comp104988_c1_seq1	4-hydroxybutyrate -transferase	3061	20	0	0.7845	0	-		G3DSA:3.40.1080.10 (GENE3D); IPR003702 (PFAM); G3DSA:3.40.810.20 (GENE3D); IPR026888 (PFAM); IPR003702 (PTHR21432:PANTHER); PTHR21432 (PANTHER); SSF100950 (SUPERFAMILY); SSF100950 (SUPERFAMILY)
comp108685_c0_seq8	4-hydroxyphenylpyruvate dioxygenase	2630	20	1.01551e-163	0.841	0	-		no IPS match
comp108685_c0_seq11	4-hydroxyphenylpyruvate dioxygenase	2645	20	1.02256e-163	0.841	0	-		no IPS match
comp108685_c0_seq2	4-hydroxyphenylpyruvate dioxygenase	2688	20	1.04372e-163	0.841	0	-		IPR005956 (PIRSF); PF13669 (PFAM); G3DSA:3.10.180.10 (GENE3D); IPR005956 (TIGRFAM); G3DSA:3.10.180.10 (GENE3D); IPR004360 (PFAM); IPR005956 (PANTHER); PTHR11959:SF0 (PANTHER); SSF54593 (SUPERFAMILY)
comp108685_c0_seq6	4-hydroxyphenylpyruvate dioxygenase	2716	20	1.05641e-163	0.841	0	-		IPR005956 (PIRSF); PF13669 (PFAM); G3DSA:3.10.180.10 (GENE3D); IPR005956 (TIGRFAM); G3DSA:3.10.180.10 (GENE3D); IPR004360 (PFAM); IPR005956 (PANTHER); PTHR11959:SF0 (PANTHER); SSF54593 (SUPERFAMILY)
comp108685_c0_seq5	4-hydroxyphenylpyruvate dioxygenase	2731	20	1.06346e-163	0.841	0	-		IPR005956 (PIRSF); PF13669 (PFAM); G3DSA:3.10.180.10 (GENE3D); IPR005956 (TIGRFAM); G3DSA:3.10.180.10 (GENE3D); IPR004360 (PFAM); IPR005956 (PANTHER); PTHR11959:SF0 (PANTHER); SSF54593 (SUPERFAMILY)
comp108685_c0_seq3	4-hydroxyphenylpyruvate dioxygenase	2774	20	1.08321e-163	0.841	0	-		no IPS match
comp108685_c0_seq4	4-hydroxyphenylpyruvate dioxygenase	3234	20	1.29251e-163	0.841	0	-		IPR005956 (PIRSF); PF13669 (PFAM); G3DSA:3.10.180.10 (GENE3D); IPR005956 (TIGRFAM); G3DSA:3.10.180.10 (GENE3D); IPR004360 (PFAM); IPR005956 (PANTHER); PTHR11959:SF0 (PANTHER); SSF54593 (SUPERFAMILY)
comp108685_c0_seq10	4-hydroxyphenylpyruvate dioxygenase	3249	20	1.29953e-163	0.841	0	-		IPR005956 (PIRSF); PF13669 (PFAM); G3DSA:3.10.180.10 (GENE3D); IPR005956 (TIGRFAM); G3DSA:3.10.180.10 (GENE3D); IPR004360 (PFAM); IPR005956 (PANTHER); PTHR11959:SF0 (PANTHER); SSF54593 (SUPERFAMILY)
comp108685_c0_seq9	4-hydroxyphenylpyruvate dioxygenase	3292	20	1.31917e-163	0.841	0	-		IPR019734 (SMART); IPR001179 (PFAM); IPR013105 (PFAM); G3DSA:3.10.50.40 (GENE3D); PF13414 (PFAM); IPR011990 (G3DSA:1.25.40.GENE3D); PTHR11242 (PANTHER); PTHR11242:SF0 (PANTHER); IPR013026 (PROSITE_PROFILES); IPR013026 (PROSITE_PROFILES); SSF48452 (SUPERFAMILY); SSF54534 (SUPERFAMILY)
comp96802_c0_seq1	5 -amp-activated protein kinase catalytic subunit alpha-2	2846	20	0	0.8355	0	-		no IPS match
comp109338_c2_seq2	5 -amp-activated protein kinase subunit beta-1-like	5986	20	2.42596e-164	0.795	2	F:kinase activity; P:phosphorylation	-	IPR011701 (PFAM); G3DSA:1.20.1250.20 (GENE3D); PTHR23038 (PANTHER); PTHR23038:SF2 (PANTHER); NON_CYTOPLASMIC_DOMAIN (PHOBIUS); TRANSMEMBRANE (PHOBIUS); CYTOPLASMIC_DOMAIN (PHOBIUS); CYTOPLASMIC_DOMAIN (PHOBIUS); TRANSMEMBRANE (PHOBIUS); TRANSMEMBRANE (PHOBIUS); NON_CYTOPLASMIC_DOMAIN (PHOBIUS); TRANSMEMBRANE (PHOBIUS); CYTOPLASMIC_DOMAIN (PHOBIUS); TRANSMEMBRANE (PHOBIUS); NON_CYTOPLASMIC_DOMAIN …
comp106982_c0_seq2	5 -nucleotidase domain-containing protein 3-like	3920	20	0	0.8075	0	-		IPR023214 (G3DSA:3.40.50.GENE3D); IPR008380 (PFAM); IPR008380 (TIGRFAM); IPR008380 (PANTHER); PTHR12103:SF3 (PANTHER); IPR023214 (SUPERFAMILY)
comp1079808_c0_seq1	50s ribosomal protein l17	442	20	8.94461e-63	0.882	0	-		IPR000456 (PFAM); IPR000456 (G3DSA:3.90.1030.GENE3D); IPR000456 (TIGRFAM); IPR000456 (PANTHER); PTHR14413:SF13 (PANTHER); IPR000456 (PROSITE_PATTERNS); IPR000456 (HAMAP); IPR000456 (SUPERFAMILY)
comp909784_c0_seq1	50s ribosomal protein l19	653	20	1.92987e-58	0.9335	0	-		no IPS match
comp633855_c0_seq1	50s ribosomal protein l2	1716	20	4.96553e-142	0.9105	0	-		IPR002171 (PIRSF); IPR014722 (G3DSA:2.30.30.GENE3D); IPR005880 (TIGRFAM); IPR022666 (PFAM); IPR022669 (PFAM); IPR014726 (G3DSA:4.10.950.GENE3D); IPR012340 (G3DSA:2.40.50.GENE3D); IPR005880 (PTHR13691:PANTHER); IPR002171 (PANTHER); IPR022671 (PROSITE_PATTERNS); IPR005880 (HAMAP); IPR012340 (SUPERFAMILY); IPR008991 (SUPERFAMILY)
comp90565_c0_seq1	5-aminolevulinic acid synthase	2716	20	0	0.758	0	-		IPR010961 (TIGRFAM); IPR015422 (G3DSA:3.90.1150.GENE3D); IPR004839 (PFAM); IPR015421 (G3DSA:3.40.640.GENE3D); PTHR13693 (PANTHER); PTHR13693:SF7 (PANTHER); IPR015424 (SUPERFAMILY)
comp108213_c0_seq2	5-hydroxytryptamine receptor 1-like	4614	20	1.15739e-152	0.7235	0	-		NON_CYTOPLASMIC_DOMAIN (PHOBIUS); CYTOPLASMIC_DOMAIN (PHOBIUS); TRANSMEMBRANE (PHOBIUS)
comp108213_c0_seq3	5-hydroxytryptamine receptor 1-like	4662	20	2.35915e-153	0.7085	0	-		CYTOPLASMIC_DOMAIN (PHOBIUS); NON_CYTOPLASMIC_DOMAIN (PHOBIUS); TRANSMEMBRANE (PHOBIUS); TMhelix (TMHMM)
comp108213_c0_seq4	5-hydroxytryptamine receptor 1-like	4793	20	1.20782e-152	0.7235	0	-		NON_CYTOPLASMIC_DOMAIN (PHOBIUS); CYTOPLASMIC_DOMAIN (PHOBIUS); TRANSMEMBRANE (PHOBIUS)
comp108213_c0_seq5	5-hydroxytryptamine receptor 1-like	4841	20	2.46077e-153	0.7085	0	-		CYTOPLASMIC_DOMAIN (PHOBIUS); NON_CYTOPLASMIC_DOMAIN (PHOBIUS); TRANSMEMBRANE (PHOBIUS); TMhelix (TMHMM)
comp53523_c0_seq1	60 kda chaperonin	2291	20	0	0.844	0	-		Coil (COILS); IPR001844 (PRINTS); IPR027413 (G3DSA:1.10.560.GENE3D); IPR002423 (PFAM); IPR001844 (TIGRFAM); IPR027409 (G3DSA:3.50.7.GENE3D); IPR002423 (PANTHER); PTHR11353:SF10 (PANTHER); IPR018370 (PROSITE_PATTERNS); IPR001844 (HAMAP); SSF54849 (SUPERFAMILY); IPR027409 (SUPERFAMILY); IPR002423 (SUPERFAMILY)
comp77801_c0_seq1	60 kda heat shock mitochondrial	3629	20	0	0.904	0	-		IPR001844 (PRINTS); IPR002423 (PFAM); IPR027413 (G3DSA:1.10.560.GENE3D); IPR001844 (TIGRFAM); IPR027409 (G3DSA:3.50.7.GENE3D); IPR027413 (G3DSA:1.10.560.GENE3D); PTHR11353:SF10 (PANTHER); IPR002423 (PANTHER); IPR018370 (PROSITE_PATTERNS); IPR001844 (HAMAP); SSF54849 (SUPERFAMILY); IPR027409 (SUPERFAMILY); IPR002423 (SUPERFAMILY)
comp82834_c0_seq1	60 kda heat shock mitochondrial-like	2463	20	0	0.849	8	C:cytoplasm; P:response to stress; F:solute:hydrogen antiporter activity; P:transmembrane transport; F:ATP binding; P:cation transport; P:protein refolding; C:integral to membrane	-	NON_CYTOPLASMIC_DOMAIN (PHOBIUS); CYTOPLASMIC_DOMAIN (PHOBIUS); TRANSMEMBRANE (PHOBIUS)
comp63563_c0_seq1	60s acidic ribosomal protein p0	776	20	1.02927e-108	0.649	2	C:ribosome; P:ribosome biogenesis	-	Coil (COILS); IPR001790 (PFAM); PTHR21141 (PANTHER); PTHR21141:SF3 (PANTHER); SSF160369 (SUPERFAMILY)
comp82772_c0_seq1	60s ribosomal export protein nmd3-like	2112	20	0	0.8105	0	-		IPR007064 (PFAM); PTHR12746 (PANTHER)
comp183042_c0_seq1	60s ribosomal protein l10	845	20	3.32352e-106	0.7605	3	C:ribosome; F:structural constituent of ribosome; P:translation	-	IPR001197 (PIRSF); IPR001197 (TIGRFAM); IPR016180 (PFAM); IPR016180 (G3DSA:3.90.1170.GENE3D); PTHR11726 (PANTHER); IPR018255 (PROSITE_PATTERNS); IPR016180 (SUPERFAMILY)
comp238630_c0_seq1	60s ribosomal protein l10a	661	20	4.25679e-109	0.669	4	F:structural constituent of ribosome; F:RNA binding; C:large ribosomal subunit; P:translation	-	IPR028364 (PFAM); IPR016094 (G3DSA:3.30.190.GENE3D); IPR023674 (SUPERFAMILY)
comp34809_c0_seq1	60s ribosomal protein l11	696	20	6.58997e-66	0.694	3	C:ribosome; F:structural constituent of ribosome; P:translation	-	IPR002132 (PIRSF); IPR022803 (G3DSA:3.30.1440.GENE3D); IPR002132 (PFAM); IPR002132 (PFAM); IPR002132 (PANTHER); IPR020929 (PROSITE_PATTERNS); IPR022803 (SUPERFAMILY)
comp30713_c0_seq1	60s ribosomal protein l12	510	20	8.61772e-74	0.7605	3	C:ribosome; F:structural constituent of ribosome; P:translation	-	IPR000911 (SMART); IPR020784 (G3DSA:3.30.1550.GENE3D); IPR020784 (PFAM); IPR020783 (G3DSA:1.10.10.GENE3D); IPR020783 (PFAM); IPR000911 (PANTHER); PTHR11661:SF2 (PANTHER); IPR020785 (PROSITE_PATTERNS); IPR000911 (HAMAP); IPR020783 (SUPERFAMILY); IPR020784 (SUPERFAMILY)
comp194621_c0_seq1	60s ribosomal protein l13	538	20	1.92414e-79	0.728	3	C:ribosome; F:structural constituent of ribosome; P:translation	-	IPR001380 (PFAM); PTHR11722:SF0 (PANTHER); IPR001380 (PANTHER)
comp178120_c0_seq1	60s ribosomal protein l13a	601	20	1.05385e-91	0.6345	3	F:structural constituent of ribosome; C:large ribosomal subunit; P:translation	-	Coil (COILS); IPR005822 (PFAM); IPR005755 (TIGRFAM); IPR023564 (G3DSA:3.90.1180.GENE3D); IPR005822 (PANTHER); IPR005755 (PTHR11545:PANTHER); IPR023564 (SUPERFAMILY)
comp168086_c0_seq1	60s ribosomal protein l15	629	20	1.62313e-112	0.763	3	C:ribosome; F:structural constituent of ribosome; P:translation	-	IPR024794 (G3DSA:3.40.1120.GENE3D); IPR000439 (PFAM); IPR000439 (PANTHER); IPR012678 (SUPERFAMILY)
comp201151_c0_seq1	60s ribosomal protein l17	555	20	4.6532e-87	0.6975	3	F:structural constituent of ribosome; C:large ribosomal subunit; P:translation	-	IPR001063 (PFAM); IPR001063 (G3DSA:3.90.470.GENE3D); IPR005721 (TIGRFAM); PTHR11593:SF3 (PANTHER); IPR005721 (PANTHER); IPR001063 (SUPERFAMILY)
comp171416_c0_seq1	60s ribosomal protein l18	600	20	1.35695e-83	0.646	3	C:ribosome; F:structural constituent of ribosome; P:translation	-	IPR021131 (PFAM); G3DSA:3.100.10.10 (GENE3D); IPR000039 (PANTHER); PTHR10934:SF0 (PANTHER); IPR021131 (SUPERFAMILY)
comp171416_c0_seq2	60s ribosomal protein l18	600	20	4.51723e-79	0.644	3	C:ribosome; F:structural constituent of ribosome; P:translation	-	G3DSA:3.100.10.10 (GENE3D); IPR021131 (PFAM); IPR000039 (PANTHER); PTHR10934:SF0 (PANTHER); IPR021131 (SUPERFAMILY)
comp77528_c0_seq1	60s ribosomal protein l18a	811	20	1.24676e-91	0.938	3	C:ribosome; F:structural constituent of ribosome; P:translation	-	IPR021138 (PIRSF); IPR023573 (PFAM); G3DSA:3.10.20.10 (GENE3D); PTHR10052 (PANTHER); IPR028877 (HAMAP); SSF160374 (SUPERFAMILY)
comp175313_c0_seq1	60s ribosomal protein l18a	525	20	1.33345e-74	0.6055	3	C:ribosome; F:structural constituent of ribosome; P:translation	-	IPR021138 (PIRSF); IPR023573 (PFAM); PTHR10052:SF1 (PANTHER); PTHR10052 (PANTHER); IPR028877 (HAMAP); SSF160374 (SUPERFAMILY)
comp170011_c0_seq1	60s ribosomal protein l19	559	20	2.00122e-77	0.7335	3	C:ribosome; F:structural constituent of ribosome; P:translation	-	Coil (COILS); IPR015972 (G3DSA:1.10.1650.GENE3D); IPR000196 (PFAM); IPR015974 (G3DSA:1.10.1200.GENE3D); PTHR10722 (PANTHER); IPR000196 (SUPERFAMILY)
comp197023_c0_seq1	60s ribosomal protein l22	346	20	3.62678e-48	0.6695	3	C:ribosome; F:structural constituent of ribosome; P:translation	-	IPR002671 (PFAM)
comp195375_c0_seq1	60s ribosomal protein l23	451	20	1.50355e-70	0.803	5	C:ribosome; F:structural constituent of ribosome; F:RNA binding; P:translation; C:plastid	-	IPR000218 (PFAM); IPR023571 (G3DSA:2.40.150.GENE3D); IPR000218 (PANTHER); IPR019972 (PROSITE_PATTERNS); IPR023571 (SUPERFAMILY)
comp201319_c0_seq1	60s ribosomal protein l3	1135	20	0	0.7885	6	C:ribosome; F:antioxidant activity; F:oxidoreductase activity; F:structural constituent of ribosome; P:translation; P:oxidation-reduction process	-	Coil (COILS); IPR000597 (PFAM); G3DSA:3.30.1430.10 (GENE3D); G3DSA:2.40.30.10 (GENE3D); G3DSA:4.10.960.10 (GENE3D); PTHR11363 (PANTHER); IPR019926 (PROSITE_PATTERNS); IPR009000 (SUPERFAMILY)
comp77636_c0_seq1	60s ribosomal protein l30	805	20	4.4254e-57	0.9365	3	C:ribosome; F:structural constituent of ribosome; P:translation	-	G3DSA:3.30.1330.30 (GENE3D); IPR004038 (PFAM); IPR000231 (PANTHER); IPR022991 (PROSITE_PATTERNS); IPR022991 (PROSITE_PATTERNS); IPR000231 (HAMAP); SSF55315 (SUPERFAMILY)
comp197915_c0_seq1	60s ribosomal protein l30	321	20	3.60319e-48	0.755	3	C:ribosome; F:structural constituent of ribosome; P:translation	-	G3DSA:3.30.1330.30 (GENE3D); IPR004038 (PFAM); IPR000231 (PANTHER); PTHR11449:SF1 (PANTHER); SSF55315 (SUPERFAMILY)
comp194901_c0_seq1	60s ribosomal protein l31	313	20	5.79352e-46	0.6705	3	C:ribosome; F:structural constituent of ribosome; P:translation	-	CYTOPLASMIC_DOMAIN (PHOBIUS); TRANSMEMBRANE (PHOBIUS); TRANSMEMBRANE (PHOBIUS); NON_CYTOPLASMIC_DOMAIN (PHOBIUS); NON_CYTOPLASMIC_DOMAIN (PHOBIUS); CYTOPLASMIC_DOMAIN (PHOBIUS); TRANSMEMBRANE (PHOBIUS); TMhelix (TMHMM); TMhelix (TMHMM); TMhelix (TMHMM)
comp35791_c0_seq1	60s ribosomal protein l32	588	20	1.39007e-69	0.967	3	C:ribosome; F:structural constituent of ribosome; P:translation	-	IPR001515 (PFAM); PTHR23413 (PANTHER); IPR018263 (PROSITE_PATTERNS); IPR001515 (SUPERFAMILY)
comp173630_c0_seq1	60s ribosomal protein l32	408	20	8.47152e-61	0.7455	3	C:ribosome; F:structural constituent of ribosome; P:translation	-	IPR001515 (PFAM); PTHR23413 (PANTHER); PTHR23413:SF1 (PANTHER); IPR018263 (PROSITE_PATTERNS); IPR001515 (SUPERFAMILY)
comp178904_c0_seq1	60s ribosomal protein l34	379	20	1.0485e-47	0.695	3	C:ribosome; F:structural constituent of ribosome; P:translation	-	IPR008195 (PRINTS); IPR008195 (PFAM); IPR008195 (PANTHER)
comp58789_c0_seq1	60s ribosomal protein l34-like	515	20	2.18219e-61	0.939	3	C:ribosome; F:structural constituent of ribosome; P:translation	-	IPR008195 (PRINTS); IPR008195 (PFAM); PTHR10759:SF0 (PANTHER); IPR008195 (PANTHER); IPR018065 (PROSITE_PATTERNS); IPR008195 (HAMAP)
comp167802_c0_seq1	60s ribosomal protein l35	495	20	1.23968e-56	0.639	3	C:ribosome; F:structural constituent of ribosome; P:translation	-	Coil (COILS); IPR001854 (PFAM); IPR001854 (G3DSA:1.10.287.GENE3D); IPR001854 (TIGRFAM); IPR001854 (HAMAP); IPR001854 (SUPERFAMILY)
comp200484_c0_seq1	60s ribosomal protein l35a	342	20	3.51747e-51	0.668	3	C:ribosome; F:structural constituent of ribosome; P:translation	-	no IPS match
comp31095_c0_seq1	60s ribosomal protein l4	1019	20	2.73459e-167	0.742	3	C:ribosome; F:structural constituent of ribosome; P:translation	-	Coil (COILS); IPR002136 (PFAM); IPR023574 (G3DSA:3.40.1370.GENE3D); PTHR19431 (PANTHER); IPR023574 (SUPERFAMILY)
comp30686_c0_seq1	60s ribosomal protein l5	993	20	4.28602e-117	0.692	4	C:ribosome; F:5S rRNA binding; F:structural constituent of ribosome; P:translation	-	no IPS match
comp205666_c0_seq1	60s ribosomal protein l7	760	20	6.6038e-105	0.6205	1	C:ribosome	-	IPR016082 (G3DSA:3.30.1390.GENE3D); IPR016082 (PFAM); PTHR11524:SF5 (PANTHER); PTHR11524 (PANTHER); IPR018038 (PROSITE_PATTERNS); IPR016082 (SUPERFAMILY)
comp191003_c0_seq1	60s ribosomal protein l7a	628	20	1.98875e-102	0.71	2	C:ribosome; P:ribosome biogenesis	-	Coil (COILS); IPR001921 (PRINTS); IPR018492 (PRINTS); G3DSA:3.30.1330.30 (GENE3D); IPR004038 (PFAM); PTHR23105 (PANTHER); IPR001921 (PTHR23105:PANTHER); IPR004037 (PROSITE_PATTERNS); SSF55315 (SUPERFAMILY)
comp185222_c0_seq1	60s ribosomal protein l8	697	20	5.66697e-126	0.734	4	C:ribosome; F:structural constituent of ribosome; F:RNA binding; P:translation	-	IPR002171 (PIRSF); IPR014726 (G3DSA:4.10.950.GENE3D); IPR012340 (G3DSA:2.40.50.GENE3D); IPR022666 (PFAM); IPR014722 (G3DSA:2.30.30.GENE3D); IPR022669 (PFAM); IPR002171 (PANTHER); PTHR13691:SF4 (PANTHER); IPR008991 (SUPERFAMILY); IPR012340 (SUPERFAMILY)
comp94040_c0_seq1	60s ribosomal protein l8	994	20	1.97558e-122	0.916	4	F:structural constituent of ribosome; F:RNA binding; C:large ribosomal subunit; P:translation	-	IPR002171 (PIRSF); IPR022669 (PFAM); IPR012340 (G3DSA:2.40.50.GENE3D); IPR014726 (G3DSA:4.10.950.GENE3D); IPR014722 (G3DSA:2.30.30.GENE3D); IPR022666 (PFAM); PTHR13691:SF4 (PANTHER); IPR002171 (PANTHER); IPR022671 (PROSITE_PATTERNS); IPR008991 (SUPERFAMILY); IPR012340 (SUPERFAMILY)
comp201148_c0_seq1	60s ribosomal protein l9	624	20	2.06888e-96	0.688	4	C:ribosome; F:structural constituent of ribosome; P:translation; F:rRNA binding	-	IPR000702 (PIRSF); IPR020040 (PFAM); IPR020040 (G3DSA:3.90.930.GENE3D); IPR020040 (G3DSA:3.90.930.GENE3D); IPR000702 (PANTHER); PTHR11655:SF2 (PANTHER); IPR020040 (SUPERFAMILY); IPR020040 (SUPERFAMILY)
comp155918_c0_seq1	60s ribosomal protein p1	359	5	2.10738e-19	0.79	3	C:ribosome; F:structural constituent of ribosome; P:translational elongation	-	IPR001813 (PFAM)
comp81864_c0_seq1	60s ribosome subunit biogenesis protein nip7 homolog	943	20	2.71062e-78	0.8685	3	C:nucleolus; F:RNA binding; P:ribosome assembly	-	no IPS match
comp102534_c1_seq3	6-phosphofructo-2-kinase fructose- -bisphosphatase short form	1709	20	0	0.88	0	-		IPR003094 (PRINTS); IPR013078 (SMART); IPR016260 (PIRSF); IPR013078 (PFAM); G3DSA:3.40.50.1240 (GENE3D); G3DSA:3.40.50.300 (GENE3D); IPR013079 (PFAM); PTHR10606:SF11 (PANTHER); IPR003094 (PANTHER); SSF53254 (SUPERFAMILY); IPR027417 (SUPERFAMILY)
comp102534_c1_seq4	6-phosphofructo-2-kinase fructose- -bisphosphatase short form	1774	20	0	0.88	0	-		IPR003094 (PRINTS); IPR013078 (SMART); IPR016260 (PIRSF); G3DSA:3.40.50.1240 (GENE3D); G3DSA:3.40.50.300 (GENE3D); IPR013079 (PFAM); IPR013078 (PFAM); PTHR10606:SF11 (PANTHER); IPR003094 (PANTHER); SSF53254 (SUPERFAMILY); IPR027417 (SUPERFAMILY)
comp102534_c1_seq2	6-phosphofructo-2-kinase fructose- -bisphosphatase short form	1788	20	0	0.882	0	-		IPR003094 (PRINTS); IPR013078 (SMART); IPR016260 (PIRSF); IPR013078 (PFAM); G3DSA:3.40.50.300 (GENE3D); G3DSA:3.40.50.1240 (GENE3D); IPR013079 (PFAM); PTHR10606:SF11 (PANTHER); IPR003094 (PANTHER); SSF53254 (SUPERFAMILY); IPR027417 (SUPERFAMILY)
comp102534_c1_seq1	6-phosphofructo-2-kinase fructose- -bisphosphatase short form	1853	20	0	0.8835	0	-		IPR003094 (PRINTS); IPR013078 (SMART); IPR016260 (PIRSF); IPR013078 (PFAM); G3DSA:3.40.50.300 (GENE3D); G3DSA:3.40.50.1240 (GENE3D); IPR013079 (PFAM); PTHR10606:SF11 (PANTHER); IPR003094 (PANTHER); SSF53254 (SUPERFAMILY); IPR027417 (SUPERFAMILY)
comp663147_c0_seq1	6-phosphofructokinase	1179	20	4.66358e-172	0.9065	0	-		IPR022953 (PRINTS); IPR012003 (PIRSF); IPR012828 (TIGRFAM); G3DSA:3.40.50.450 (GENE3D); IPR000023 (PFAM); PTHR13697 (PANTHER); PTHR13697:SF0 (PANTHER); IPR015912 (PROSITE_PATTERNS); IPR022953 (HAMAP); IPR000023 (SUPERFAMILY)
comp97724_c0_seq2	6-phosphofructokinase-like isoform x3	3520	20	0	0.784	0	-		IPR022953 (PRINTS); IPR009161 (PIRSF); IPR009161 (TIGRFAM); IPR000023 (PFAM); G3DSA:3.40.50.450 (GENE3D); PTHR13697:SF0 (PANTHER); PTHR13697 (PANTHER); IPR015912 (PROSITE_PATTERNS); IPR015912 (PROSITE_PATTERNS); IPR022953 (HAMAP); IPR000023 (SUPERFAMILY); IPR000023 (SUPERFAMILY)
comp97724_c0_seq4	6-phosphofructokinase-like isoform x3	3520	20	0	0.7905	0	-		IPR022953 (PRINTS); IPR009161 (PIRSF); IPR000023 (PFAM); IPR009161 (TIGRFAM); G3DSA:3.40.50.450 (GENE3D); PTHR13697:SF0 (PANTHER); PTHR13697 (PANTHER); IPR015912 (PROSITE_PATTERNS); IPR015912 (PROSITE_PATTERNS); IPR022953 (HAMAP); IPR000023 (SUPERFAMILY); IPR000023 (SUPERFAMILY)
comp96396_c0_seq1	6-phosphogluconate decarboxylating	2528	20	0	0.829	0	-		PR00076 (PRINTS); IPR006113 (PIRSF); IPR006115 (PFAM); IPR013328 (G3DSA:1.10.1040.GENE3D); IPR012284 (G3DSA:1.20.5.GENE3D); IPR006113 (TIGRFAM); IPR006114 (PFAM); IPR016040 (G3DSA:3.40.50.GENE3D); PTHR11811 (PANTHER); IPR006184 (PROSITE_PATTERNS); SSF51735 (SUPERFAMILY); IPR008927 (SUPERFAMILY)
comp14103_c0_seq1	6-phosphogluconate dehydrogenase	1280	20	0	0.6535	0	-		PR00076 (PRINTS); IPR013328 (G3DSA:1.10.1040.GENE3D); IPR006114 (PFAM); IPR006115 (PFAM); IPR016040 (G3DSA:3.40.50.GENE3D); PTHR11811 (PANTHER); PTHR11811:SF19 (PANTHER); SSF51735 (SUPERFAMILY); IPR008927 (SUPERFAMILY)
comp105264_c1_seq7	6-pyruvoyl tetrahydrobiopterin synthase-like	2373	20	5.08856e-63	0.8005	0	-		IPR007115 (PFAM); G3DSA:3.30.479.10 (GENE3D); PTHR12589:SF1 (PANTHER); IPR007115 (PANTHER); IPR022470 (PROSITE_PATTERNS); IPR022469 (PROSITE_PATTERNS); SSF55620 (SUPERFAMILY)
comp105264_c1_seq4	6-pyruvoyl tetrahydrobiopterin synthase-like	2379	20	5.22251e-63	0.8005	0	-		IPR007115 (PFAM); G3DSA:3.30.479.10 (GENE3D); PTHR12589:SF1 (PANTHER); IPR007115 (PANTHER); IPR022470 (PROSITE_PATTERNS); IPR022469 (PROSITE_PATTERNS); SSF55620 (SUPERFAMILY)
comp103472_c3_seq7	a disintegrin and metalloproteinase with thrombospondin motifs 3-like	2401	20	0	0.726	1	F:metallopeptidase activity	-	PF13582 (PFAM); IPR024079 (G3DSA:3.40.390.GENE3D); PTHR13723 (PANTHER); PTHR13723:SF4 (PANTHER); SIGNAL_PEPTIDE_H_REGION (PHOBIUS); SIGNAL_PEPTIDE_C_REGION (PHOBIUS); SIGNAL_PEPTIDE_N_REGION (PHOBIUS); SIGNAL_PEPTIDE (PHOBIUS); NON_CYTOPLASMIC_DOMAIN (PHOBIUS); IPR001590 (PROSITE_PROFILES); SignalP-noTM (SIGNALP_EUK); SSF55486 (SUPERFAMILY)
comp103472_c3_seq2	a disintegrin and metalloproteinase with thrombospondin motifs 3-like	2490	20	0	0.726	1	F:metallopeptidase activity	-	no IPS match
comp103472_c3_seq1	a disintegrin and metalloproteinase with thrombospondin motifs 3-like	2603	20	0	0.722	1	F:metallopeptidase activity	-	PF13582 (PFAM); IPR024079 (G3DSA:3.40.390.GENE3D); PTHR13723 (PANTHER); PTHR13723:SF4 (PANTHER); SIGNAL_PEPTIDE_H_REGION (PHOBIUS); SIGNAL_PEPTIDE_C_REGION (PHOBIUS); SIGNAL_PEPTIDE_N_REGION (PHOBIUS); NON_CYTOPLASMIC_DOMAIN (PHOBIUS); SIGNAL_PEPTIDE (PHOBIUS); IPR001590 (PROSITE_PROFILES); SignalP-noTM (SIGNALP_EUK); SSF55486 (SUPERFAMILY)
comp103472_c3_seq4	a disintegrin and metalloproteinase with thrombospondin motifs 3-like	5764	20	0	0.7265	1	F:metallopeptidase activity	-	IPR024079 (G3DSA:3.40.390.GENE3D); PF13582 (PFAM); PTHR13723 (PANTHER); PTHR13723:SF4 (PANTHER); SIGNAL_PEPTIDE_H_REGION (PHOBIUS); SIGNAL_PEPTIDE_C_REGION (PHOBIUS); SIGNAL_PEPTIDE_N_REGION (PHOBIUS); SIGNAL_PEPTIDE (PHOBIUS); NON_CYTOPLASMIC_DOMAIN (PHOBIUS); IPR001590 (PROSITE_PROFILES); SignalP-noTM (SIGNALP_EUK); SSF55486 (SUPERFAMILY)
comp103472_c3_seq8	a disintegrin and metalloproteinase with thrombospondin motifs 3-like	5856	20	0	0.726	1	F:metallopeptidase activity	-	no IPS match
comp103472_c3_seq3	a disintegrin and metalloproteinase with thrombospondin motifs 3-like	5969	20	0	0.722	1	F:metallopeptidase activity	-	PF13582 (PFAM); IPR024079 (G3DSA:3.40.390.GENE3D); PTHR13723 (PANTHER); PTHR13723:SF4 (PANTHER); SIGNAL_PEPTIDE_H_REGION (PHOBIUS); SIGNAL_PEPTIDE_C_REGION (PHOBIUS); SIGNAL_PEPTIDE_N_REGION (PHOBIUS); NON_CYTOPLASMIC_DOMAIN (PHOBIUS); SIGNAL_PEPTIDE (PHOBIUS); IPR001590 (PROSITE_PROFILES); SignalP-noTM (SIGNALP_EUK); SSF55486 (SUPERFAMILY)
comp106858_c0_seq2	aael003425- partial	8044	20	0	0.913	10	P:carbohydrate metabolic process; P:trachea morphogenesis; F:low-density lipoprotein receptor activity; P:dorsal trunk growth, open tracheal system; P:regulation of tube length, open tracheal system; P:visual behavior; F:chitin binding; C:extracellular region; F:chitin deacetylase activity; P:chitin metabolic process	EC:3.5.1.41	IPR004177 (PFAM); PTHR15457:SF4 (PANTHER); PTHR15457 (PANTHER); IPR004177 (PROSITE_PROFILES)
comp106858_c0_seq1	aael003425- partial	8062	20	0	0.9145	10	P:carbohydrate metabolic process; P:trachea morphogenesis; F:low-density lipoprotein receptor activity; P:dorsal trunk growth, open tracheal system; P:regulation of tube length, open tracheal system; P:visual behavior; F:chitin binding; C:extracellular region; F:chitin deacetylase activity; P:chitin metabolic process	EC:3.5.1.41	IPR004177 (PFAM); PTHR15457:SF4 (PANTHER); PTHR15457 (PANTHER); IPR004177 (PROSITE_PROFILES)
comp96359_c0_seq1	aael008062- partial	4475	20	0	0.6565	3	F:calcium ion binding; P:cell adhesion; C:extracellular region		Coil (COILS); IPR000742 (SMART); IPR001881 (SMART); IPR013320 (G3DSA:2.60.120.GENE3D); IPR003367 (PFAM); G3DSA:2.10.25.10 (GENE3D); G3DSA:2.10.25.10 (GENE3D); IPR001881 (PFAM); G3DSA:4.10.1080.10 (GENE3D); IPR008859 (PFAM); PTHR10199:SF72 (PANTHER); PTHR10199 (PANTHER); IPR018097 (PROSITE_PATTERNS); IPR013032 (PROSITE_PATTERNS); IPR018097 (PROSITE_PATTERNS); IPR017897 (PROSITE_PROFILES); IPR01789…
comp82511_c0_seq2	abc transporter	2970	20	0	0.7675	3	F:ATPase activity; F:nucleotide binding; C:membrane	EC:3.6.1.3	IPR003593 (SMART); IPR013525 (PFAM); IPR003439 (PFAM); G3DSA:3.40.50.300 (GENE3D); PTHR19241 (PANTHER); IPR017871 (PROSITE_PATTERNS); NON_CYTOPLASMIC_DOMAIN (PHOBIUS); TRANSMEMBRANE (PHOBIUS); TRANSMEMBRANE (PHOBIUS); TRANSMEMBRANE (PHOBIUS); NON_CYTOPLASMIC_DOMAIN (PHOBIUS); CYTOPLASMIC_DOMAIN (PHOBIUS); CYTOPLASMIC_DOMAIN (PHOBIUS); NON_CYTOPLASMIC_DOMAIN (PHOBIUS); CYTOPLASMIC_DOMAIN (PHOBIUS)…
comp82511_c0_seq1	abc transporter	3223	20	0	0.77	3	F:ATPase activity; F:nucleotide binding; C:membrane	EC:3.6.1.3	IPR003593 (SMART); IPR013525 (PFAM); IPR003439 (PFAM); G3DSA:3.40.50.300 (GENE3D); PTHR19241 (PANTHER); IPR017871 (PROSITE_PATTERNS); NON_CYTOPLASMIC_DOMAIN (PHOBIUS); TRANSMEMBRANE (PHOBIUS); TRANSMEMBRANE (PHOBIUS); TRANSMEMBRANE (PHOBIUS); NON_CYTOPLASMIC_DOMAIN (PHOBIUS); CYTOPLASMIC_DOMAIN (PHOBIUS); CYTOPLASMIC_DOMAIN (PHOBIUS); NON_CYTOPLASMIC_DOMAIN (PHOBIUS); CYTOPLASMIC_DOMAIN (PHOBIUS)…
comp105465_c0_seq1	abc transporter	3998	20	0	0.872	5	P:transport; P:ATP catabolic process; F:ATP binding; F:ferric-transporting ATPase activity; C:membrane	EC:3.6.3.30	IPR000412 (PRINTS); IPR003593 (SMART); G3DSA:3.40.50.300 (GENE3D); IPR013525 (PFAM); IPR003439 (PFAM); PTHR24220 (PANTHER); PTHR24220:SF194 (PANTHER); IPR017871 (PROSITE_PATTERNS); TRANSMEMBRANE (PHOBIUS); NON_CYTOPLASMIC_DOMAIN (PHOBIUS); TRANSMEMBRANE (PHOBIUS); NON_CYTOPLASMIC_DOMAIN (PHOBIUS); TRANSMEMBRANE (PHOBIUS); CYTOPLASMIC_DOMAIN (PHOBIUS); CYTOPLASMIC_DOMAIN (PHOBIUS); NON_CYTOPLASMIC…
comp102332_c0_seq5	abc transporter	5068	20	0	0.7625	4	P:cellular process; P:transport; F:ATPase activity; F:nucleotide binding	EC:3.6.1.3	SignalP-noTM (SIGNALP_EUK)
comp105939_c0_seq1	abc transporter	5544	20	0	0.7895	5	F:organic phosphonate transmembrane-transporting ATPase activity; C:integral to membrane; P:ATP catabolic process; C:ATP-binding cassette (ABC) transporter complex; F:ATP binding	EC:3.6.3.28	IPR003593 (SMART); G3DSA:3.40.50.300 (GENE3D); IPR013525 (PFAM); IPR003439 (PFAM); PTHR19241 (PANTHER); IPR017871 (PROSITE_PATTERNS); TRANSMEMBRANE (PHOBIUS); NON_CYTOPLASMIC_DOMAIN (PHOBIUS); TRANSMEMBRANE (PHOBIUS); NON_CYTOPLASMIC_DOMAIN (PHOBIUS); CYTOPLASMIC_DOMAIN (PHOBIUS); CYTOPLASMIC_DOMAIN (PHOBIUS); NON_CYTOPLASMIC_DOMAIN (PHOBIUS); CYTOPLASMIC_DOMAIN (PHOBIUS); TRANSMEMBRANE (PHOBIUS)…
comp102560_c0_seq2	abc transporter g family member 22-like	2603	20	0	0.7405	4	F:molybdate transmembrane-transporting ATPase activity; P:ATP catabolic process; F:ATP binding; C:membrane	EC:3.6.3.29	IPR003593 (SMART); IPR003439 (PFAM); G3DSA:3.40.50.300 (GENE3D); IPR013525 (PFAM); PTHR19241:SF67 (PANTHER); PTHR19241 (PANTHER); IPR017871 (PROSITE_PATTERNS); TRANSMEMBRANE (PHOBIUS); CYTOPLASMIC_DOMAIN (PHOBIUS); NON_CYTOPLASMIC_DOMAIN (PHOBIUS); TRANSMEMBRANE (PHOBIUS); NON_CYTOPLASMIC_DOMAIN (PHOBIUS); TRANSMEMBRANE (PHOBIUS); TRANSMEMBRANE (PHOBIUS); TRANSMEMBRANE (PHOBIUS); NON_CYTOPLASMIC_…
comp102560_c0_seq1	abc transporter g family member 22-like	2748	20	0	0.7385	4	F:molybdate transmembrane-transporting ATPase activity; P:ATP catabolic process; F:ATP binding; C:membrane	EC:3.6.3.29	IPR003593 (SMART); G3DSA:3.40.50.300 (GENE3D); IPR013525 (PFAM); IPR003439 (PFAM); PTHR19241:SF67 (PANTHER); PTHR19241 (PANTHER); IPR017871 (PROSITE_PATTERNS); TRANSMEMBRANE (PHOBIUS); CYTOPLASMIC_DOMAIN (PHOBIUS); TRANSMEMBRANE (PHOBIUS); CYTOPLASMIC_DOMAIN (PHOBIUS); CYTOPLASMIC_DOMAIN (PHOBIUS); NON_CYTOPLASMIC_DOMAIN (PHOBIUS); TRANSMEMBRANE (PHOBIUS); TRANSMEMBRANE (PHOBIUS); TRANSMEMBRANE (…
comp85263_c0_seq2	abdominal-a	802	20	3.76375e-40	0.5175	6	P:regulation of transcription, DNA-dependent; P:multicellular organismal development; F:sequence-specific DNA binding; C:nucleus; F:sequence-specific DNA binding transcription factor activity; F:DNA binding		IPR009057 (G3DSA:1.10.10.GENE3D); PTHR24326 (PANTHER)
comp58388_c0_seq1	abhydrolase domain-containing protein 2-like	2285	20	3.90851e-140	0.806	9	P:wing disc development; F:methyl indole-3-acetate esterase activity; P:chaeta development; F:methyl jasmonate esterase activity; F:methyl salicylate esterase activity; F:carboxylesterase activity; F:retinyl-palmitate esterase activity; P:lipid metabolic process; F:lipase activity	EC:3.1.1.1; EC:3.1.1	IPR012020 (PIRSF); PF12697 (PFAM); G3DSA:3.40.50.1820 (GENE3D); PTHR10794:SF9 (PANTHER); PTHR10794 (PANTHER); SIGNAL_PEPTIDE (PHOBIUS); SIGNAL_PEPTIDE_H_REGION (PHOBIUS); SIGNAL_PEPTIDE_C_REGION (PHOBIUS); SIGNAL_PEPTIDE_N_REGION (PHOBIUS); NON_CYTOPLASMIC_DOMAIN (PHOBIUS); SignalP-noTM (SIGNALP_EUK); SSF53474 (SUPERFAMILY); TMhelix (TMHMM)
comp97678_c0_seq1	abhydrolase domain-containing protein fam108c1-like	4824	20	1.29942e-154	0.9	1	F:hydrolase activity	-	PF12695 (PFAM); G3DSA:3.40.50.1820 (GENE3D); PTHR12277:SF8 (PANTHER); PTHR12277 (PANTHER); SSF53474 (SUPERFAMILY)
comp81089_c0_seq1	accessory gland protein	1001	20	5.57015e-56	0.7555	1	F:lyase activity	-	IPR001950 (G3DSA:3.30.780.GENE3D); IPR001950 (PFAM); PTHR12789 (PANTHER); IPR001950 (PROSITE_PROFILES); IPR001950 (SUPERFAMILY)
comp36064_c0_seq1	accessory gland protein	1701	20	3.60726e-60	0.7505	4	P:translational initiation; F:translation initiation factor activity; F:lyase activity; F:carbonate dehydratase activity		IPR005873 (TIGRFAM); IPR001950 (PFAM); IPR001950 (G3DSA:3.30.780.GENE3D); PTHR12789 (PANTHER); IPR001950 (PROSITE_PROFILES); IPR001950 (SUPERFAMILY)
comp272548_c0_seq1	acetolactate synthase	2033	20	0	0.8395	6	F:flavin adenine dinucleotide binding; P:isoleucine biosynthetic process; F:thiamine pyrophosphate binding; P:valine biosynthetic process; F:magnesium ion binding; F:acetolactate synthase activity	EC:2.2.1.6	G3DSA:3.40.50.970 (GENE3D); G3DSA:3.40.50.970 (GENE3D); IPR011766 (PFAM); G3DSA:3.40.50.1220 (GENE3D); IPR012001 (PFAM); IPR012000 (PFAM); IPR012846 (TIGRFAM); PTHR18968:SF13 (PANTHER); PTHR18968 (PANTHER); IPR000399 (PROSITE_PATTERNS); SSF52518 (SUPERFAMILY); SSF52467 (SUPERFAMILY); SSF52518 (SUPERFAMILY)
comp107223_c0_seq4	acetyl- cytosolic-like	8881	20	7.39383e-155	0.791	3	C:cytosol; P:metabolic process; F:acetyl-CoA C-acetyltransferase activity	EC:2.3.1.9	Coil (COILS); Coil (COILS); IPR008604 (PFAM); IPR008604 (PANTHER)
comp107223_c0_seq22	acetyl- cytosolic-like	8950	20	7.42969e-155	0.791	3	C:cytosol; P:metabolic process; F:acetyl-CoA C-acetyltransferase activity	EC:2.3.1.9	Coil (COILS); Coil (COILS); IPR008604 (PFAM); IPR008604 (PANTHER)
comp107223_c0_seq8	acetyl- cytosolic-like	8986	20	7.44737e-155	0.791	3	C:cytosol; P:metabolic process; F:acetyl-CoA C-acetyltransferase activity	EC:2.3.1.9	Coil (COILS); Coil (COILS); IPR008604 (PFAM); IPR008604 (PANTHER)
comp107223_c0_seq13	acetyl- cytosolic-like	9055	20	7.47956e-155	0.791	3	C:cytosol; P:metabolic process; F:acetyl-CoA C-acetyltransferase activity	EC:2.3.1.9	Coil (COILS); Coil (COILS); IPR008604 (PFAM); IPR008604 (PANTHER)
comp107223_c0_seq15	acetyl- cytosolic-like	9091	20	7.49561e-155	0.791	3	C:cytosol; P:metabolic process; F:acetyl-CoA C-acetyltransferase activity	EC:2.3.1.9	Coil (COILS); Coil (COILS); IPR008604 (PFAM); IPR008604 (PANTHER); PTHR15073:SF0 (PANTHER)
comp107223_c0_seq9	acetyl- cytosolic-like	9106	20	7.50217e-155	0.791	3	C:cytosol; P:metabolic process; F:acetyl-CoA C-acetyltransferase activity	EC:2.3.1.9	Coil (COILS); Coil (COILS); IPR008604 (PFAM); IPR008604 (PANTHER)
comp107223_c0_seq11	acetyl- cytosolic-like	9160	20	7.52522e-155	0.791	3	C:cytosol; P:metabolic process; F:acetyl-CoA C-acetyltransferase activity	EC:2.3.1.9	Coil (COILS); Coil (COILS); IPR008604 (PFAM); PTHR15073:SF0 (PANTHER); IPR008604 (PANTHER)
comp107223_c0_seq7	acetyl- cytosolic-like	9196	20	7.54015e-155	0.791	3	C:cytosol; P:metabolic process; F:acetyl-CoA C-acetyltransferase activity	EC:2.3.1.9	Coil (COILS); Coil (COILS); IPR008604 (PFAM); PTHR15073:SF0 (PANTHER); IPR008604 (PANTHER)
comp107223_c0_seq5	acetyl- cytosolic-like	9211	20	7.54628e-155	0.791	3	C:cytosol; P:metabolic process; F:acetyl-CoA C-acetyltransferase activity	EC:2.3.1.9	Coil (COILS); Coil (COILS); IPR008604 (PFAM); IPR008604 (PANTHER); PTHR15073:SF0 (PANTHER)
comp107223_c0_seq6	acetyl- cytosolic-like	9265	20	7.56797e-155	0.791	3	C:cytosol; P:metabolic process; F:acetyl-CoA C-acetyltransferase activity	EC:2.3.1.9	Coil (COILS); Coil (COILS); IPR008604 (PFAM); PTHR15073:SF0 (PANTHER); IPR008604 (PANTHER)
comp107223_c0_seq12	acetyl- cytosolic-like	9316	20	7.58798e-155	0.791	3	C:cytosol; P:metabolic process; F:acetyl-CoA C-acetyltransferase activity	EC:2.3.1.9	Coil (COILS); Coil (COILS); IPR008604 (PFAM); PTHR15073:SF0 (PANTHER); IPR008604 (PANTHER)
comp107826_c3_seq11	acetyl- mitochondrial	2105	20	6.81046e-168	0.8215	7	F:cholesterol O-acyltransferase activity; C:endoplasmic reticulum membrane; F:electron carrier activity; P:cell redox homeostasis; P:cholesterol metabolic process; C:integral to membrane; F:protein disulfide oxidoreductase activity	EC:2.3.1.26	IPR002155 (PIRSF); IPR002155 (TIGRFAM); IPR016038 (G3DSA:3.40.47.GENE3D); IPR020616 (PFAM); IPR020617 (PFAM); IPR016038 (G3DSA:3.40.47.GENE3D); IPR002155 (PANTHER); PTHR18919:SF7 (PANTHER); IPR020613 (PROSITE_PATTERNS); IPR020615 (PROSITE_PATTERNS); IPR020610 (PROSITE_PATTERNS); IPR016039 (SUPERFAMILY); IPR016039 (SUPERFAMILY)
comp107826_c3_seq1	acetyl- mitochondrial	4114	20	1.47045e-167	0.8215	7	F:cholesterol O-acyltransferase activity; C:endoplasmic reticulum membrane; F:electron carrier activity; P:cell redox homeostasis; P:cholesterol metabolic process; C:integral to membrane; F:protein disulfide oxidoreductase activity	EC:2.3.1.26	IPR002155 (PIRSF); IPR002155 (TIGRFAM); IPR016038 (G3DSA:3.40.47.GENE3D); IPR020616 (PFAM); IPR020617 (PFAM); IPR016038 (G3DSA:3.40.47.GENE3D); IPR002155 (PANTHER); PTHR18919:SF7 (PANTHER); IPR020610 (PROSITE_PATTERNS); IPR020613 (PROSITE_PATTERNS); IPR020615 (PROSITE_PATTERNS); IPR016039 (SUPERFAMILY); IPR016039 (SUPERFAMILY)
comp107826_c3_seq9	acetyl- mitochondrial	4220	20	1.51416e-167	0.8215	7	F:cholesterol O-acyltransferase activity; C:endoplasmic reticulum membrane; F:electron carrier activity; P:cell redox homeostasis; P:cholesterol metabolic process; C:integral to membrane; F:protein disulfide oxidoreductase activity	EC:2.3.1.26	IPR002155 (PIRSF); IPR002155 (TIGRFAM); IPR016038 (G3DSA:3.40.47.GENE3D); IPR020616 (PFAM); IPR020617 (PFAM); IPR016038 (G3DSA:3.40.47.GENE3D); IPR002155 (PANTHER); PTHR18919:SF7 (PANTHER); IPR020615 (PROSITE_PATTERNS); IPR020613 (PROSITE_PATTERNS); IPR020610 (PROSITE_PATTERNS); IPR016039 (SUPERFAMILY); IPR016039 (SUPERFAMILY)
comp107826_c3_seq4	acetyl- mitochondrial	4601	20	1.6587e-167	0.8215	7	F:cholesterol O-acyltransferase activity; C:endoplasmic reticulum membrane; F:electron carrier activity; P:cell redox homeostasis; P:cholesterol metabolic process; C:integral to membrane; F:protein disulfide oxidoreductase activity	EC:2.3.1.26	IPR002155 (PIRSF); IPR002155 (TIGRFAM); IPR016038 (G3DSA:3.40.47.GENE3D); IPR020616 (PFAM); IPR020617 (PFAM); IPR016038 (G3DSA:3.40.47.GENE3D); IPR002155 (PANTHER); PTHR18919:SF7 (PANTHER); IPR020610 (PROSITE_PATTERNS); IPR020613 (PROSITE_PATTERNS); IPR020615 (PROSITE_PATTERNS); IPR016039 (SUPERFAMILY); IPR016039 (SUPERFAMILY)
comp96516_c0_seq1	acetylcholine receptor protein alpha 4 invertebrate	2059	20	0	0.787	5	F:acetylcholine-activated cation-selective channel activity; C:postsynaptic membrane; C:cell junction; C:acetylcholine-gated channel complex; P:ion transport	-	IPR006201 (PRINTS); IPR002394 (PRINTS); IPR006201 (TIGRFAM); IPR006202 (G3DSA:2.70.170.GENE3D); IPR006029 (PFAM); IPR006202 (PFAM); IPR027361 (G3DSA:1.20.120.GENE3D); IPR006201 (PANTHER); PTHR18945:SF88 (PANTHER); IPR018000 (PROSITE_PATTERNS); NON_CYTOPLASMIC_DOMAIN (PHOBIUS); NON_CYTOPLASMIC_DOMAIN (PHOBIUS); TRANSMEMBRANE (PHOBIUS); TRANSMEMBRANE (PHOBIUS); TRANSMEMBRANE (PHOBIUS); TRANSMEMBRAN…
comp96516_c0_seq4	acetylcholine receptor subunit alpha-like	2317	20	0	0.834	6	F:acetylcholine-activated cation-selective channel activity; C:postsynaptic membrane; C:cell junction; C:plasma membrane; P:ion transport; C:integral to membrane	-	IPR006201 (PRINTS); IPR002394 (PRINTS); IPR006201 (TIGRFAM); IPR006029 (PFAM); IPR027361 (G3DSA:1.20.120.GENE3D); IPR006202 (PFAM); IPR006202 (G3DSA:2.70.170.GENE3D); IPR006201 (PANTHER); PTHR18945:SF88 (PANTHER); IPR018000 (PROSITE_PATTERNS); TRANSMEMBRANE (PHOBIUS); TRANSMEMBRANE (PHOBIUS); SIGNAL_PEPTIDE_N_REGION (PHOBIUS); SIGNAL_PEPTIDE_C_REGION (PHOBIUS); NON_CYTOPLASMIC_DOMAIN (PHOBIUS); T…
comp96516_c0_seq3	acetylcholine receptor subunit alpha-like	2342	20	0	0.8005	6	F:acetylcholine-activated cation-selective channel activity; C:postsynaptic membrane; C:cell junction; C:plasma membrane; P:ion transport; C:integral to membrane	-	IPR002394 (PRINTS); IPR006201 (PRINTS); IPR006029 (PFAM); IPR027361 (G3DSA:1.20.120.GENE3D); IPR006202 (PFAM); IPR006202 (G3DSA:2.70.170.GENE3D); IPR006201 (TIGRFAM); PTHR18945:SF88 (PANTHER); IPR006201 (PANTHER); IPR018000 (PROSITE_PATTERNS); NON_CYTOPLASMIC_DOMAIN (PHOBIUS); CYTOPLASMIC_DOMAIN (PHOBIUS); CYTOPLASMIC_DOMAIN (PHOBIUS); NON_CYTOPLASMIC_DOMAIN (PHOBIUS); TRANSMEMBRANE (PHOBIUS); TR…
comp101477_c0_seq2	acetylcholine receptor subunit beta-like 2-like	1744	20	0	0.847	6	F:acetylcholine-activated cation-selective channel activity; C:postsynaptic membrane; C:cell junction; C:plasma membrane; P:ion transport; C:integral to membrane	-	IPR006201 (PRINTS); IPR002394 (PRINTS); IPR006029 (PFAM); IPR006202 (G3DSA:2.70.170.GENE3D); IPR027361 (G3DSA:1.20.120.GENE3D); IPR006202 (PFAM); IPR006201 (TIGRFAM); IPR006201 (PANTHER); PTHR18945:SF88 (PANTHER); IPR018000 (PROSITE_PATTERNS); NON_CYTOPLASMIC_DOMAIN (PHOBIUS); TRANSMEMBRANE (PHOBIUS); NON_CYTOPLASMIC_DOMAIN (PHOBIUS); TRANSMEMBRANE (PHOBIUS); SIGNAL_PEPTIDE_N_REGION (PHOBIUS); SI…
comp147797_c0_seq1	acetylcholine receptor subunit beta-type unc-29	2033	20	0	0.8515	5	F:acetylcholine-activated cation-selective channel activity; C:postsynaptic membrane; C:cell junction; C:acetylcholine-gated channel complex; P:ion transport	-	no IPS match
comp109433_c3_seq2	acetyl-coa carboxylase	7544	20	0	0.861	21	P:negative regulation of microtubule depolymerization; P:pole cell formation; F:acetyl-CoA carboxylase activity; F:biotin carboxylase activity; P:pronuclear migration; P:female meiosis; P:mitotic spindle organization; P:cell morphogenesis; C:astral microtubule; P:fatty acid biosynthetic process; F:metal ion binding; F:microtubule binding; F:propionyl-CoA carboxylase activity; P:mitosis; P:protein…	EC:6.4.1.3; EC:6.3.4.14; EC:6.4.1.2	IPR005482 (SMART); G3DSA:2.40.50.100 (GENE3D); IPR016185 (G3DSA:3.40.50.GENE3D); G3DSA:3.90.226.10 (GENE3D); IPR013815 (G3DSA:3.30.1490.GENE3D); IPR000022 (PFAM); IPR013816 (G3DSA:3.30.470.GENE3D); IPR000089 (PFAM); IPR005479 (PFAM); IPR005481 (PFAM); IPR013537 (PFAM); IPR005482 (PFAM); G3DSA:3.90.226.10 (GENE3D); PTHR18866 (PANTHER); PTHR18866:SF6 (PANTHER); IPR005479 (PROSITE_PATTERNS); IPR0054…
comp98722_c0_seq1	acetyl-coenzyme a synthetase-like	3623	20	0	0.8395	3	F:AMP binding; F:acetate-CoA ligase activity; P:acetyl-CoA biosynthetic process from acetate	EC:6.2.1.1	IPR025110 (PFAM); G3DSA:3.40.50.980 (GENE3D); G3DSA:3.40.50.980 (GENE3D); G3DSA:3.30.300.30 (GENE3D); G3DSA:2.30.38.10 (GENE3D); IPR000873 (PFAM); IPR011904 (TIGRFAM); PTHR24095 (PANTHER); IPR020845 (PROSITE_PATTERNS); SSF56801 (SUPERFAMILY)
comp105251_c1_seq2	acid phosphatase-like protein 2-like	4413	20	1.02318e-140	0.6835	2	C:membrane; P:transport	-	G3DSA:3.40.50.1240 (GENE3D); IPR000560 (PFAM); PTHR11567 (PANTHER); PTHR11567:SF12 (PANTHER); IPR000560 (PROSITE_PATTERNS); TRANSMEMBRANE (PHOBIUS); CYTOPLASMIC_DOMAIN (PHOBIUS); NON_CYTOPLASMIC_DOMAIN (PHOBIUS); SSF53254 (SUPERFAMILY); TMhelix (TMHMM)
comp37099_c0_seq1	acidic fibroblast growth factor intracellular-binding	1610	20	1.48179e-124	0.7415	1	F:fibroblast growth factor binding	-	IPR008614 (PFAM); PTHR13223:SF0 (PANTHER); IPR008614 (PANTHER)
comp97074_c0_seq1	aconitate mitochondrial-like	2936	20	0	0.8655	3	F:aconitate hydratase activity; P:tricarboxylic acid cycle; F:4 iron, 4 sulfur cluster binding	EC:4.2.1.3	IPR001030 (PRINTS); IPR000573 (PFAM); IPR006248 (TIGRFAM); IPR015931 (G3DSA:3.30.499.GENE3D); IPR015928 (G3DSA:3.20.19.GENE3D); IPR015931 (G3DSA:3.30.499.GENE3D); IPR001030 (PFAM); IPR015932 (G3DSA:3.40.1060.GENE3D); IPR006248 (PTHR11670:PANTHER); IPR015937 (PANTHER); IPR018136 (PROSITE_PATTERNS); IPR018136 (PROSITE_PATTERNS); IPR015928 (SUPERFAMILY); IPR001030 (SUPERFAMILY)
comp109294_c0_seq5	actin binding protein	3624	20	0	0.846	1	F:actin binding	-	PR00501 (PRINTS); IPR000210 (SMART); IPR011705 (SMART); IPR006652 (SMART); IPR017096 (PIRSF); IPR011705 (PFAM); IPR011333 (G3DSA:3.30.710.GENE3D); IPR015916 (G3DSA:2.130.10.GENE3D); IPR013069 (PFAM); IPR006652 (PFAM); PTHR24412:SF20 (PANTHER); PTHR24412 (PANTHER); IPR000210 (PROSITE_PROFILES); IPR011043 (SUPERFAMILY); IPR011333 (SUPERFAMILY)
comp109294_c0_seq3	actin binding protein	3967	20	0	0.846	1	F:actin binding	-	PR00501 (PRINTS); IPR006652 (SMART); IPR017096 (PIRSF); IPR011705 (SMART); IPR000210 (SMART); IPR006652 (PFAM); IPR013069 (PFAM); IPR011705 (PFAM); IPR011333 (G3DSA:3.30.710.GENE3D); IPR015916 (G3DSA:2.130.10.GENE3D); PTHR24412:SF20 (PANTHER); PTHR24412 (PANTHER); IPR000210 (PROSITE_PROFILES); IPR011333 (SUPERFAMILY); IPR011043 (SUPERFAMILY)
comp58731_c0_seq1	actin-4	1644	20	0	0.9955	13	C:Ino80 complex; P:maintenance of protein location in cell; C:microtubule associated complex; P:sperm individualization; P:cytokinesis; P:phagocytosis; P:mushroom body development; P:cytoskeleton organization; F:ATP binding; F:structural constituent of cytoskeleton; C:actin filament; P:inter-male aggressive behavior; C:lipid particle	-	CYTOPLASMIC_DOMAIN (PHOBIUS); NON_CYTOPLASMIC_DOMAIN (PHOBIUS); TRANSMEMBRANE (PHOBIUS); TMhelix (TMHMM)
comp109486_c0_seq15	actin-binding lim protein 1-like	4707	20	0	0.683	2	P:photoreceptor cell axon guidance; F:metal ion binding	-	IPR001781 (SMART); IPR003128 (SMART); IPR001781 (PFAM); IPR001781 (G3DSA:2.10.110.GENE3D); IPR001781 (G3DSA:2.10.110.GENE3D); IPR001781 (G3DSA:2.10.110.GENE3D); IPR003128 (G3DSA:1.10.950.GENE3D); IPR001781 (G3DSA:2.10.110.GENE3D); IPR003128 (PFAM); PTHR24213:SF9 (PANTHER); PTHR24213 (PANTHER); IPR001781 (PROSITE_PATTERNS); IPR001781 (PROSITE_PATTERNS); IPR001781 (PROSITE_PATTERNS); IPR001781 (PRO…
comp109486_c0_seq27	actin-binding lim protein 1-like	4725	20	0	0.683	2	P:photoreceptor cell axon guidance; F:metal ion binding	-	IPR001781 (SMART); IPR003128 (SMART); IPR001781 (PFAM); IPR001781 (G3DSA:2.10.110.GENE3D); IPR001781 (G3DSA:2.10.110.GENE3D); IPR001781 (G3DSA:2.10.110.GENE3D); IPR003128 (G3DSA:1.10.950.GENE3D); IPR001781 (G3DSA:2.10.110.GENE3D); IPR003128 (PFAM); PTHR24213:SF9 (PANTHER); PTHR24213 (PANTHER); IPR001781 (PROSITE_PATTERNS); IPR001781 (PROSITE_PATTERNS); IPR001781 (PROSITE_PATTERNS); IPR001781 (PRO…
comp107579_c0_seq2	actin-binding protein ipp	4405	20	0	0.721	4	P:cytoplasmic sequestering of transcription factor; C:cytoplasm; F:actin binding; P:regulation of cell cycle	-	IPR006652 (SMART); IPR011705 (SMART); IPR000210 (SMART); IPR017096 (PIRSF); IPR011333 (G3DSA:3.30.710.GENE3D); IPR015915 (G3DSA:2.120.10.GENE3D); IPR011705 (PFAM); IPR013069 (PFAM); IPR006652 (PFAM); PTHR24412 (PANTHER); IPR000210 (PROSITE_PROFILES); IPR011043 (SUPERFAMILY); IPR011333 (SUPERFAMILY)
comp107579_c0_seq1	actin-binding protein ipp	4792	20	0	0.721	4	P:cytoplasmic sequestering of transcription factor; C:cytoplasm; F:actin binding; P:regulation of cell cycle	-	IPR006652 (SMART); IPR011705 (SMART); IPR000210 (SMART); IPR017096 (PIRSF); IPR011333 (G3DSA:3.30.710.GENE3D); IPR015915 (G3DSA:2.120.10.GENE3D); IPR011705 (PFAM); IPR013069 (PFAM); IPR006652 (PFAM); PTHR24412 (PANTHER); IPR000210 (PROSITE_PROFILES); IPR011043 (SUPERFAMILY); IPR011333 (SUPERFAMILY)
comp92937_c1_seq1	actin-depolymerizing factor 1	1245	20	2.75856e-77	0.969	3	P:actin filament depolymerization; F:actin binding; C:actin cytoskeleton	-	IPR002108 (SMART); IPR002108 (PFAM); G3DSA:3.40.20.10 (GENE3D); IPR017904 (PANTHER); IPR002108 (PROSITE_PROFILES); SSF55753 (SUPERFAMILY)
comp101131_c0_seq1	actin-like protein 6a	3438	20	0	0.8675	0	-		IPR004000 (SMART); G3DSA:3.30.420.40 (GENE3D); IPR004000 (PFAM); G3DSA:3.30.420.40 (GENE3D); G3DSA:3.90.640.10 (GENE3D); IPR004000 (PANTHER); PTHR11937:SF32 (PANTHER); SSF53067 (SUPERFAMILY); SSF53067 (SUPERFAMILY)
comp109338_c2_seq3	actin-like protein 87c-like	3513	20	0	0.944	3	C:cytoplasm; C:centrosome; F:ATP binding	-	IPR004000 (PRINTS); IPR004000 (SMART); G3DSA:3.30.420.40 (GENE3D); G3DSA:3.30.420.40 (GENE3D); IPR004000 (PFAM); G3DSA:3.90.640.10 (GENE3D); IPR004000 (PANTHER); IPR020902 (PROSITE_PATTERNS); SSF53067 (SUPERFAMILY); SSF53067 (SUPERFAMILY)
comp109338_c2_seq1	actin-like protein 87c-like	4857	20	0	0.944	3	C:cytoplasm; C:centrosome; F:ATP binding	-	IPR004000 (PRINTS); IPR004000 (SMART); G3DSA:3.30.420.40 (GENE3D); G3DSA:3.30.420.40 (GENE3D); IPR004000 (PFAM); G3DSA:3.90.640.10 (GENE3D); IPR004000 (PANTHER); IPR020902 (PROSITE_PATTERNS); SSF53067 (SUPERFAMILY); SSF53067 (SUPERFAMILY)
comp89208_c0_seq1	actin-related protein 2 3 complex subunit 1a	2964	20	0	0.789	14	P:chaeta morphogenesis; P:compound eye morphogenesis; P:axonogenesis; P:actin filament reorganization involved in cell cycle; P:actin filament polymerization; P:positive regulation of Notch signaling pathway; P:Arp2/3 complex-mediated actin nucleation; P:intracellular protein transport; F:actin binding; C:Arp2/3 protein complex; P:axonal fasciculation; P:pseudocleavage involved in syncytial blast…	-	no IPS match
comp58581_c0_seq1	actin-related protein 2 3 complex subunit 3-like	804	20	1.32015e-85	0.867	2	C:Arp2/3 protein complex; P:Arp2/3 complex-mediated actin nucleation	-	IPR007204 (PIRSF); IPR007204 (G3DSA:1.10.1760.GENE3D); IPR007204 (PFAM); IPR007204 (PANTHER); PTHR12391:SF0 (PANTHER); IPR007204 (SUPERFAMILY)
comp75752_c0_seq1	actin-related protein 2 3 complex subunit 5-like	1589	20	8.70901e-53	0.7765	7	C:Arp2/3 protein complex; P:phagocytosis; P:cell morphogenesis; P:Arp2/3 complex-mediated actin nucleation; F:actin binding; F:structural constituent of cytoskeleton; C:lamellipodium	-	TRANSMEMBRANE (PHOBIUS); SIGNAL_PEPTIDE_N_REGION (PHOBIUS); SIGNAL_PEPTIDE_C_REGION (PHOBIUS); SIGNAL_PEPTIDE_H_REGION (PHOBIUS); NON_CYTOPLASMIC_DOMAIN (PHOBIUS); SIGNAL_PEPTIDE (PHOBIUS); CYTOPLASMIC_DOMAIN (PHOBIUS); TMhelix (TMHMM)
comp90218_c0_seq1	actin-related protein 2-like isoform x1	2485	20	0	0.911	7	C:Arp2/3 protein complex; P:cell morphogenesis; P:Arp2/3 complex-mediated actin nucleation; F:ATP binding; F:actin binding; F:structural constituent of cytoskeleton; C:actin filament	-	CYTOPLASMIC_DOMAIN (PHOBIUS); NON_CYTOPLASMIC_DOMAIN (PHOBIUS); TRANSMEMBRANE (PHOBIUS); TMhelix (TMHMM)
comp90218_c0_seq2	actin-related protein 2-like isoform x1	2500	20	0	0.9015	7	C:Arp2/3 protein complex; P:cell morphogenesis; P:Arp2/3 complex-mediated actin nucleation; F:ATP binding; F:actin binding; F:structural constituent of cytoskeleton; C:actin filament	-	CYTOPLASMIC_DOMAIN (PHOBIUS); NON_CYTOPLASMIC_DOMAIN (PHOBIUS); TRANSMEMBRANE (PHOBIUS); TMhelix (TMHMM)
comp73707_c0_seq1	actin-related protein 5-like	2431	20	0	0.695	3	P:DNA metabolic process; C:nucleus; P:response to DNA damage stimulus	-	no IPS match
comp93245_c0_seq1	actin-related protein 6-like	1721	20	8.20478e-153	0.784	0	-		no IPS match
comp108566_c0_seq4	activin receptor type-2b-like	2065	20	1.52988e-164	0.71	3	P:phosphorylation; P:transmembrane receptor protein serine/threonine kinase signaling pathway; F:transmembrane receptor protein serine/threonine kinase activity	EC:2.7.11	IPR000333 (PRINTS); G3DSA:2.10.60.10 (GENE3D); G3DSA:1.10.510.10 (GENE3D); IPR000719 (PFAM); IPR000472 (PFAM); G3DSA:3.30.200.20 (GENE3D); PTHR23255 (PANTHER); IPR000333 (PTHR23255:PANTHER); IPR008271 (PROSITE_PATTERNS); CYTOPLASMIC_DOMAIN (PHOBIUS); SIGNAL_PEPTIDE (PHOBIUS); SIGNAL_PEPTIDE_H_REGION (PHOBIUS); NON_CYTOPLASMIC_DOMAIN (PHOBIUS); SIGNAL_PEPTIDE_N_REGION (PHOBIUS); TRANSMEMBRANE (PHO…
comp108566_c0_seq2	activin receptor type-2b-like	2091	20	1.55572e-164	0.71	3	P:phosphorylation; P:transmembrane receptor protein serine/threonine kinase signaling pathway; F:transmembrane receptor protein serine/threonine kinase activity	EC:2.7.11	IPR000333 (PRINTS); G3DSA:2.10.60.10 (GENE3D); IPR000719 (PFAM); IPR000472 (PFAM); G3DSA:3.30.200.20 (GENE3D); G3DSA:1.10.510.10 (GENE3D); IPR000333 (PTHR23255:PANTHER); PTHR23255 (PANTHER); IPR008271 (PROSITE_PATTERNS); SIGNAL_PEPTIDE_N_REGION (PHOBIUS); CYTOPLASMIC_DOMAIN (PHOBIUS); NON_CYTOPLASMIC_DOMAIN (PHOBIUS); SIGNAL_PEPTIDE (PHOBIUS); SIGNAL_PEPTIDE_C_REGION (PHOBIUS); SIGNAL_PEPTIDE_H_R…
comp108566_c0_seq3	activin receptor type-2b-like	3404	20	2.74597e-164	0.71	3	P:phosphorylation; P:transmembrane receptor protein serine/threonine kinase signaling pathway; F:transmembrane receptor protein serine/threonine kinase activity	EC:2.7.11	IPR000333 (PRINTS); G3DSA:2.10.60.10 (GENE3D); G3DSA:1.10.510.10 (GENE3D); IPR000719 (PFAM); IPR000472 (PFAM); G3DSA:3.30.200.20 (GENE3D); PTHR23255 (PANTHER); IPR000333 (PTHR23255:PANTHER); IPR008271 (PROSITE_PATTERNS); CYTOPLASMIC_DOMAIN (PHOBIUS); SIGNAL_PEPTIDE (PHOBIUS); SIGNAL_PEPTIDE_H_REGION (PHOBIUS); NON_CYTOPLASMIC_DOMAIN (PHOBIUS); SIGNAL_PEPTIDE_N_REGION (PHOBIUS); TRANSMEMBRANE (PHO…
comp108566_c0_seq1	activin receptor type-2b-like	3430	20	2.7713e-164	0.71	3	P:phosphorylation; P:transmembrane receptor protein serine/threonine kinase signaling pathway; F:transmembrane receptor protein serine/threonine kinase activity	EC:2.7.11	IPR000333 (PRINTS); G3DSA:2.10.60.10 (GENE3D); IPR000719 (PFAM); IPR000472 (PFAM); G3DSA:3.30.200.20 (GENE3D); G3DSA:1.10.510.10 (GENE3D); IPR000333 (PTHR23255:PANTHER); PTHR23255 (PANTHER); IPR008271 (PROSITE_PATTERNS); SIGNAL_PEPTIDE_N_REGION (PHOBIUS); CYTOPLASMIC_DOMAIN (PHOBIUS); NON_CYTOPLASMIC_DOMAIN (PHOBIUS); SIGNAL_PEPTIDE (PHOBIUS); SIGNAL_PEPTIDE_C_REGION (PHOBIUS); SIGNAL_PEPTIDE_H_R…
comp100755_c0_seq8	acyl- :lysophosphatidylglycerol acyltransferase 1-like	3913	20	2.39361e-135	0.756	1	F:transferase activity	-	IPR002123 (SMART); IPR002123 (PFAM); PTHR10983:SF2 (PANTHER); PTHR10983 (PANTHER); CYTOPLASMIC_DOMAIN (PHOBIUS); TRANSMEMBRANE (PHOBIUS); CYTOPLASMIC_DOMAIN (PHOBIUS); TRANSMEMBRANE (PHOBIUS); NON_CYTOPLASMIC_DOMAIN (PHOBIUS); NON_CYTOPLASMIC_DOMAIN (PHOBIUS); TRANSMEMBRANE (PHOBIUS); SSF69593 (SUPERFAMILY); TMhelix (TMHMM); TMhelix (TMHMM); TMhelix (TMHMM)
comp100755_c0_seq2	acyl- :lysophosphatidylglycerol acyltransferase 1-like	3934	20	5.36501e-135	0.7505	2	P:metabolic process; F:transferase activity, transferring acyl groups	-	IPR002123 (SMART); IPR002123 (PFAM); PTHR10983 (PANTHER); PTHR10983:SF2 (PANTHER); CYTOPLASMIC_DOMAIN (PHOBIUS); TRANSMEMBRANE (PHOBIUS); TRANSMEMBRANE (PHOBIUS); NON_CYTOPLASMIC_DOMAIN (PHOBIUS); CYTOPLASMIC_DOMAIN (PHOBIUS); TRANSMEMBRANE (PHOBIUS); NON_CYTOPLASMIC_DOMAIN (PHOBIUS); SSF69593 (SUPERFAMILY); TMhelix (TMHMM); TMhelix (TMHMM); TMhelix (TMHMM)
comp100755_c0_seq5	acyl- :lysophosphatidylglycerol acyltransferase 1-like	3947	20	2.41661e-135	0.756	1	F:transferase activity	-	IPR002123 (SMART); IPR002123 (PFAM); PTHR10983:SF2 (PANTHER); PTHR10983 (PANTHER); CYTOPLASMIC_DOMAIN (PHOBIUS); TRANSMEMBRANE (PHOBIUS); CYTOPLASMIC_DOMAIN (PHOBIUS); TRANSMEMBRANE (PHOBIUS); NON_CYTOPLASMIC_DOMAIN (PHOBIUS); NON_CYTOPLASMIC_DOMAIN (PHOBIUS); TRANSMEMBRANE (PHOBIUS); SSF69593 (SUPERFAMILY); TMhelix (TMHMM); TMhelix (TMHMM); TMhelix (TMHMM)
comp100755_c0_seq3	acyl- :lysophosphatidylglycerol acyltransferase 1-like	3954	20	2.42288e-135	0.756	1	F:transferase activity	-	IPR002123 (SMART); IPR002123 (PFAM); PTHR10983:SF2 (PANTHER); PTHR10983 (PANTHER); CYTOPLASMIC_DOMAIN (PHOBIUS); TRANSMEMBRANE (PHOBIUS); CYTOPLASMIC_DOMAIN (PHOBIUS); TRANSMEMBRANE (PHOBIUS); NON_CYTOPLASMIC_DOMAIN (PHOBIUS); NON_CYTOPLASMIC_DOMAIN (PHOBIUS); TRANSMEMBRANE (PHOBIUS); SSF69593 (SUPERFAMILY); TMhelix (TMHMM); TMhelix (TMHMM); TMhelix (TMHMM)
comp100755_c0_seq4	acyl- :lysophosphatidylglycerol acyltransferase 1-like	3968	20	5.41624e-135	0.7505	2	P:metabolic process; F:transferase activity, transferring acyl groups	-	IPR002123 (SMART); IPR002123 (PFAM); PTHR10983 (PANTHER); PTHR10983:SF2 (PANTHER); CYTOPLASMIC_DOMAIN (PHOBIUS); TRANSMEMBRANE (PHOBIUS); TRANSMEMBRANE (PHOBIUS); NON_CYTOPLASMIC_DOMAIN (PHOBIUS); CYTOPLASMIC_DOMAIN (PHOBIUS); TRANSMEMBRANE (PHOBIUS); NON_CYTOPLASMIC_DOMAIN (PHOBIUS); SSF69593 (SUPERFAMILY); TMhelix (TMHMM); TMhelix (TMHMM); TMhelix (TMHMM)
comp100755_c0_seq6	acyl- :lysophosphatidylglycerol acyltransferase 1-like	3975	20	5.43021e-135	0.7505	2	P:metabolic process; F:transferase activity, transferring acyl groups	-	IPR002123 (SMART); IPR002123 (PFAM); PTHR10983 (PANTHER); PTHR10983:SF2 (PANTHER); CYTOPLASMIC_DOMAIN (PHOBIUS); TRANSMEMBRANE (PHOBIUS); TRANSMEMBRANE (PHOBIUS); NON_CYTOPLASMIC_DOMAIN (PHOBIUS); CYTOPLASMIC_DOMAIN (PHOBIUS); TRANSMEMBRANE (PHOBIUS); NON_CYTOPLASMIC_DOMAIN (PHOBIUS); SSF69593 (SUPERFAMILY); TMhelix (TMHMM); TMhelix (TMHMM); TMhelix (TMHMM)
comp100755_c0_seq1	acyl- :lysophosphatidylglycerol acyltransferase 1-like	3988	20	2.44587e-135	0.756	1	F:transferase activity	-	IPR002123 (SMART); IPR002123 (PFAM); PTHR10983:SF2 (PANTHER); PTHR10983 (PANTHER); CYTOPLASMIC_DOMAIN (PHOBIUS); TRANSMEMBRANE (PHOBIUS); CYTOPLASMIC_DOMAIN (PHOBIUS); TRANSMEMBRANE (PHOBIUS); NON_CYTOPLASMIC_DOMAIN (PHOBIUS); NON_CYTOPLASMIC_DOMAIN (PHOBIUS); TRANSMEMBRANE (PHOBIUS); SSF69593 (SUPERFAMILY); TMhelix (TMHMM); TMhelix (TMHMM); TMhelix (TMHMM)
comp100755_c0_seq7	acyl- :lysophosphatidylglycerol acyltransferase 1-like	4009	20	5.48144e-135	0.7505	2	P:metabolic process; F:transferase activity, transferring acyl groups	-	IPR002123 (SMART); IPR002123 (PFAM); PTHR10983 (PANTHER); PTHR10983:SF2 (PANTHER); CYTOPLASMIC_DOMAIN (PHOBIUS); TRANSMEMBRANE (PHOBIUS); TRANSMEMBRANE (PHOBIUS); NON_CYTOPLASMIC_DOMAIN (PHOBIUS); CYTOPLASMIC_DOMAIN (PHOBIUS); TRANSMEMBRANE (PHOBIUS); NON_CYTOPLASMIC_DOMAIN (PHOBIUS); SSF69593 (SUPERFAMILY); TMhelix (TMHMM); TMhelix (TMHMM); TMhelix (TMHMM)
comp95272_c0_seq3	acyl- synthetase short-chain family member mitochondrial-like	2557	20	0	0.7785	2	P:metabolic process; F:acetate-CoA ligase activity	EC:6.2.1.1	IPR025110 (PFAM); G3DSA:3.40.50.980 (GENE3D); G3DSA:3.40.50.980 (GENE3D); IPR000873 (PFAM); G3DSA:2.30.38.10 (GENE3D); G3DSA:3.30.300.30 (GENE3D); PTHR24095 (PANTHER); IPR020845 (PROSITE_PATTERNS); SSF56801 (SUPERFAMILY)
comp94758_c0_seq1	acylphosphatase-like protein	472	20	5.98136e-35	0.7645	1	F:acylphosphatase activity	EC:3.6.1.7	IPR020456 (PRINTS); G3DSA:3.30.70.100 (GENE3D); IPR001792 (PFAM); PTHR10029 (PANTHER); IPR001792 (PROSITE_PROFILES); IPR001792 (SUPERFAMILY)
comp89485_c0_seq1	acyl-protein thioesterase 1-like	2898	20	4.14391e-89	0.834	5	F:retinyl-palmitate esterase activity; F:methyl salicylate esterase activity; F:carboxylesterase activity; F:methyl jasmonate esterase activity; F:methyl indole-3-acetate esterase activity	EC:3.1.1.1; EC:3.1.1	G3DSA:3.40.50.1820 (GENE3D); IPR003140 (PFAM); PTHR10655:SF6 (PANTHER); PTHR10655 (PANTHER); SSF53474 (SUPERFAMILY)
comp108139_c3_seq4	adam 17-like protease-like	3073	20	0	0.817	4	P:membrane protein ectodomain proteolysis; C:integral to membrane; F:metalloendopeptidase activity; F:zinc ion binding	EC:3.4.24	NON_CYTOPLASMIC_DOMAIN (PHOBIUS); CYTOPLASMIC_DOMAIN (PHOBIUS); TRANSMEMBRANE (PHOBIUS)
comp59775_c0_seq1	adapter molecule crk	1382	20	8.07947e-105	0.7795	6	F:SH3/SH2 adaptor activity; P:border follicle cell migration; P:positive regulation of JNK cascade; P:signal transduction; P:myoblast fusion; P:imaginal disc fusion, thorax closure	-	IPR001452 (PRINTS); IPR000980 (PRINTS); IPR000980 (SMART); IPR001452 (SMART); G3DSA:2.30.30.40 (GENE3D); IPR001452 (PFAM); IPR000980 (PFAM); G3DSA:2.30.30.40 (GENE3D); IPR011511 (PFAM); IPR000980 (G3DSA:3.30.505.GENE3D); PTHR19969 (PANTHER); IPR001452 (PROSITE_PROFILES); IPR000980 (PROSITE_PROFILES); IPR001452 (SUPERFAMILY); IPR001452 (SUPERFAMILY); SSF55550 (SUPERFAMILY)
comp59775_c0_seq2	adapter molecule crk	1396	20	1.22679e-100	0.7785	6	F:SH3/SH2 adaptor activity; P:border follicle cell migration; P:positive regulation of JNK cascade; P:signal transduction; P:myoblast fusion; P:imaginal disc fusion, thorax closure	-	IPR001452 (PRINTS); IPR000980 (PRINTS); IPR001452 (SMART); IPR000980 (SMART); IPR011511 (PFAM); G3DSA:2.30.30.40 (GENE3D); IPR000980 (G3DSA:3.30.505.GENE3D); IPR000980 (PFAM); G3DSA:2.30.30.40 (GENE3D); IPR001452 (PFAM); PTHR19969 (PANTHER); IPR001452 (PROSITE_PROFILES); IPR000980 (PROSITE_PROFILES); IPR001452 (SUPERFAMILY); IPR001452 (SUPERFAMILY); SSF55550 (SUPERFAMILY)
comp82567_c0_seq2	adenosine kinase 2	3102	20	3.6186e-123	0.7385	3	P:purine ribonucleoside biosynthetic process; P:phosphate-containing compound metabolic process; F:kinase activity	-	IPR000433 (SMART); IPR001005 (SMART); IPR000433 (PFAM); IPR009057 (G3DSA:1.10.10.GENE3D); IPR001005 (PFAM); PTHR22705 (PANTHER); IPR000433 (PROSITE_PROFILES); IPR017930 (PROSITE_PROFILES); SSF57850 (SUPERFAMILY); IPR009057 (SUPERFAMILY)
comp82567_c0_seq1	adenosine kinase 2	3369	20	3.96211e-123	0.7375	3	P:purine ribonucleoside biosynthetic process; P:phosphate-containing compound metabolic process; F:kinase activity	-	IPR000433 (SMART); IPR001005 (SMART); IPR000433 (PFAM); IPR009057 (G3DSA:1.10.10.GENE3D); IPR001005 (PFAM); PTHR22705 (PANTHER); IPR000433 (PROSITE_PROFILES); IPR017930 (PROSITE_PROFILES); SSF57850 (SUPERFAMILY); IPR009057 (SUPERFAMILY)
comp639650_c0_seq1	adenosine trna methylthiotransferase	1748	20	0	0.8665	7	C:cytoplasm; F:oxidoreductase activity; P:tRNA modification; F:iron ion binding; F:transferase activity; F:4 iron, 4 sulfur cluster binding; P:oxidation-reduction process	-	Coil (COILS); IPR006638 (SMART); IPR023404 (G3DSA:3.80.30.GENE3D); IPR007197 (PFAM); TIGR01574 (TIGRFAM); IPR005839 (TIGRFAM); IPR002792 (PFAM); IPR013848 (PFAM); PTHR11918:SF41 (PANTHER); IPR023970 (PANTHER); IPR020612 (PROSITE_PATTERNS); IPR013848 (PROSITE_PROFILES); IPR002792 (PROSITE_PROFILES); IPR006463 (HAMAP); SSF102114 (SUPERFAMILY)
comp105737_c0_seq14	adenosylhomocysteinase 3-like	7334	20	0	0.8965	2	F:adenosylhomocysteinase activity; P:one-carbon metabolic process	EC:3.3.1.1	IPR015878 (SMART); IPR000043 (SMART); IPR015878 (PFAM); IPR000043 (PFAM); IPR000043 (TIGRFAM); IPR016040 (G3DSA:3.40.50.GENE3D); G3DSA:3.40.50.1480 (GENE3D); IPR000043 (PANTHER); IPR020082 (PROSITE_PATTERNS); IPR020082 (PROSITE_PATTERNS); SSF51735 (SUPERFAMILY); SSF52283 (SUPERFAMILY)
comp59590_c1_seq1	adenosylhomocysteinase b	2429	20	0	0.8985	3	P:S-adenosylmethionine cycle; F:adenosylhomocysteinase activity; P:one-carbon metabolic process	EC:3.3.1.1	IPR000043 (PIRSF); IPR000043 (SMART); IPR015878 (SMART); IPR016040 (G3DSA:3.40.50.GENE3D); IPR000043 (TIGRFAM); IPR015878 (PFAM); IPR000043 (PFAM); G3DSA:3.40.50.1480 (GENE3D); IPR000043 (PANTHER); IPR020082 (PROSITE_PATTERNS); IPR020082 (PROSITE_PATTERNS); IPR000043 (HAMAP); SSF52283 (SUPERFAMILY); SSF51735 (SUPERFAMILY)
comp105627_c0_seq2	adenylate cyclase type 3-like	2928	20	0	0.6815	3	P:locomotor rhythm; F:adenylate cyclase activity; P:cAMP biosynthetic process	EC:4.6.1.1	Coil (COILS); IPR001054 (SMART); IPR001054 (PFAM); IPR001054 (G3DSA:3.30.70.GENE3D); PTHR11920 (PANTHER); PTHR11920:SF11 (PANTHER); IPR018297 (PROSITE_PATTERNS); CYTOPLASMIC_DOMAIN (PHOBIUS); NON_CYTOPLASMIC_DOMAIN (PHOBIUS); TRANSMEMBRANE (PHOBIUS); TRANSMEMBRANE (PHOBIUS); NON_CYTOPLASMIC_DOMAIN (PHOBIUS); CYTOPLASMIC_DOMAIN (PHOBIUS); NON_CYTOPLASMIC_DOMAIN (PHOBIUS); TRANSMEMBRANE (PHOBIUS); …
comp105627_c0_seq1	adenylate cyclase type 3-like	2943	20	0	0.6825	3	P:locomotor rhythm; F:adenylate cyclase activity; P:cAMP biosynthetic process	EC:4.6.1.1	Coil (COILS); IPR001054 (SMART); IPR001054 (G3DSA:3.30.70.GENE3D); IPR001054 (PFAM); PTHR11920:SF11 (PANTHER); PTHR11920 (PANTHER); IPR018297 (PROSITE_PATTERNS); NON_CYTOPLASMIC_DOMAIN (PHOBIUS); TRANSMEMBRANE (PHOBIUS); CYTOPLASMIC_DOMAIN (PHOBIUS); TRANSMEMBRANE (PHOBIUS); TRANSMEMBRANE (PHOBIUS); TRANSMEMBRANE (PHOBIUS); CYTOPLASMIC_DOMAIN (PHOBIUS); NON_CYTOPLASMIC_DOMAIN (PHOBIUS); TRANSMEMB…
comp109908_c2_seq1	adenylate kinase 2	2204	20	1.30157e-92	0.7885	8	C:cytosol; P:nucleotide phosphorylation; F:adenylate kinase activity; P:neurogenesis; C:mitochondrial intermembrane space; F:ATP binding; C:lipid particle; P:ADP biosynthetic process	EC:2.7.4.3	no IPS match
comp97167_c0_seq1	adenylosuccinate lyase-like	2218	20	0	0.807	4	P:purine ribonucleotide biosynthetic process; F:N6-(1,2-dicarboxyethyl)AMP AMP-lyase (fumarate-forming) activity; C:cytosol; F:(S)-2-(5-amino-1-(5-phospho-D-ribosyl)imidazole-4-carboxamido)succinate AMP-lyase (fumarate-forming) activity	EC:4.3.2.2	Coil (COILS); IPR000362 (PRINTS); IPR019468 (SMART); IPR019468 (PFAM); G3DSA:1.20.200.10 (GENE3D); IPR022761 (PFAM); IPR004769 (TIGRFAM); IPR024083 (G3DSA:1.10.275.GENE3D); IPR004769 (PTHR11444:PANTHER); IPR000362 (PANTHER); IPR020557 (PROSITE_PATTERNS); IPR008948 (SUPERFAMILY)
comp81153_c0_seq1	adenylosuccinate synthetase-like	1747	20	0	0.8325	5	F:adenylosuccinate synthase activity; P:'de novo' AMP biosynthetic process; F:magnesium ion binding; C:cytoplasm; F:GTP binding	EC:6.3.4.4	IPR001114 (SMART); IPR001114 (PFAM); IPR001114 (TIGRFAM); G3DSA:1.10.300.10 (GENE3D); G3DSA:3.90.170.10 (GENE3D); G3DSA:3.40.440.10 (GENE3D); IPR001114 (PANTHER); IPR018220 (PROSITE_PATTERNS); IPR018220 (PROSITE_PATTERNS); IPR001114 (HAMAP); IPR027417 (SUPERFAMILY)
comp87536_c0_seq1	adipor-like receptor cg5315-like isoform x1	2067	20	1.35467e-136	0.7595	4	F:hormone binding; P:hormone-mediated signaling pathway; C:integral to membrane; P:fatty acid oxidation	-	IPR004254 (PFAM); IPR004254 (PANTHER); PTHR20855:SF13 (PANTHER); TRANSMEMBRANE (PHOBIUS); TRANSMEMBRANE (PHOBIUS); TRANSMEMBRANE (PHOBIUS); NON_CYTOPLASMIC_DOMAIN (PHOBIUS); CYTOPLASMIC_DOMAIN (PHOBIUS); NON_CYTOPLASMIC_DOMAIN (PHOBIUS); CYTOPLASMIC_DOMAIN (PHOBIUS); CYTOPLASMIC_DOMAIN (PHOBIUS); NON_CYTOPLASMIC_DOMAIN (PHOBIUS); TRANSMEMBRANE (PHOBIUS); CYTOPLASMIC_DOMAIN (PHOBIUS); TRANSMEMBRAN…
comp110106_c0_seq1	adp atp translocase	1969	20	1.11388e-148	0.8835	4	C:mitochondrial inner membrane; P:transmembrane transport; C:integral to membrane; F:transporter activity	-	IPR002067 (PRINTS); IPR002113 (PRINTS); IPR023395 (G3DSA:1.50.40.GENE3D); IPR018108 (PFAM); PTHR24089:SF31 (PANTHER); PTHR24089 (PANTHER); CYTOPLASMIC_DOMAIN (PHOBIUS); TRANSMEMBRANE (PHOBIUS); NON_CYTOPLASMIC_DOMAIN (PHOBIUS); CYTOPLASMIC_DOMAIN (PHOBIUS); TRANSMEMBRANE (PHOBIUS); IPR018108 (PROSITE_PROFILES); IPR018108 (PROSITE_PROFILES); IPR018108 (PROSITE_PROFILES); IPR023395 (SUPERFAMILY); T…
comp96724_c0_seq1	adp atp translocase	2014	20	4.25993e-119	0.8075	4	C:mitochondrial inner membrane; P:transmembrane transport; C:integral to membrane; F:transporter activity	-	IPR002113 (PRINTS); IPR002067 (PRINTS); IPR023395 (G3DSA:1.50.40.GENE3D); IPR018108 (PFAM); PTHR24089:SF31 (PANTHER); PTHR24089 (PANTHER); TRANSMEMBRANE (PHOBIUS); NON_CYTOPLASMIC_DOMAIN (PHOBIUS); CYTOPLASMIC_DOMAIN (PHOBIUS); IPR018108 (PROSITE_PROFILES); IPR018108 (PROSITE_PROFILES); IPR018108 (PROSITE_PROFILES); IPR023395 (SUPERFAMILY); TMhelix (TMHMM); TMhelix (TMHMM); TMhelix (TMHMM)
comp186650_c0_seq1	adp ribosylation factor 1	606	20	3.92413e-102	0.6235	4	F:GTP binding; C:intracellular; P:transport; P:small GTPase mediated signal transduction	-	IPR006689 (PRINTS); IPR003579 (SMART); IPR006687 (SMART); IPR024156 (SMART); IPR006689 (PFAM); IPR005225 (TIGRFAM); G3DSA:3.40.50.300 (GENE3D); PTHR11711 (PANTHER); IPR024156 (PROSITE_PROFILES); IPR027417 (SUPERFAMILY)
comp11040_c0_seq1	adp-ribose pyrophosphatase	656	20	5.99312e-108	0.8795	2	F:metal ion binding; F:ADP-ribose diphosphatase activity	EC:3.6.1.13	IPR015797 (G3DSA:3.90.79.GENE3D); IPR004385 (TIGRFAM); IPR000086 (PFAM); PTHR11839 (PANTHER); IPR020084 (PROSITE_PATTERNS); IPR000086 (PROSITE_PROFILES); IPR015797 (SUPERFAMILY)
comp95036_c0_seq1	adp-ribosylation factor 2-like	4210	20	1.14293e-90	0.9405	12	F:signal transducer activity; P:small GTPase mediated signal transduction; C:intracellular; P:protein ADP-ribosylation; P:endosomal transport; P:neurotransmitter secretion; F:GTPase activity; F:NAD(P)+-protein-arginine ADP-ribosyltransferase activity; P:compound eye development; P:synaptic vesicle endocytosis; P:protein transport; F:GTP binding	EC:2.4.2.31	Coil (COILS); IPR006689 (PRINTS); IPR006687 (SMART); IPR024156 (SMART); IPR003579 (SMART); IPR005225 (TIGRFAM); G3DSA:3.40.50.300 (GENE3D); IPR006689 (PFAM); PTHR11711 (PANTHER); IPR024156 (PROSITE_PROFILES); IPR027417 (SUPERFAMILY)
comp93947_c0_seq1	adp-ribosylation factor 6	912	20	4.1234e-68	0.849	32	P:dendrite development; P:hepatocyte apoptotic process; C:recycling endosome; P:ruffle organization; P:cell adhesion; P:positive regulation of establishment of protein localization to plasma membrane; F:thioesterase binding; P:cellular component movement; F:GTP binding; P:protein transport; P:GTP catabolic process; C:Golgi apparatus; P:protein localization to cell surface; P:vesicle-mediated tran…	-	NON_CYTOPLASMIC_DOMAIN (PHOBIUS); TRANSMEMBRANE (PHOBIUS); CYTOPLASMIC_DOMAIN (PHOBIUS)
comp112763_c0_seq1	adp-ribosylation factor 6-like	1186	20	8.47453e-97	0.9975	23	P:ruffle organization; P:positive regulation of establishment of protein localization to plasma membrane; F:thioesterase binding; F:GTP binding; P:protein transport; P:apoptotic process; C:Golgi apparatus; P:protein localization to cell surface; P:vesicle-mediated transport; C:ruffle; C:endocytic vesicle; P:small GTPase mediated signal transduction; P:epiboly involved in gastrulation with mouth f…	-	IPR006689 (PRINTS); IPR006687 (SMART); IPR003579 (SMART); IPR024156 (SMART); G3DSA:3.40.50.300 (GENE3D); IPR005225 (TIGRFAM); IPR006689 (PFAM); PTHR11711 (PANTHER); PTHR11711:SF89 (PANTHER); IPR024156 (PROSITE_PROFILES); IPR027417 (SUPERFAMILY)
comp107721_c0_seq44	adp-ribosylation factor-like protein 1-like	2498	20	1.67141e-91	0.9475	14	P:neurotransmitter secretion; P:dsRNA transport; P:regulation of cell migration; P:regulation of ER to Golgi vesicle-mediated transport; F:GTP binding; P:endosomal transport; C:Golgi apparatus; P:Golgi organization; P:small GTPase mediated signal transduction; P:endoplasmic reticulum membrane organization; P:regulation of protein exit from endoplasmic reticulum; F:GTPase activity; P:synaptic vesi…	-	PTHR11863 (PANTHER); PTHR11863:SF6 (PANTHER); TRANSMEMBRANE (PHOBIUS); NON_CYTOPLASMIC_DOMAIN (PHOBIUS); TRANSMEMBRANE (PHOBIUS); CYTOPLASMIC_DOMAIN (PHOBIUS); CYTOPLASMIC_DOMAIN (PHOBIUS); TMhelix (TMHMM); TMhelix (TMHMM)
comp107721_c0_seq12	adp-ribosylation factor-like protein 1-like	2595	20	1.74171e-91	0.9475	14	P:neurotransmitter secretion; P:dsRNA transport; P:regulation of cell migration; P:regulation of ER to Golgi vesicle-mediated transport; F:GTP binding; P:endosomal transport; C:Golgi apparatus; P:Golgi organization; P:small GTPase mediated signal transduction; P:endoplasmic reticulum membrane organization; P:regulation of protein exit from endoplasmic reticulum; F:GTPase activity; P:synaptic vesi…	-	IPR006689 (PRINTS); IPR003579 (SMART); IPR024156 (SMART); IPR006687 (SMART); IPR006689 (PFAM); IPR005225 (TIGRFAM); G3DSA:3.40.50.300 (GENE3D); PTHR11711:SF41 (PANTHER); PTHR11711 (PANTHER); IPR024156 (PROSITE_PROFILES); IPR027417 (SUPERFAMILY)
comp107721_c0_seq8	adp-ribosylation factor-like protein 1-like	2622	20	1.76382e-91	0.9475	14	P:neurotransmitter secretion; P:dsRNA transport; P:regulation of cell migration; P:regulation of ER to Golgi vesicle-mediated transport; F:GTP binding; P:endosomal transport; C:Golgi apparatus; P:Golgi organization; P:small GTPase mediated signal transduction; P:endoplasmic reticulum membrane organization; P:regulation of protein exit from endoplasmic reticulum; F:GTPase activity; P:synaptic vesi…	-	IPR006689 (PRINTS); IPR003579 (SMART); IPR024156 (SMART); IPR006687 (SMART); IPR006689 (PFAM); IPR005225 (TIGRFAM); G3DSA:3.40.50.300 (GENE3D); PTHR11711:SF41 (PANTHER); PTHR11711 (PANTHER); IPR024156 (PROSITE_PROFILES); IPR027417 (SUPERFAMILY)
comp107721_c0_seq48	adp-ribosylation factor-like protein 1-like	2650	20	1.78592e-91	0.9475	14	P:neurotransmitter secretion; P:dsRNA transport; P:regulation of cell migration; P:regulation of ER to Golgi vesicle-mediated transport; F:GTP binding; P:endosomal transport; C:Golgi apparatus; P:Golgi organization; P:small GTPase mediated signal transduction; P:endoplasmic reticulum membrane organization; P:regulation of protein exit from endoplasmic reticulum; F:GTPase activity; P:synaptic vesi…	-	IPR006689 (PRINTS); IPR003579 (SMART); IPR024156 (SMART); IPR006687 (SMART); IPR006689 (PFAM); IPR005225 (TIGRFAM); G3DSA:3.40.50.300 (GENE3D); PTHR11711:SF41 (PANTHER); PTHR11711 (PANTHER); IPR024156 (PROSITE_PROFILES); IPR027417 (SUPERFAMILY)
comp107721_c0_seq49	adp-ribosylation factor-like protein 1-like	3577	20	2.5147e-91	0.875	14	P:neurotransmitter secretion; P:dsRNA transport; P:regulation of cell migration; P:regulation of ER to Golgi vesicle-mediated transport; F:GTP binding; P:endosomal transport; C:Golgi apparatus; P:Golgi organization; P:small GTPase mediated signal transduction; P:endoplasmic reticulum membrane organization; P:regulation of protein exit from endoplasmic reticulum; F:GTPase activity; P:synaptic vesi…	-	IPR006689 (PRINTS); IPR003579 (SMART); IPR024156 (SMART); IPR006687 (SMART); IPR006689 (PFAM); IPR005225 (TIGRFAM); G3DSA:3.40.50.300 (GENE3D); PTHR11711:SF41 (PANTHER); PTHR11711 (PANTHER); IPR024156 (PROSITE_PROFILES); IPR027417 (SUPERFAMILY)
comp107721_c0_seq54	adp-ribosylation factor-like protein 1-like	5114	20	3.69574e-91	0.942	14	P:neurotransmitter secretion; P:dsRNA transport; P:regulation of cell migration; P:regulation of ER to Golgi vesicle-mediated transport; F:GTP binding; P:endosomal transport; C:Golgi apparatus; P:Golgi organization; P:small GTPase mediated signal transduction; P:endoplasmic reticulum membrane organization; P:regulation of protein exit from endoplasmic reticulum; F:GTPase activity; P:synaptic vesi…	-	IPR006689 (PRINTS); IPR003579 (SMART); IPR024156 (SMART); IPR006687 (SMART); IPR006689 (PFAM); IPR005225 (TIGRFAM); G3DSA:3.40.50.300 (GENE3D); PTHR11711:SF41 (PANTHER); PTHR11711 (PANTHER); IPR024156 (PROSITE_PROFILES); IPR027417 (SUPERFAMILY)
comp107721_c0_seq42	adp-ribosylation factor-like protein 1-like	5266	20	3.81789e-91	0.942	14	P:neurotransmitter secretion; P:dsRNA transport; P:regulation of cell migration; P:regulation of ER to Golgi vesicle-mediated transport; F:GTP binding; P:endosomal transport; C:Golgi apparatus; P:Golgi organization; P:small GTPase mediated signal transduction; P:endoplasmic reticulum membrane organization; P:regulation of protein exit from endoplasmic reticulum; F:GTPase activity; P:synaptic vesi…	-	IPR006689 (PRINTS); IPR003579 (SMART); IPR024156 (SMART); IPR006687 (SMART); IPR006689 (PFAM); IPR005225 (TIGRFAM); G3DSA:3.40.50.300 (GENE3D); PTHR11711:SF41 (PANTHER); PTHR11711 (PANTHER); IPR024156 (PROSITE_PROFILES); IPR027417 (SUPERFAMILY)
comp107721_c0_seq56	adp-ribosylation factor-like protein 1-like	5743	20	4.17481e-91	0.942	14	P:neurotransmitter secretion; P:dsRNA transport; P:regulation of cell migration; P:regulation of ER to Golgi vesicle-mediated transport; F:GTP binding; P:endosomal transport; C:Golgi apparatus; P:Golgi organization; P:small GTPase mediated signal transduction; P:endoplasmic reticulum membrane organization; P:regulation of protein exit from endoplasmic reticulum; F:GTPase activity; P:synaptic vesi…	-	IPR006689 (PRINTS); IPR003579 (SMART); IPR024156 (SMART); IPR006687 (SMART); IPR006689 (PFAM); IPR005225 (TIGRFAM); G3DSA:3.40.50.300 (GENE3D); PTHR11711:SF41 (PANTHER); PTHR11711 (PANTHER); IPR024156 (PROSITE_PROFILES); IPR027417 (SUPERFAMILY)
comp107721_c0_seq5	adp-ribosylation factor-like protein 1-like	5771	20	4.19626e-91	0.942	14	P:neurotransmitter secretion; P:dsRNA transport; P:regulation of cell migration; P:regulation of ER to Golgi vesicle-mediated transport; F:GTP binding; P:endosomal transport; C:Golgi apparatus; P:Golgi organization; P:small GTPase mediated signal transduction; P:endoplasmic reticulum membrane organization; P:regulation of protein exit from endoplasmic reticulum; F:GTPase activity; P:synaptic vesi…	-	PTHR11863 (PANTHER); PTHR11863:SF6 (PANTHER); TRANSMEMBRANE (PHOBIUS); NON_CYTOPLASMIC_DOMAIN (PHOBIUS); TRANSMEMBRANE (PHOBIUS); CYTOPLASMIC_DOMAIN (PHOBIUS); CYTOPLASMIC_DOMAIN (PHOBIUS); TMhelix (TMHMM); TMhelix (TMHMM)
comp107721_c0_seq11	adp-ribosylation factor-like protein 1-like	5895	20	4.29634e-91	0.942	14	P:neurotransmitter secretion; P:dsRNA transport; P:regulation of cell migration; P:regulation of ER to Golgi vesicle-mediated transport; F:GTP binding; P:endosomal transport; C:Golgi apparatus; P:Golgi organization; P:small GTPase mediated signal transduction; P:endoplasmic reticulum membrane organization; P:regulation of protein exit from endoplasmic reticulum; F:GTPase activity; P:synaptic vesi…	-	IPR006689 (PRINTS); IPR003579 (SMART); IPR024156 (SMART); IPR006687 (SMART); IPR006689 (PFAM); IPR005225 (TIGRFAM); G3DSA:3.40.50.300 (GENE3D); PTHR11711:SF41 (PANTHER); PTHR11711 (PANTHER); IPR024156 (PROSITE_PROFILES); IPR027417 (SUPERFAMILY)
comp107721_c0_seq10	adp-ribosylation factor-like protein 1-like	5923	20	4.31779e-91	0.942	14	P:neurotransmitter secretion; P:dsRNA transport; P:regulation of cell migration; P:regulation of ER to Golgi vesicle-mediated transport; F:GTP binding; P:endosomal transport; C:Golgi apparatus; P:Golgi organization; P:small GTPase mediated signal transduction; P:endoplasmic reticulum membrane organization; P:regulation of protein exit from endoplasmic reticulum; F:GTPase activity; P:synaptic vesi…	-	IPR006689 (PRINTS); IPR003579 (SMART); IPR024156 (SMART); IPR006687 (SMART); IPR006689 (PFAM); IPR005225 (TIGRFAM); G3DSA:3.40.50.300 (GENE3D); PTHR11711:SF41 (PANTHER); PTHR11711 (PANTHER); IPR024156 (PROSITE_PROFILES); IPR027417 (SUPERFAMILY)
comp107721_c0_seq35	adp-ribosylation factor-like protein 1-like	2470	20	1.64919e-91	0.9475	14	P:neurotransmitter secretion; P:dsRNA transport; P:regulation of cell migration; P:regulation of ER to Golgi vesicle-mediated transport; F:GTP binding; P:endosomal transport; C:Golgi apparatus; P:Golgi organization; P:small GTPase mediated signal transduction; P:endoplasmic reticulum membrane organization; P:regulation of protein exit from endoplasmic reticulum; F:GTPase activity; P:synaptic vesi…	-	IPR006689 (PRINTS); IPR003579 (SMART); IPR024156 (SMART); IPR006687 (SMART); IPR006689 (PFAM); IPR005225 (TIGRFAM); G3DSA:3.40.50.300 (GENE3D); PTHR11711:SF41 (PANTHER); PTHR11711 (PANTHER); IPR024156 (PROSITE_PROFILES); IPR027417 (SUPERFAMILY)
comp103551_c1_seq1	adp-ribosylation factor-like protein 2-like	1678	20	8.93402e-88	0.823	3	F:GTP binding; C:intracellular; P:small GTPase mediated signal transduction	-	IPR006689 (PRINTS); IPR006687 (SMART); IPR003579 (SMART); IPR024156 (SMART); IPR005225 (TIGRFAM); IPR006689 (PFAM); G3DSA:3.40.50.300 (GENE3D); PTHR11711 (PANTHER); PTHR11711:SF26 (PANTHER); IPR024156 (PROSITE_PROFILES); IPR027417 (SUPERFAMILY)
comp57962_c0_seq1	adp-ribosylation factor-like protein 6 isoform x1	744	20	5.07663e-62	0.753	1	F:nucleotide binding	-	IPR006689 (PRINTS); IPR024156 (SMART); IPR006687 (SMART); IPR003579 (SMART); IPR005225 (TIGRFAM); IPR006689 (PFAM); G3DSA:3.40.50.300 (GENE3D); PTHR11711 (PANTHER); PTHR11711:SF21 (PANTHER); IPR024156 (PROSITE_PROFILES); IPR027417 (SUPERFAMILY)
comp37622_c0_seq1	adp-ribosylation factor-like protein 8b	1408	20	8.62366e-94	0.956	14	F:GTP binding; P:cell division; C:lysosomal membrane; P:GTP catabolic process; C:late endosome membrane; F:alpha-tubulin binding; P:small GTPase mediated signal transduction; P:mitosis; C:spindle midzone; P:chromosome segregation; C:midbody; F:GDP binding; F:beta-tubulin binding; F:GTPase activity	-	IPR006689 (PRINTS); IPR003579 (SMART); IPR024156 (SMART); IPR006687 (SMART); G3DSA:3.40.50.300 (GENE3D); IPR006689 (PFAM); IPR005225 (TIGRFAM); PTHR11711:SF20 (PANTHER); PTHR11711 (PANTHER); IPR024156 (PROSITE_PROFILES); IPR027417 (SUPERFAMILY)
comp107130_c0_seq1	adp-ribosylation factor-related protein 1-like	1588	20	1.3812e-121	0.92	3	F:GTP binding; C:intracellular; P:small GTPase mediated signal transduction	-	IPR001806 (PRINTS); IPR006687 (SMART); IPR003579 (SMART); IPR024156 (SMART); IPR005225 (TIGRFAM); IPR006689 (PFAM); G3DSA:3.40.50.300 (GENE3D); PTHR11711:SF19 (PANTHER); PTHR11711 (PANTHER); IPR024156 (PROSITE_PROFILES); IPR027417 (SUPERFAMILY)
comp100567_c0_seq2	adrenodoxin-like mitochondrial-like	2021	20	2.02366e-52	0.758	3	F:2 iron, 2 sulfur cluster binding; F:metal ion binding; F:electron carrier activity	-	IPR001055 (PRINTS); IPR012675 (G3DSA:3.10.20.GENE3D); IPR001041 (PFAM); PTHR23426:SF1 (PANTHER); PTHR23426 (PANTHER); IPR018298 (PROSITE_PATTERNS); IPR001041 (PROSITE_PROFILES); IPR001041 (SUPERFAMILY)
comp98608_c0_seq1	afg3-like protein 2-like	7203	20	0	0.813	7	F:metalloendopeptidase activity; P:protein catabolic process; F:ATP binding; C:integral to membrane; F:nucleoside-triphosphatase activity; P:proteolysis; F:zinc ion binding	EC:3.4.24; EC:3.6.1.15	IPR003593 (SMART); IPR003959 (PFAM); IPR000642 (PFAM); IPR005936 (TIGRFAM); G3DSA:3.40.50.300 (GENE3D); G3DSA:1.10.8.60 (GENE3D); IPR011546 (PFAM); PTHR23076 (PANTHER); PTHR23076:SF11 (PANTHER); IPR003960 (PROSITE_PATTERNS); NON_CYTOPLASMIC_DOMAIN (PHOBIUS); TRANSMEMBRANE (PHOBIUS); CYTOPLASMIC_DOMAIN (PHOBIUS); CYTOPLASMIC_DOMAIN (PHOBIUS); TRANSMEMBRANE (PHOBIUS); IPR005936 (HAMAP); SSF140990 (…
comp97782_c0_seq1	agap004571-pa isoform 1	997	20	7.82911e-111	0.814	2	F:serine-type endopeptidase activity; P:proteolysis	EC:3.4.21	IPR001314 (PRINTS); IPR001254 (SMART); G3DSA:2.40.10.10 (GENE3D); IPR001254 (PFAM); G3DSA:2.40.10.10 (GENE3D); PTHR24268:SF28 (PANTHER); PTHR24268 (PANTHER); IPR018114 (PROSITE_PATTERNS); IPR018114 (PROSITE_PATTERNS); IPR001254 (PROSITE_PROFILES); IPR009003 (SUPERFAMILY)
comp98831_c0_seq2	alanine-glyoxylate aminotransferase	6325	20	0	0.792	3	P:metabolic process; F:pyridoxal phosphate binding; F:alanine-glyoxylate transaminase activity	EC:2.6.1.44	IPR005814 (PIRSF); IPR015421 (G3DSA:3.40.640.GENE3D); IPR005814 (PFAM); IPR015422 (G3DSA:3.90.1150.GENE3D); IPR005814 (PANTHER); PTHR11986:SF23 (PANTHER); IPR005814 (PROSITE_PATTERNS); IPR015424 (SUPERFAMILY)
comp109239_c0_seq1	alanine--glyoxylate aminotransferase 2-like	6031	20	0	0.789	3	P:metabolic process; F:pyridoxal phosphate binding; F:alanine-glyoxylate transaminase activity	EC:2.6.1.44	Coil (COILS); IPR000961 (SMART); IPR002290 (SMART); G3DSA:1.10.510.10 (GENE3D); G3DSA:3.30.200.20 (GENE3D); IPR017892 (PFAM); IPR000719 (PFAM); PTHR24357:SF66 (PANTHER); PTHR24357 (PANTHER); IPR008271 (PROSITE_PATTERNS); IPR017441 (PROSITE_PATTERNS); IPR000719 (PROSITE_PROFILES); IPR000961 (PROSITE_PROFILES); IPR011009 (SUPERFAMILY)
comp109239_c0_seq2	alanine--glyoxylate aminotransferase 2-like	1954	20	0	0.789	0	-		NON_CYTOPLASMIC_DOMAIN (PHOBIUS); SIGNAL_PEPTIDE_N_REGION (PHOBIUS); CYTOPLASMIC_DOMAIN (PHOBIUS); SIGNAL_PEPTIDE_H_REGION (PHOBIUS); TRANSMEMBRANE (PHOBIUS); SIGNAL_PEPTIDE_C_REGION (PHOBIUS); SIGNAL_PEPTIDE (PHOBIUS)
comp91332_c0_seq1	alanyl-trna synthetase	3141	20	0	0.7505	7	F:purine ribonucleoside binding; F:RNA binding; F:alanine-tRNA ligase activity; P:alanyl-tRNA aminoacylation; C:intracellular; F:purine ribonucleotide binding; F:purine ribonucleoside triphosphate binding	EC:6.1.1.7	Coil (COILS); Coil (COILS); Coil (COILS); IPR002318 (PRINTS); IPR012947 (SMART); IPR012947 (PFAM); G3DSA:3.30.980.10 (GENE3D); IPR018164 (PFAM); IPR003156 (PFAM); G3DSA:3.30.930.10 (GENE3D); IPR002318 (TIGRFAM); PTHR11777 (PANTHER); IPR002318 (PTHR11777:PANTHER); IPR018165 (PROSITE_PROFILES); IPR023033 (HAMAP); IPR018163 (SUPERFAMILY); SSF55681 (SUPERFAMILY); IPR009000 (SUPERFAMILY); IPR018162 (S…
comp91332_c0_seq2	alanyl-trna synthetase	3198	20	0	0.7505	7	F:purine ribonucleoside binding; F:RNA binding; F:alanine-tRNA ligase activity; P:alanyl-tRNA aminoacylation; C:intracellular; F:purine ribonucleotide binding; F:purine ribonucleoside triphosphate binding	EC:6.1.1.7	Coil (COILS); Coil (COILS); Coil (COILS); IPR002318 (PRINTS); IPR012947 (SMART); IPR012947 (PFAM); G3DSA:3.30.980.10 (GENE3D); IPR018164 (PFAM); IPR003156 (PFAM); G3DSA:3.30.930.10 (GENE3D); IPR002318 (TIGRFAM); PTHR11777 (PANTHER); IPR002318 (PTHR11777:PANTHER); IPR018165 (PROSITE_PROFILES); IPR023033 (HAMAP); IPR018163 (SUPERFAMILY); SSF55681 (SUPERFAMILY); IPR009000 (SUPERFAMILY); IPR018162 (S…
comp104117_c0_seq1	alcohol dehydrogenase class-3-like	1506	20	1.37474e-169	0.8345	3	F:S-(hydroxymethyl)glutathione dehydrogenase activity; F:zinc ion binding; P:ethanol oxidation	EC:1.1.1.284	IPR014183 (TIGRFAM); IPR011032 (G3DSA:3.90.180.GENE3D); IPR013154 (PFAM); IPR016040 (G3DSA:3.40.50.GENE3D); IPR013149 (PFAM); PTHR11695:SF269 (PANTHER); IPR002085 (PANTHER); IPR002328 (PROSITE_PATTERNS); IPR011032 (SUPERFAMILY); SSF51735 (SUPERFAMILY); IPR011032 (SUPERFAMILY)
comp107256_c1_seq4	aldehyde dehydrogenase	1971	20	0	0.736	2	F:oxidoreductase activity, acting on the aldehyde or oxo group of donors, NAD or NADP as acceptor; P:metabolic process	-	IPR016163 (G3DSA:3.40.309.GENE3D); IPR015590 (PFAM); IPR016162 (G3DSA:3.40.605.GENE3D); PTHR11699:SF46 (PANTHER); PTHR11699 (PANTHER); IPR016160 (PROSITE_PATTERNS); IPR016160 (PROSITE_PATTERNS); IPR016161 (SUPERFAMILY)
comp107256_c1_seq1	aldehyde dehydrogenase	1974	20	0	0.736	2	F:oxidoreductase activity, acting on the aldehyde or oxo group of donors, NAD or NADP as acceptor; P:metabolic process	-	IPR016163 (G3DSA:3.40.309.GENE3D); IPR015590 (PFAM); IPR016162 (G3DSA:3.40.605.GENE3D); PTHR11699:SF46 (PANTHER); PTHR11699 (PANTHER); IPR016160 (PROSITE_PATTERNS); IPR016160 (PROSITE_PATTERNS); IPR016161 (SUPERFAMILY)
comp107256_c1_seq2	aldehyde dehydrogenase	1984	20	0	0.736	2	F:oxidoreductase activity, acting on the aldehyde or oxo group of donors, NAD or NADP as acceptor; P:metabolic process	-	IPR016163 (G3DSA:3.40.309.GENE3D); IPR016162 (G3DSA:3.40.605.GENE3D); IPR015590 (PFAM); PTHR11699:SF46 (PANTHER); PTHR11699 (PANTHER); IPR016160 (PROSITE_PATTERNS); IPR016160 (PROSITE_PATTERNS); IPR016161 (SUPERFAMILY)
comp105327_c0_seq1	aldehyde dehydrogenase	2228	20	0	0.7535	7	P:pyruvate metabolic process; F:aldehyde dehydrogenase (NAD) activity; C:lipid particle; P:acetaldehyde metabolic process; C:mitochondrial matrix; P:response to ethanol; F:acetaldehyde dehydrogenase (acetylating) activity	EC:1.2.1.10; EC:1.2.1.3	IPR016163 (G3DSA:3.40.309.GENE3D); IPR015590 (PFAM); IPR016162 (G3DSA:3.40.605.GENE3D); PTHR11699:SF46 (PANTHER); PTHR11699 (PANTHER); IPR016160 (PROSITE_PATTERNS); IPR016161 (SUPERFAMILY)
comp106848_c0_seq3	aldehyde dimeric nadp-preferring-like isoform 1	1996	20	0	0.745	2	F:oxidoreductase activity, acting on the aldehyde or oxo group of donors, NAD or NADP as acceptor; P:single-organism metabolic process	-	no IPS match
comp106848_c0_seq2	aldehyde dimeric nadp-preferring-like isoform 1	3550	20	0	0.745	2	F:oxidoreductase activity, acting on the aldehyde or oxo group of donors, NAD or NADP as acceptor; P:single-organism metabolic process	-	IPR012394 (PIRSF); IPR016163 (G3DSA:3.40.309.GENE3D); IPR015590 (PFAM); IPR016162 (G3DSA:3.40.605.GENE3D); PTHR11699 (PANTHER); IPR012394 (PTHR11699:PANTHER); IPR016160 (PROSITE_PATTERNS); IPR016161 (SUPERFAMILY); TMhelix (TMHMM)
comp106848_c0_seq4	aldehyde dimeric nadp-preferring-like isoform 1	3900	20	0	0.745	2	F:oxidoreductase activity, acting on the aldehyde or oxo group of donors, NAD or NADP as acceptor; P:single-organism metabolic process	-	no IPS match
comp102565_c0_seq1	aldo-keto reductase	1071	20	1.844e-92	0.652	1	F:oxidoreductase activity	-	IPR020471 (PRINTS); IPR020471 (PIRSF); IPR023210 (G3DSA:3.20.20.GENE3D); IPR023210 (PFAM); IPR001395 (PANTHER); PTHR11732:SF34 (PANTHER); IPR018170 (PROSITE_PATTERNS); IPR023210 (SUPERFAMILY)
comp92616_c0_seq1	aldo-keto reductase	1430	20	1.81221e-139	0.7675	2	P:oxidation-reduction process; F:oxidoreductase activity		IPR020471 (PRINTS); IPR020471 (PIRSF); IPR023210 (G3DSA:3.20.20.GENE3D); IPR023210 (PFAM); PTHR11732:SF34 (PANTHER); IPR001395 (PANTHER); IPR018170 (PROSITE_PATTERNS); IPR018170 (PROSITE_PATTERNS); IPR018170 (PROSITE_PATTERNS); IPR023210 (SUPERFAMILY)
comp96239_c0_seq1	aldo-keto reductase	1529	20	9.22082e-129	0.751	2	P:oxidation-reduction process; F:oxidoreductase activity		IPR020471 (PRINTS); IPR020471 (PIRSF); IPR023210 (G3DSA:3.20.20.GENE3D); IPR023210 (PFAM); IPR001395 (PANTHER); PTHR11732:SF34 (PANTHER); IPR018170 (PROSITE_PATTERNS); IPR018170 (PROSITE_PATTERNS); IPR018170 (PROSITE_PATTERNS); IPR023210 (SUPERFAMILY)
comp103494_c0_seq1	aldo-keto reductase	4711	20	8.25868e-130	0.7585	1	F:alditol:NADP+ 1-oxidoreductase activity	EC:1.1.1.21	IPR020471 (PRINTS); IPR020471 (PIRSF); IPR023210 (G3DSA:3.20.20.GENE3D); IPR023210 (PFAM); PTHR11732:SF34 (PANTHER); IPR001395 (PANTHER); IPR018170 (PROSITE_PATTERNS); IPR018170 (PROSITE_PATTERNS); IPR018170 (PROSITE_PATTERNS); IPR023210 (SUPERFAMILY)
comp109152_c0_seq10	aldo-keto reductase	1375	20	1.17482e-151	0.7095	0	-		IPR020471 (PRINTS); IPR020471 (PIRSF); IPR023210 (G3DSA:3.20.20.GENE3D); IPR023210 (PFAM); IPR001395 (PANTHER); PTHR11732:SF34 (PANTHER); IPR018170 (PROSITE_PATTERNS); IPR018170 (PROSITE_PATTERNS); IPR018170 (PROSITE_PATTERNS); IPR023210 (SUPERFAMILY)
comp99776_c0_seq3	alkaline tissue-nonspecific isozyme-like	1930	20	0	0.701	1	F:hydrolase activity	-	IPR001952 (PRINTS); IPR001952 (SMART); IPR017849 (G3DSA:3.40.720.GENE3D); IPR001952 (PFAM); PTHR11596 (PANTHER); SIGNAL_PEPTIDE_N_REGION (PHOBIUS); SIGNAL_PEPTIDE_H_REGION (PHOBIUS); SIGNAL_PEPTIDE (PHOBIUS); NON_CYTOPLASMIC_DOMAIN (PHOBIUS); SIGNAL_PEPTIDE_C_REGION (PHOBIUS); SignalP-noTM (SIGNALP_GRAM_NEGATIVE); SignalP-noTM (SIGNALP_EUK); IPR017850 (SUPERFAMILY)
comp99776_c0_seq2	alkaline tissue-nonspecific isozyme-like	1943	20	0	0.701	1	F:hydrolase activity	-	IPR001952 (PRINTS); IPR001952 (SMART); IPR017849 (G3DSA:3.40.720.GENE3D); IPR001952 (PFAM); PTHR11596 (PANTHER); SIGNAL_PEPTIDE_N_REGION (PHOBIUS); SIGNAL_PEPTIDE_H_REGION (PHOBIUS); SIGNAL_PEPTIDE (PHOBIUS); NON_CYTOPLASMIC_DOMAIN (PHOBIUS); SIGNAL_PEPTIDE_C_REGION (PHOBIUS); SignalP-noTM (SIGNALP_GRAM_NEGATIVE); SignalP-noTM (SIGNALP_EUK); IPR017850 (SUPERFAMILY)
comp606009_c0_seq1	alkyl hydroperoxide reductase subunit c	626	20	3.34383e-102	0.9195	4	P:response to oxidative stress; P:oxidation-reduction process; F:peroxiredoxin activity; F:peroxidase activity	EC:1.11.1.7; EC:1.11.1.15	IPR024706 (PIRSF); IPR012336 (G3DSA:3.40.30.GENE3D); IPR000866 (PFAM); IPR017559 (TIGRFAM); PTHR10681 (PANTHER); IPR012336 (PROSITE_PROFILES); IPR012336 (SUPERFAMILY)
comp100706_c0_seq6	alkyldihydroxyacetonephosphate synthase-like	3420	20	0	0.745	4	F:alkylglycerone-phosphate synthase activity; C:peroxisome; F:oxidoreductase activity, acting on CH-OH group of donors; P:ether lipid biosynthetic process	EC:2.5.1.26	IPR016167 (G3DSA:3.30.43.GENE3D); IPR016169 (G3DSA:3.30.465.GENE3D); IPR004113 (PFAM); IPR006094 (PFAM); PTHR11748 (PANTHER); IPR025650 (PTHR11748:PANTHER); IPR016166 (PROSITE_PROFILES); IPR016164 (SUPERFAMILY); IPR016166 (SUPERFAMILY)
comp100706_c0_seq1	alkyldihydroxyacetonephosphate synthase-like	3669	20	0	0.745	4	F:alkylglycerone-phosphate synthase activity; C:peroxisome; F:oxidoreductase activity, acting on CH-OH group of donors; P:ether lipid biosynthetic process	EC:2.5.1.26	IPR016167 (G3DSA:3.30.43.GENE3D); IPR016169 (G3DSA:3.30.465.GENE3D); IPR004113 (PFAM); IPR006094 (PFAM); PTHR11748 (PANTHER); IPR025650 (PTHR11748:PANTHER); IPR016166 (PROSITE_PROFILES); IPR016164 (SUPERFAMILY); IPR016166 (SUPERFAMILY)
comp90143_c0_seq1	allatostatin a receptor	1166	20	2.45498e-141	0.7705	7	C:integral to plasma membrane; F:hormone binding; F:allatostatin receptor activity; F:rhodopsin kinase activity; F:neuropeptide binding; F:neuropeptide Y receptor activity; P:neuropeptide signaling pathway	EC:2.7.11.14	IPR000276 (PRINTS); IPR000405 (PRINTS); G3DSA:1.20.1070.10 (GENE3D); IPR000276 (PFAM); PTHR24230:SF29 (PANTHER); PTHR24230 (PANTHER); IPR000276 (PROSITE_PATTERNS); CYTOPLASMIC_DOMAIN (PHOBIUS); NON_CYTOPLASMIC_DOMAIN (PHOBIUS); NON_CYTOPLASMIC_DOMAIN (PHOBIUS); CYTOPLASMIC_DOMAIN (PHOBIUS); CYTOPLASMIC_DOMAIN (PHOBIUS); TRANSMEMBRANE (PHOBIUS); TRANSMEMBRANE (PHOBIUS); TRANSMEMBRANE (PHOBIUS); TR…
comp96871_c0_seq1	alpha- sarcomeric-like isoform x2	7174	20	0	0.916	12	P:peptidyl-tyrosine dephosphorylation; C:Z disc; P:cytoskeletal anchoring at plasma membrane; P:sarcomere organization; F:calcium ion binding; P:flight behavior; P:actin filament bundle assembly; P:actin cytoskeleton reorganization; F:actin filament binding; F:protein tyrosine phosphatase activity; C:focal adhesion; P:actin crosslink formation	EC:3.1.3.48	IPR013761 (G3DSA:1.10.150.GENE3D); IPR021129 (PFAM); PTHR21359:SF0 (PANTHER); PTHR21359 (PANTHER); IPR001660 (PROSITE_PROFILES); IPR013761 (SUPERFAMILY)
comp106334_c0_seq1	alpha tubulin	1666	20	9.99517e-176	0.7165	4	P:cellular process; C:protein complex; C:cytoskeleton; F:nucleotide binding	-	no IPS match
comp96201_c0_seq1	alpha-( )-fucosyltransferase	2393	20	0	0.721	4	F:glycoprotein 6-alpha-L-fucosyltransferase activity; P:protein glycosylation; C:integral to Golgi membrane; F:galactoside 6-L-fucosyltransferase activity	EC:2.4.1.68	Coil (COILS); G3DSA:2.30.30.40 (GENE3D); PTHR13132 (PANTHER); PTHR13132:SF3 (PANTHER); CYTOPLASMIC_DOMAIN (PHOBIUS); TRANSMEMBRANE (PHOBIUS); NON_CYTOPLASMIC_DOMAIN (PHOBIUS); IPR027350 (PROSITE_PROFILES); IPR001452 (SUPERFAMILY); TMhelix (TMHMM)
comp96201_c0_seq2	alpha-( )-fucosyltransferase	2539	20	0	0.721	4	F:glycoprotein 6-alpha-L-fucosyltransferase activity; P:protein glycosylation; C:integral to Golgi membrane; F:galactoside 6-L-fucosyltransferase activity	EC:2.4.1.68	Coil (COILS); G3DSA:2.30.30.40 (GENE3D); PTHR13132:SF3 (PANTHER); PTHR13132 (PANTHER); CYTOPLASMIC_DOMAIN (PHOBIUS); TRANSMEMBRANE (PHOBIUS); NON_CYTOPLASMIC_DOMAIN (PHOBIUS); IPR027350 (PROSITE_PROFILES); IPR001452 (SUPERFAMILY); TMhelix (TMHMM)
comp104465_c0_seq1	alpha-aminoadipic semialdehyde dehydrogenase-like	1775	20	0	0.7435	2	F:oxidoreductase activity, acting on the aldehyde or oxo group of donors, NAD or NADP as acceptor; P:metabolic process	-	IPR016163 (G3DSA:3.40.309.GENE3D); IPR016162 (G3DSA:3.40.605.GENE3D); IPR015590 (PFAM); PTHR11699:SF26 (PANTHER); PTHR11699 (PANTHER); IPR016160 (PROSITE_PATTERNS); IPR016161 (SUPERFAMILY)
comp59054_c0_seq1	alpha-aminoadipic semialdehyde mitochondrial-like	3167	20	0	0.7905	17	P:detection of chemical stimulus involved in sensory perception of smell; P:transcription initiation from RNA polymerase II promoter; P:G-protein coupled receptor signaling pathway; F:olfactory receptor activity; P:elevation of cytosolic calcium ion concentration; P:regulation of histone methylation; C:basolateral plasma membrane; C:integral to membrane; F:saccharopine dehydrogenase (NAD+, L-lysi…	EC:1.5.1.7	IPR007886 (SMART); IPR007698 (SMART); G3DSA:3.40.50.1770 (GENE3D); IPR007698 (PFAM); G3DSA:3.30.360.10 (GENE3D); IPR005097 (PFAM); IPR007886 (PFAM); G3DSA:1.10.1870.10 (GENE3D); IPR016040 (G3DSA:3.40.50.GENE3D); PTHR11133:SF1 (PANTHER); PTHR11133 (PANTHER); SSF52283 (SUPERFAMILY); SSF51735 (SUPERFAMILY); SSF55347 (SUPERFAMILY)
comp102945_c0_seq3	alpha-catulin-like isoform x4	3908	20	0	0.767	4	F:cadherin binding; P:cell adhesion; F:structural molecule activity; C:actin cytoskeleton		IPR001033 (PRINTS); G3DSA:1.20.120.230 (GENE3D); G3DSA:1.20.120.230 (GENE3D); G3DSA:1.20.120.230 (GENE3D); IPR006077 (PFAM); IPR006077 (PANTHER); PTHR18914:SF8 (PANTHER); IPR006077 (SUPERFAMILY); IPR006077 (SUPERFAMILY); IPR006077 (SUPERFAMILY)
comp107084_c0_seq2	alpha-ketoglutarate-dependent sulfonate dioxygenase-like isoform x4	1376	20	9.2222e-137	0.7455	2	P:oxidation-reduction process; F:oxidoreductase activity	-	G3DSA:3.60.130.10 (GENE3D); IPR003819 (PFAM); SSF51197 (SUPERFAMILY)
comp107084_c0_seq4	alpha-ketoglutarate-dependent sulfonate dioxygenase-like isoform x4	2763	20	8.25776e-131	0.7455	2	P:oxidation-reduction process; F:oxidoreductase activity	-	G3DSA:3.60.130.10 (GENE3D); IPR003819 (PFAM); SSF51197 (SUPERFAMILY)
comp107084_c0_seq8	alpha-ketoglutarate-dependent sulfonate dioxygenase-like isoform x4	2775	20	9.10586e-131	0.7455	2	P:oxidation-reduction process; F:oxidoreductase activity	-	G3DSA:3.60.130.10 (GENE3D); IPR003819 (PFAM); SSF51197 (SUPERFAMILY)
comp98228_c0_seq1	alpha-n-acetylgalactosaminidase-like	2511	20	0	0.906	2	F:alpha-N-acetylgalactosaminidase activity; P:carbohydrate metabolic process	EC:3.2.1.49	TMhelix (TMHMM)
comp87398_c0_seq1	alpha-tocopherol transfer	1379	20	1.84374e-125	0.7765	4	F:hydrolase activity; C:intracellular; P:transport; F:transporter activity	-	IPR001071 (PRINTS); IPR001251 (SMART); IPR001251 (PFAM); IPR001251 (G3DSA:3.40.525.GENE3D); PTHR10174 (PANTHER); PTHR10174:SF33 (PANTHER); IPR001251 (PROSITE_PROFILES); IPR011074 (SUPERFAMILY); IPR001251 (SUPERFAMILY)
comp90798_c0_seq1	alpha-tocopherol transfer	2060	20	6.52058e-107	0.7365	3	P:transport; C:intracellular; F:transporter activity		no IPS match
comp82644_c0_seq1	alpha-tocopherol transfer	3774	20	2.82548e-109	0.7795	3	C:intracellular; P:transport; F:transporter activity	-	Coil (COILS); IPR001071 (PRINTS); IPR001251 (SMART); IPR011074 (SMART); IPR001251 (G3DSA:3.40.525.GENE3D); IPR001251 (PFAM); PTHR10174 (PANTHER); PTHR10174:SF37 (PANTHER); IPR001251 (PROSITE_PROFILES); IPR011074 (SUPERFAMILY); IPR001251 (SUPERFAMILY)
comp58763_c0_seq1	alpha-tocopherol transfer protein	1095	20	2.82798e-128	0.7885	3	C:intracellular; P:transport; F:transporter activity	-	IPR001071 (PRINTS); IPR001251 (SMART); IPR011074 (SMART); IPR001251 (PFAM); IPR001251 (G3DSA:3.40.525.GENE3D); PTHR10174:SF23 (PANTHER); PTHR10174 (PANTHER); IPR001251 (PROSITE_PROFILES); IPR011074 (SUPERFAMILY); IPR001251 (SUPERFAMILY)
comp565021_c0_seq1	alpha-tubulin suppressor-like protein	1065	20	1.11773e-174	0.6075	0	-		IPR000408 (PRINTS); IPR009091 (G3DSA:2.130.10.GENE3D); IPR000408 (PFAM); PF13540 (PFAM); PTHR22870 (PANTHER); IPR000408 (PROSITE_PATTERNS); IPR000408 (PROSITE_PROFILES); IPR000408 (PROSITE_PROFILES); IPR000408 (PROSITE_PROFILES); IPR000408 (PROSITE_PROFILES); IPR000408 (PROSITE_PROFILES); IPR009091 (SUPERFAMILY)
comp86817_c0_seq1	amidophosphoribosyltransferase	3526	20	0	0.874	6	F:iron-sulfur cluster binding; P:purine nucleobase biosynthetic process; F:metal ion binding; P:nucleoside metabolic process; F:amidophosphoribosyltransferase activity; P:'de novo' IMP biosynthetic process	EC:2.4.2.14	IPR005854 (PIRSF); IPR005854 (TIGRFAM); IPR000836 (PFAM); G3DSA:3.40.50.2020 (GENE3D); G3DSA:3.60.20.10 (GENE3D); IPR000583 (PFAM); PTHR11907:SF0 (PANTHER); PTHR11907 (PANTHER); IPR017932 (PROSITE_PROFILES); SSF53271 (SUPERFAMILY); SSF56235 (SUPERFAMILY)
comp100606_c0_seq1	amp deaminase 2	2594	20	0	0.8575	2	F:AMP deaminase activity; P:IMP biosynthetic process	EC:3.5.4.6	Coil (COILS); IPR006329 (PIRSF); IPR001365 (PFAM); G3DSA:3.20.20.140 (GENE3D); IPR006329 (TIGRFAM); IPR006329 (PANTHER); IPR006650 (PROSITE_PATTERNS); SSF51556 (SUPERFAMILY)
comp102812_c0_seq1	amp deaminase 2	3106	20	0	0.7915	2	F:deaminase activity; P:purine ribonucleoside monophosphate biosynthetic process	-	IPR006329 (PIRSF); IPR001365 (PFAM); G3DSA:3.20.20.140 (GENE3D); IPR006329 (TIGRFAM); IPR006329 (PANTHER); IPR006650 (PROSITE_PATTERNS); SSF51556 (SUPERFAMILY)
comp102812_c0_seq2	amp deaminase 2	3168	20	0	0.7915	2	F:deaminase activity; P:purine ribonucleoside monophosphate biosynthetic process	-	IPR006329 (PIRSF); IPR001365 (PFAM); G3DSA:3.20.20.140 (GENE3D); IPR006329 (TIGRFAM); IPR006329 (PANTHER); IPR006650 (PROSITE_PATTERNS); SSF51556 (SUPERFAMILY)
comp47295_c0_seq1	anaphase-promoting complex subunit 10-like	983	20	3.72503e-65	0.7895	3	P:anaphase-promoting complex-dependent proteasomal ubiquitin-dependent protein catabolic process; P:regulation of mitotic metaphase/anaphase transition; C:anaphase-promoting complex	-	IPR008979 (G3DSA:2.60.120.GENE3D); IPR004939 (PFAM); PTHR12936 (PANTHER); IPR004939 (PROSITE_PROFILES); IPR008979 (SUPERFAMILY)
comp98123_c0_seq2	anaphase-promoting complex subunit 11	1874	20	9.11804e-44	0.9355	12	C:nucleoplasm; P:protein K11-linked ubiquitination; F:zinc ion binding; P:positive regulation of ubiquitin-protein ligase activity involved in mitotic cell cycle; C:anaphase-promoting complex; P:negative regulation of ubiquitin-protein ligase activity involved in mitotic cell cycle; P:cell division; C:cytosol; P:mitosis; F:ubiquitin-protein ligase activity; P:anaphase-promoting complex-dependent …	EC:6.3.2.19	PF14854 (PFAM)
comp98123_c0_seq3	anaphase-promoting complex subunit 11	1885	20	9.19547e-44	0.9355	12	C:nucleoplasm; P:protein K11-linked ubiquitination; F:zinc ion binding; P:positive regulation of ubiquitin-protein ligase activity involved in mitotic cell cycle; C:anaphase-promoting complex; P:negative regulation of ubiquitin-protein ligase activity involved in mitotic cell cycle; P:cell division; C:cytosol; P:mitosis; F:ubiquitin-protein ligase activity; P:anaphase-promoting complex-dependent …	EC:6.3.2.19	PF14854 (PFAM)
comp98123_c0_seq1	anaphase-promoting complex subunit 11	1910	20	9.35034e-44	0.9355	12	C:nucleoplasm; P:protein K11-linked ubiquitination; F:zinc ion binding; P:positive regulation of ubiquitin-protein ligase activity involved in mitotic cell cycle; C:anaphase-promoting complex; P:negative regulation of ubiquitin-protein ligase activity involved in mitotic cell cycle; P:cell division; C:cytosol; P:mitosis; F:ubiquitin-protein ligase activity; P:anaphase-promoting complex-dependent …	EC:6.3.2.19	PF14854 (PFAM)
comp104326_c0_seq1	angiotensin-converting enzyme	3206	20	0	0.7305	6	F:exopeptidase activity; F:nucleotidyltransferase activity; F:heterocyclic compound binding; P:macromolecule metabolic process; P:primary metabolic process; F:organic cyclic compound binding	-	IPR001548 (PRINTS); IPR001548 (PFAM); IPR001548 (PANTHER); SIGNAL_PEPTIDE_N_REGION (PHOBIUS); NON_CYTOPLASMIC_DOMAIN (PHOBIUS); SIGNAL_PEPTIDE (PHOBIUS); SIGNAL_PEPTIDE_C_REGION (PHOBIUS); SIGNAL_PEPTIDE_H_REGION (PHOBIUS); SignalP-TM (SIGNALP_GRAM_POSITIVE); SignalP-noTM (SIGNALP_EUK); SSF55486 (SUPERFAMILY)
comp104326_c0_seq2	angiotensin-converting enzyme	3536	20	0	0.7305	6	F:exopeptidase activity; F:nucleotidyltransferase activity; F:heterocyclic compound binding; P:macromolecule metabolic process; P:primary metabolic process; F:organic cyclic compound binding	-	IPR001548 (PRINTS); IPR001548 (PFAM); IPR001548 (PANTHER); CYTOPLASMIC_DOMAIN (PHOBIUS); SIGNAL_PEPTIDE_C_REGION (PHOBIUS); SIGNAL_PEPTIDE_N_REGION (PHOBIUS); TRANSMEMBRANE (PHOBIUS); SIGNAL_PEPTIDE (PHOBIUS); NON_CYTOPLASMIC_DOMAIN (PHOBIUS); SIGNAL_PEPTIDE_H_REGION (PHOBIUS); SignalP-noTM (SIGNALP_EUK); SignalP-TM (SIGNALP_GRAM_POSITIVE); SSF55486 (SUPERFAMILY)
comp105300_c0_seq1	angiotensin-converting enzyme-like	2228	20	0	0.716	2	C:membrane; F:exopeptidase activity	-	IPR001548 (PRINTS); IPR001548 (PFAM); PTHR10514:SF16 (PANTHER); IPR001548 (PANTHER); CYTOPLASMIC_DOMAIN (PHOBIUS); NON_CYTOPLASMIC_DOMAIN (PHOBIUS); TRANSMEMBRANE (PHOBIUS); SignalP-noTM (SIGNALP_EUK); SSF55486 (SUPERFAMILY)
comp100197_c0_seq2	ankyrin repeat and btb poz domain-containing protein btbd11-like	7891	20	0	0.733	2	F:binding; C:intracellular organelle	-	IPR000210 (SMART); IPR002110 (SMART); IPR020683 (G3DSA:1.25.40.GENE3D); IPR020683 (PFAM); IPR009072 (G3DSA:1.10.20.GENE3D); IPR011333 (G3DSA:3.30.710.GENE3D); IPR013069 (PFAM); PTHR24413:SF62 (PANTHER); PTHR24413 (PANTHER); IPR002110 (PROSITE_PROFILES); IPR002110 (PROSITE_PROFILES); IPR020683 (PROSITE_PROFILES); IPR002110 (PROSITE_PROFILES); IPR000210 (PROSITE_PROFILES); IPR009072 (SUPERFAMILY); …
comp100197_c0_seq1	ankyrin repeat and btb poz domain-containing protein btbd11-like	7979	20	0	0.733	2	F:binding; C:intracellular organelle	-	IPR000210 (SMART); IPR002110 (SMART); IPR020683 (G3DSA:1.25.40.GENE3D); IPR020683 (PFAM); IPR009072 (G3DSA:1.10.20.GENE3D); IPR011333 (G3DSA:3.30.710.GENE3D); IPR013069 (PFAM); PTHR24413:SF62 (PANTHER); PTHR24413 (PANTHER); IPR002110 (PROSITE_PROFILES); IPR002110 (PROSITE_PROFILES); IPR020683 (PROSITE_PROFILES); IPR002110 (PROSITE_PROFILES); IPR000210 (PROSITE_PROFILES); IPR009072 (SUPERFAMILY); …
comp95911_c1_seq1	ankyrin repeat domain-containing protein 13c-like	3236	20	0	0.8175	0	-		IPR002110 (SMART); IPR020683 (PFAM); IPR021832 (PFAM); IPR020683 (G3DSA:1.25.40.GENE3D); IPR021832 (PANTHER); PTHR12447:SF0 (PANTHER); IPR002110 (PROSITE_PROFILES); IPR020683 (PROSITE_PROFILES); IPR020683 (SUPERFAMILY)
comp95911_c1_seq2	ankyrin repeat domain-containing protein 13c-like	3373	20	0	0.8175	0	-		IPR002110 (SMART); IPR020683 (PFAM); IPR021832 (PFAM); IPR020683 (G3DSA:1.25.40.GENE3D); IPR021832 (PANTHER); PTHR12447:SF0 (PANTHER); IPR002110 (PROSITE_PROFILES); IPR020683 (PROSITE_PROFILES); IPR020683 (SUPERFAMILY)
comp102756_c0_seq1	ankyrin repeat domain-containing protein 17	2072	20	1.25565e-174	0.7985	1	P:intracellular signal transduction	-	no IPS match
comp103929_c0_seq12	ankyrin repeat domain-containing protein 39-like isoform 2	1232	20	2.55702e-43	0.919	3	F:molecular_function; P:biological_process; C:cellular_component		no IPS match
comp103929_c0_seq3	ankyrin repeat domain-containing protein 39-like isoform 2	1287	20	7.21885e-44	0.901	3	F:molecular_function; P:biological_process; C:cellular_component		no IPS match
comp103929_c0_seq1	ankyrin repeat domain-containing protein 39-like isoform 2	4538	20	1.25418e-42	0.908	3	F:molecular_function; P:biological_process; C:cellular_component		IPR002110 (PRINTS); IPR002110 (SMART); IPR020683 (PFAM); IPR002110 (PFAM); IPR020683 (G3DSA:1.25.40.GENE3D); IPR020683 (G3DSA:1.25.40.GENE3D); PTHR24148 (PANTHER); PTHR24148:SF5 (PANTHER); IPR020683 (PROSITE_PROFILES); IPR002110 (PROSITE_PROFILES); IPR002110 (PROSITE_PROFILES); IPR002110 (PROSITE_PROFILES); IPR020683 (SUPERFAMILY)
comp103929_c0_seq14	ankyrin repeat domain-containing protein 39-like isoform 2	4593	20	3.34686e-43	0.89	3	F:molecular_function; P:biological_process; C:cellular_component		IPR002110 (PRINTS); IPR002110 (SMART); IPR020683 (PFAM); IPR002110 (PFAM); IPR020683 (G3DSA:1.25.40.GENE3D); IPR020683 (G3DSA:1.25.40.GENE3D); PTHR24148 (PANTHER); PTHR24148:SF5 (PANTHER); IPR020683 (PROSITE_PROFILES); IPR002110 (PROSITE_PROFILES); IPR002110 (PROSITE_PROFILES); IPR002110 (PROSITE_PROFILES); IPR020683 (SUPERFAMILY)
comp103929_c0_seq19	ankyrin repeat domain-containing protein 39-like isoform 2	4243	20	1.17014e-42	0.882	0	-		IPR002110 (PRINTS); IPR002110 (SMART); IPR020683 (G3DSA:1.25.40.GENE3D); IPR002110 (PFAM); IPR020683 (PFAM); IPR020683 (G3DSA:1.25.40.GENE3D); PTHR24148 (PANTHER); PTHR24148:SF5 (PANTHER); IPR002110 (PROSITE_PROFILES); IPR002110 (PROSITE_PROFILES); IPR020683 (PROSITE_PROFILES); IPR002110 (PROSITE_PROFILES); IPR020683 (SUPERFAMILY)
comp103182_c1_seq2	ankyrin repeat-containing	2714	20	3.11982e-107	0.6875	0	-		IPR002110 (PRINTS); IPR002110 (SMART); IPR020683 (PFAM); PF13857 (PFAM); IPR020683 (G3DSA:1.25.40.GENE3D); PTHR24168 (PANTHER); IPR002110 (PROSITE_PROFILES); IPR002110 (PROSITE_PROFILES); IPR020683 (PROSITE_PROFILES); IPR002110 (PROSITE_PROFILES); IPR020683 (SUPERFAMILY)
comp103182_c1_seq4	ankyrin repeat-containing	2719	20	3.12399e-107	0.6875	0	-		IPR002110 (PRINTS); IPR002110 (SMART); IPR020683 (PFAM); PF13857 (PFAM); IPR020683 (G3DSA:1.25.40.GENE3D); PTHR24168 (PANTHER); IPR002110 (PROSITE_PROFILES); IPR002110 (PROSITE_PROFILES); IPR020683 (PROSITE_PROFILES); IPR002110 (PROSITE_PROFILES); IPR020683 (SUPERFAMILY)
comp103182_c1_seq3	ankyrin repeat-containing	3003	20	1.32942e-106	0.7985	0	-		IPR002110 (PRINTS); IPR002110 (SMART); IPR020683 (G3DSA:1.25.40.GENE3D); IPR020683 (PFAM); PTHR24168 (PANTHER); IPR020683 (PROSITE_PROFILES); IPR002110 (PROSITE_PROFILES); IPR002110 (PROSITE_PROFILES); IPR002110 (PROSITE_PROFILES); IPR020683 (SUPERFAMILY)
comp103182_c1_seq1	ankyrin repeat-containing	3329	20	1.646e-113	0.6715	0	-		Coil (COILS); IPR002110 (PRINTS); IPR002110 (SMART); IPR021939 (PFAM); IPR020683 (PFAM); PF13857 (PFAM); IPR020683 (G3DSA:1.25.40.GENE3D); PTHR24168 (PANTHER); IPR002110 (PROSITE_PROFILES); IPR002110 (PROSITE_PROFILES); IPR020683 (PROSITE_PROFILES); IPR002110 (PROSITE_PROFILES); IPR020683 (SUPERFAMILY)
comp58994_c0_seq2	annexin isoform c	2785	20	2.2144e-132	0.83	10	P:regulation of multivesicular body size involved in endosome transport; C:endomembrane system; F:actin binding; F:calcium ion binding; C:cell cortex; P:wing disc dorsal/ventral pattern formation; F:spectrin binding; P:basolateral protein localization; F:calcium-dependent phospholipid binding; P:maintenance of cell polarity	-	SIGNAL_PEPTIDE_C_REGION (PHOBIUS); SIGNAL_PEPTIDE_N_REGION (PHOBIUS); NON_CYTOPLASMIC_DOMAIN (PHOBIUS); SIGNAL_PEPTIDE_H_REGION (PHOBIUS); SIGNAL_PEPTIDE (PHOBIUS)
comp58994_c0_seq1	annexin ix-c	2870	20	1.25915e-130	0.8285	10	P:regulation of multivesicular body size involved in endosome transport; C:endomembrane system; F:actin binding; F:calcium ion binding; C:cell cortex; P:wing disc dorsal/ventral pattern formation; F:spectrin binding; P:basolateral protein localization; F:calcium-dependent phospholipid binding; P:maintenance of cell polarity	-	SIGNAL_PEPTIDE_C_REGION (PHOBIUS); SIGNAL_PEPTIDE_N_REGION (PHOBIUS); NON_CYTOPLASMIC_DOMAIN (PHOBIUS); SIGNAL_PEPTIDE_H_REGION (PHOBIUS); SIGNAL_PEPTIDE (PHOBIUS)
comp102074_c0_seq4	annexin-b9-like isoform x1	1938	20	9.98907e-110	0.7365	10	P:regulation of multivesicular body size involved in endosome transport; C:endomembrane system; F:actin binding; F:calcium ion binding; C:cell cortex; P:wing disc dorsal/ventral pattern formation; F:spectrin binding; P:basolateral protein localization; F:calcium-dependent phospholipid binding; P:maintenance of cell polarity	-	IPR001464 (PRINTS); IPR018502 (SMART); IPR018502 (PFAM); IPR018502 (G3DSA:1.10.220.GENE3D); IPR018502 (G3DSA:1.10.220.GENE3D); IPR018502 (G3DSA:1.10.220.GENE3D); PTHR10502 (PANTHER); IPR018252 (PROSITE_PATTERNS); IPR018252 (PROSITE_PATTERNS); SSF47874 (SUPERFAMILY)
comp102074_c0_seq2	annexin-b9-like isoform x1	1954	20	1.01109e-109	0.7365	10	P:regulation of multivesicular body size involved in endosome transport; C:endomembrane system; F:actin binding; F:calcium ion binding; C:cell cortex; P:wing disc dorsal/ventral pattern formation; F:spectrin binding; P:basolateral protein localization; F:calcium-dependent phospholipid binding; P:maintenance of cell polarity	-	IPR001464 (PRINTS); IPR018502 (SMART); IPR018502 (PFAM); IPR018502 (G3DSA:1.10.220.GENE3D); IPR018502 (G3DSA:1.10.220.GENE3D); IPR018502 (G3DSA:1.10.220.GENE3D); PTHR10502 (PANTHER); IPR018252 (PROSITE_PATTERNS); IPR018252 (PROSITE_PATTERNS); SSF47874 (SUPERFAMILY)
comp102074_c0_seq1	annexin-b9-like isoform x2	1855	20	1.36326e-108	0.7375	1	F:ion binding	-	IPR001464 (PRINTS); IPR018502 (SMART); IPR018502 (G3DSA:1.10.220.GENE3D); IPR018502 (PFAM); IPR018502 (G3DSA:1.10.220.GENE3D); IPR018502 (G3DSA:1.10.220.GENE3D); PTHR10502 (PANTHER); IPR018252 (PROSITE_PATTERNS); IPR018252 (PROSITE_PATTERNS); SSF47874 (SUPERFAMILY)
comp102074_c0_seq3	annexin-b9-like isoform x2	1871	20	1.37792e-108	0.7375	1	F:ion binding	-	IPR001464 (PRINTS); IPR018502 (SMART); IPR018502 (G3DSA:1.10.220.GENE3D); IPR018502 (PFAM); IPR018502 (G3DSA:1.10.220.GENE3D); IPR018502 (G3DSA:1.10.220.GENE3D); PTHR10502 (PANTHER); IPR018252 (PROSITE_PATTERNS); IPR018252 (PROSITE_PATTERNS); SSF47874 (SUPERFAMILY)
comp106188_c0_seq2	annulin	3714	20	0	0.742	2	C:membrane; F:transferase activity, transferring acyl groups	-	IPR002931 (SMART); IPR023608 (PIRSF); IPR002931 (G3DSA:3.90.260.GENE3D); IPR013783 (G3DSA:2.60.40.GENE3D); IPR002931 (PFAM); IPR013783 (G3DSA:2.60.40.GENE3D); IPR013783 (G3DSA:2.60.40.GENE3D); IPR001102 (PFAM); IPR008958 (PFAM); PTHR11590:SF16 (PANTHER); IPR023608 (PANTHER); IPR014756 (SUPERFAMILY); SSF54001 (SUPERFAMILY); IPR008958 (SUPERFAMILY); IPR008958 (SUPERFAMILY)
comp98854_c0_seq1	ap-1 complex subunit beta-1	3116	20	0	0.8565	4	F:protein transporter activity; P:vesicle-mediated transport; P:intracellular protein transport; C:clathrin adaptor complex	-	SIGNAL_PEPTIDE_C_REGION (PHOBIUS); SIGNAL_PEPTIDE_N_REGION (PHOBIUS); SIGNAL_PEPTIDE (PHOBIUS); SIGNAL_PEPTIDE_H_REGION (PHOBIUS); NON_CYTOPLASMIC_DOMAIN (PHOBIUS); TMhelix (TMHMM)
comp108643_c0_seq10	ap-1 complex subunit gamma-1	5455	20	0	0.7525	2	C:membrane coat; P:protein transport	-	IPR017107 (PIRSF); IPR008152 (SMART); IPR011989 (G3DSA:1.25.10.GENE3D); IPR008153 (G3DSA:2.60.40.GENE3D); IPR008152 (PFAM); IPR002553 (PFAM); PTHR22780 (PANTHER); IPR017107 (PTHR22780:PANTHER); IPR008153 (PROSITE_PROFILES); IPR016024 (SUPERFAMILY); IPR013041 (SUPERFAMILY)
comp108643_c0_seq7	ap-1 complex subunit gamma-1	5470	20	0	0.7525	2	C:membrane coat; P:protein transport	-	IPR017107 (PIRSF); IPR008152 (SMART); IPR011989 (G3DSA:1.25.10.GENE3D); IPR008153 (G3DSA:2.60.40.GENE3D); IPR008152 (PFAM); IPR002553 (PFAM); PTHR22780 (PANTHER); IPR017107 (PTHR22780:PANTHER); IPR008153 (PROSITE_PROFILES); IPR016024 (SUPERFAMILY); IPR013041 (SUPERFAMILY)
comp108643_c0_seq3	ap-1 complex subunit gamma-1	5518	20	0	0.752	2	C:membrane coat; P:protein transport	-	IPR008152 (SMART); IPR017107 (PIRSF); IPR011989 (G3DSA:1.25.10.GENE3D); IPR002553 (PFAM); IPR008152 (PFAM); IPR008153 (G3DSA:2.60.40.GENE3D); PTHR22780 (PANTHER); IPR017107 (PTHR22780:PANTHER); IPR008153 (PROSITE_PROFILES); IPR016024 (SUPERFAMILY); IPR013041 (SUPERFAMILY)
comp108643_c0_seq14	ap-1 complex subunit gamma-1	5533	20	0	0.752	2	C:membrane coat; P:protein transport	-	IPR008152 (SMART); IPR017107 (PIRSF); IPR011989 (G3DSA:1.25.10.GENE3D); IPR002553 (PFAM); IPR008152 (PFAM); IPR008153 (G3DSA:2.60.40.GENE3D); PTHR22780 (PANTHER); IPR017107 (PTHR22780:PANTHER); IPR008153 (PROSITE_PROFILES); IPR016024 (SUPERFAMILY); IPR013041 (SUPERFAMILY)
comp108643_c0_seq2	ap-1 complex subunit gamma-1	6330	20	0	0.753	2	C:membrane coat; P:protein transport	-	IPR008152 (SMART); IPR017107 (PIRSF); IPR011989 (G3DSA:1.25.10.GENE3D); IPR002553 (PFAM); IPR008152 (PFAM); IPR008153 (G3DSA:2.60.40.GENE3D); PTHR22780 (PANTHER); IPR017107 (PTHR22780:PANTHER); IPR008153 (PROSITE_PROFILES); IPR016024 (SUPERFAMILY); IPR013041 (SUPERFAMILY)
comp108643_c0_seq12	ap-1 complex subunit gamma-1	6345	20	0	0.753	2	C:membrane coat; P:protein transport	-	IPR008152 (SMART); IPR017107 (PIRSF); IPR011989 (G3DSA:1.25.10.GENE3D); IPR002553 (PFAM); IPR008152 (PFAM); IPR008153 (G3DSA:2.60.40.GENE3D); PTHR22780 (PANTHER); IPR017107 (PTHR22780:PANTHER); IPR008153 (PROSITE_PROFILES); IPR016024 (SUPERFAMILY); IPR013041 (SUPERFAMILY)
comp108643_c0_seq13	ap-1 complex subunit gamma-1	6584	20	0	0.753	2	C:membrane coat; P:protein transport	-	IPR008152 (SMART); IPR017107 (PIRSF); IPR011989 (G3DSA:1.25.10.GENE3D); IPR002553 (PFAM); IPR008152 (PFAM); IPR008153 (G3DSA:2.60.40.GENE3D); PTHR22780 (PANTHER); IPR017107 (PTHR22780:PANTHER); IPR008153 (PROSITE_PROFILES); IPR016024 (SUPERFAMILY); IPR013041 (SUPERFAMILY)
comp108643_c0_seq4	ap-1 complex subunit gamma-1	6599	20	0	0.753	2	C:membrane coat; P:protein transport	-	IPR008152 (SMART); IPR017107 (PIRSF); IPR011989 (G3DSA:1.25.10.GENE3D); IPR002553 (PFAM); IPR008152 (PFAM); IPR008153 (G3DSA:2.60.40.GENE3D); PTHR22780 (PANTHER); IPR017107 (PTHR22780:PANTHER); IPR008153 (PROSITE_PROFILES); IPR016024 (SUPERFAMILY); IPR013041 (SUPERFAMILY)
comp77081_c0_seq1	ap-1 complex subunit mu-1-like	4002	20	0	0.944	3	C:clathrin adaptor complex; P:vesicle-mediated transport; P:intracellular protein transport	-	IPR001392 (PRINTS); IPR001392 (PIRSF); G3DSA:2.60.40.1170 (GENE3D); G3DSA:3.30.450.60 (GENE3D); IPR008968 (PFAM); IPR022775 (PFAM); PTHR11998 (PANTHER); IPR018240 (PROSITE_PATTERNS); IPR018240 (PROSITE_PATTERNS); IPR028565 (PROSITE_PROFILES); IPR028565 (SUPERFAMILY); IPR011012 (SUPERFAMILY)
comp77081_c0_seq2	ap-1 complex subunit mu-1-like	4718	20	0	0.944	3	C:clathrin adaptor complex; P:vesicle-mediated transport; P:intracellular protein transport	-	IPR001392 (PRINTS); IPR001392 (PIRSF); G3DSA:2.60.40.1170 (GENE3D); G3DSA:3.30.450.60 (GENE3D); IPR008968 (PFAM); IPR022775 (PFAM); PTHR11998 (PANTHER); IPR018240 (PROSITE_PATTERNS); IPR018240 (PROSITE_PATTERNS); IPR028565 (PROSITE_PROFILES); IPR028565 (SUPERFAMILY); IPR011012 (SUPERFAMILY)
comp107446_c1_seq3	ap-1 complex subunit sigma-2-like	2507	20	5.50293e-99	0.977	9	P:axon guidance; C:membrane coat; P:neurotransmitter secretion; F:protein transporter activity; P:synaptic vesicle coating; P:intracellular protein transport; C:synaptic vesicle; P:compound eye photoreceptor development; C:AP1 complex	-	IPR016635 (PIRSF); IPR022775 (PFAM); G3DSA:3.30.450.60 (GENE3D); PTHR11753:SF5 (PANTHER); IPR016635 (PANTHER); IPR000804 (PROSITE_PATTERNS); IPR011012 (SUPERFAMILY)
comp107446_c1_seq2	ap-1 complex subunit sigma-2-like	3859	20	3.02275e-93	0.961	9	P:axon guidance; C:membrane coat; P:neurotransmitter secretion; F:protein transporter activity; P:synaptic vesicle coating; P:intracellular protein transport; C:synaptic vesicle; P:compound eye photoreceptor development; C:AP1 complex	-	IPR016635 (PIRSF); G3DSA:3.30.450.60 (GENE3D); IPR022775 (PFAM); IPR016635 (PANTHER); PTHR11753:SF5 (PANTHER); IPR000804 (PROSITE_PATTERNS); IPR011012 (SUPERFAMILY)
comp98594_c0_seq1	ap-2 complex subunit alpha-like	3289	20	0	0.8865	9	F:protein transporter activity; P:positive regulation of endocytosis; P:synaptic vesicle coating; P:neurogenesis; C:synaptic vesicle; P:neurotransmitter secretion; C:AP-2 adaptor complex; P:asymmetric cell division; P:intracellular protein transport	-	Coil (COILS); IPR008152 (SMART); IPR017104 (PIRSF); IPR013038 (G3DSA:2.60.40.GENE3D); IPR015873 (G3DSA:3.30.310.GENE3D); IPR002553 (PFAM); IPR008152 (PFAM); IPR011989 (G3DSA:1.25.10.GENE3D); IPR003164 (PFAM); PTHR22780 (PANTHER); PTHR22780:SF4 (PANTHER); IPR013041 (SUPERFAMILY); IPR009028 (SUPERFAMILY); IPR016024 (SUPERFAMILY)
comp98594_c0_seq3	ap-2 complex subunit alpha-like	3317	20	0	0.8865	9	F:protein transporter activity; P:positive regulation of endocytosis; P:synaptic vesicle coating; P:neurogenesis; C:synaptic vesicle; P:neurotransmitter secretion; C:AP-2 adaptor complex; P:asymmetric cell division; P:intracellular protein transport	-	Coil (COILS); IPR008152 (SMART); IPR017104 (PIRSF); IPR013038 (G3DSA:2.60.40.GENE3D); IPR002553 (PFAM); IPR015873 (G3DSA:3.30.310.GENE3D); IPR008152 (PFAM); IPR011989 (G3DSA:1.25.10.GENE3D); IPR003164 (PFAM); PTHR22780:SF4 (PANTHER); PTHR22780 (PANTHER); IPR013041 (SUPERFAMILY); IPR009028 (SUPERFAMILY); IPR016024 (SUPERFAMILY)
comp107836_c0_seq1	ap-2 complex subunit mu-like	7223	20	0	0.945	7	F:protein transporter activity; P:synaptic vesicle coating; C:synaptic vesicle; P:neurotransmitter secretion; C:AP-2 adaptor complex; P:intracellular protein transport; P:dsRNA transport	-	IPR001392 (PRINTS); IPR001392 (PIRSF); G3DSA:2.60.40.1170 (GENE3D); IPR008968 (PFAM); IPR022775 (PFAM); G3DSA:3.30.450.60 (GENE3D); PTHR11998 (PANTHER); IPR018240 (PROSITE_PATTERNS); IPR018240 (PROSITE_PATTERNS); IPR028565 (PROSITE_PROFILES); IPR011012 (SUPERFAMILY); IPR028565 (SUPERFAMILY)
comp107836_c0_seq2	ap-2 complex subunit mu-like	7235	20	0	0.945	7	F:protein transporter activity; P:synaptic vesicle coating; C:synaptic vesicle; P:neurotransmitter secretion; C:AP-2 adaptor complex; P:intracellular protein transport; P:dsRNA transport	-	IPR001392 (PRINTS); IPR001392 (PIRSF); G3DSA:2.60.40.1170 (GENE3D); IPR008968 (PFAM); IPR022775 (PFAM); G3DSA:3.30.450.60 (GENE3D); PTHR11998 (PANTHER); IPR018240 (PROSITE_PATTERNS); IPR018240 (PROSITE_PATTERNS); IPR028565 (PROSITE_PROFILES); IPR011012 (SUPERFAMILY); IPR028565 (SUPERFAMILY)
comp102544_c0_seq1	ap-2 complex subunit sigma-like	3707	20	5.6649e-78	0.8695	7	F:protein transporter activity; P:synaptic vesicle coating; P:neurogenesis; C:synaptic vesicle; P:neurotransmitter secretion; C:AP-2 adaptor complex; P:intracellular protein transport	-	IPR016635 (PIRSF); IPR022775 (PFAM); G3DSA:3.30.450.60 (GENE3D); IPR016635 (PANTHER); IPR000804 (PROSITE_PATTERNS); IPR011012 (SUPERFAMILY)
comp104366_c0_seq1	ap-3 complex subunit mu-1	2913	20	0	0.904	3	C:clathrin adaptor complex; P:vesicle-mediated transport; P:intracellular protein transport	-	IPR001392 (PRINTS); IPR001392 (PIRSF); IPR008968 (PFAM); G3DSA:3.30.450.60 (GENE3D); G3DSA:2.60.40.1170 (GENE3D); IPR022775 (PFAM); PTHR11998 (PANTHER); IPR018240 (PROSITE_PATTERNS); IPR018240 (PROSITE_PATTERNS); IPR028565 (PROSITE_PROFILES); IPR028565 (SUPERFAMILY); IPR011012 (SUPERFAMILY)
comp93335_c0_seq1	ap-3 complex subunit sigma-2-like	2678	20	7.84268e-95	0.943	4	F:protein transporter activity; P:vesicle-mediated transport; P:intracellular protein transport; C:AP-3 adaptor complex	-	IPR016635 (PIRSF); IPR022775 (PFAM); G3DSA:3.30.450.60 (GENE3D); IPR016635 (PANTHER); IPR000804 (PROSITE_PATTERNS); IPR011012 (SUPERFAMILY)
comp101917_c0_seq3	apolipoprotein d	1271	20	2.588e-54	0.6775	5	P:transport; F:transporter activity; F:pigment binding; C:extracellular region; F:lipid binding		IPR003057 (PRINTS); IPR022271 (PIRSF); IPR012674 (G3DSA:2.40.128.GENE3D); IPR000566 (PFAM); PTHR10612 (PANTHER); PTHR10612:SF4 (PANTHER); IPR022272 (PROSITE_PATTERNS); NON_CYTOPLASMIC_DOMAIN (PHOBIUS); SIGNAL_PEPTIDE (PHOBIUS); SIGNAL_PEPTIDE_N_REGION (PHOBIUS); SIGNAL_PEPTIDE_C_REGION (PHOBIUS); SIGNAL_PEPTIDE_H_REGION (PHOBIUS); SignalP-noTM (SIGNALP_EUK); IPR011038 (SUPERFAMILY)
comp35898_c0_seq1	apoptosis-linked protein 2	1892	20	1.3211e-74	0.8355	3	P:positive regulation of JNK cascade; F:calcium ion binding; P:apoptotic process	-	IPR002048 (SMART); IPR011992 (PFAM); IPR002048 (PFAM); IPR011992 (G3DSA:1.10.238.GENE3D); PTHR10183:SF180 (PANTHER); PTHR10183 (PANTHER); IPR018247 (PROSITE_PATTERNS); IPR018247 (PROSITE_PATTERNS); IPR002048 (PROSITE_PROFILES); IPR002048 (PROSITE_PROFILES); IPR002048 (PROSITE_PROFILES); IPR002048 (PROSITE_PROFILES); SSF47473 (SUPERFAMILY)
comp108298_c0_seq7	apoptosis-stimulating of p53 protein 1	4635	20	5.31947e-89	0.8035	1	F:phospholipase A2 activity	EC:3.1.1.4	no IPS match
comp103274_c0_seq3	arfaptin-2-like	3522	20	6.44238e-124	0.815	1	F:protein domain specific binding	-	no IPS match
comp103274_c0_seq1	arfaptin-2-like	3629	20	6.66431e-124	0.815	1	F:protein domain specific binding	-	no IPS match
comp103274_c0_seq2	arfaptin-2-like	3724	20	6.86722e-124	0.815	1	F:protein domain specific binding	-	no IPS match
comp98346_c1_seq2	arf-gap with dual ph domain-containing protein 1-like	3725	20	6.36817e-154	0.7915	4	F:phospholipid binding; P:regulation of ARF GTPase activity; F:ARF GTPase activator activity; F:zinc ion binding	-	CYTOPLASMIC_DOMAIN (PHOBIUS); TRANSMEMBRANE (PHOBIUS); NON_CYTOPLASMIC_DOMAIN (PHOBIUS)
comp103642_c0_seq1	arf-gap with sh3 ank repeat and ph domain-containing protein 1-like	5376	20	0	0.6985	2	F:metal ion binding; P:regulation of nucleobase-containing compound metabolic process	-	Coil (COILS); Coil (COILS); IPR001164 (PRINTS); IPR001849 (SMART); IPR001164 (SMART); IPR002110 (SMART); IPR001452 (SMART); IPR001164 (PFAM); IPR027267 (G3DSA:1.20.1270.GENE3D); IPR004148 (PFAM); IPR020683 (PFAM); IPR001849 (PFAM); G3DSA:2.30.30.40 (GENE3D); IPR011993 (G3DSA:2.30.29.GENE3D); IPR001452 (PFAM); IPR020683 (G3DSA:1.25.40.GENE3D); PTHR23180:SF17 (PANTHER); PTHR23180 (PANTHER); IPR0182…
comp103642_c0_seq2	arf-gap with sh3 ank repeat and ph domain-containing protein 1-like	6524	20	0	0.6985	2	F:metal ion binding; P:regulation of nucleobase-containing compound metabolic process	-	Coil (COILS); Coil (COILS); IPR001164 (PRINTS); IPR001849 (SMART); IPR001164 (SMART); IPR002110 (SMART); IPR001452 (SMART); IPR001164 (PFAM); IPR027267 (G3DSA:1.20.1270.GENE3D); IPR004148 (PFAM); IPR020683 (PFAM); IPR001849 (PFAM); G3DSA:2.30.30.40 (GENE3D); IPR011993 (G3DSA:2.30.29.GENE3D); IPR001452 (PFAM); IPR020683 (G3DSA:1.25.40.GENE3D); PTHR23180:SF17 (PANTHER); PTHR23180 (PANTHER); IPR0182…
comp93411_c0_seq1	arginine kinase	1768	20	0	0.942	3	F:ATP binding; P:phosphorylation; F:arginine kinase activity	EC:2.7.3.3	IPR022413 (G3DSA:1.10.135.GENE3D); IPR022413 (PFAM); IPR014746 (G3DSA:3.30.590.GENE3D); IPR022414 (PFAM); PTHR11547 (PANTHER); IPR022415 (PROSITE_PATTERNS); IPR022413 (PROSITE_PROFILES); IPR022414 (PROSITE_PROFILES); IPR022413 (SUPERFAMILY); SSF55931 (SUPERFAMILY)
comp181229_c0_seq1	argonaute protein	2403	20	0	0.597	1	F:nucleic acid binding	-	IPR003100 (SMART); IPR003165 (SMART); G3DSA:3.30.420.10 (GENE3D); IPR003165 (PFAM); IPR003100 (PFAM); G3DSA:2.170.260.10 (GENE3D); G3DSA:3.40.50.2300 (GENE3D); PTHR22891 (PANTHER); PTHR22891:SF0 (PANTHER); IPR003165 (PROSITE_PROFILES); IPR003100 (PROSITE_PROFILES); IPR003100 (SUPERFAMILY); IPR012337 (SUPERFAMILY)
comp91758_c0_seq5	ariadne ubiquitin-conjugating enzyme e2 binding protein	3345	20	0	0.9145	1	F:zinc ion binding	-	Coil (COILS); IPR001841 (SMART); IPR002867 (SMART); IPR013083 (G3DSA:3.30.40.GENE3D); IPR013083 (G3DSA:3.30.40.GENE3D); IPR002867 (PFAM); IPR018957 (PFAM); PTHR11685:SF16 (PANTHER); PTHR11685 (PANTHER); IPR001841 (PROSITE_PROFILES); SSF57850 (SUPERFAMILY); SSF57850 (SUPERFAMILY); SSF57850 (SUPERFAMILY)
comp91758_c0_seq2	ariadne ubiquitin-conjugating enzyme e2 binding protein	3357	20	0	0.9155	1	F:zinc ion binding	-	Coil (COILS); IPR002867 (SMART); IPR001841 (SMART); IPR013083 (G3DSA:3.30.40.GENE3D); IPR002867 (PFAM); IPR013083 (G3DSA:3.30.40.GENE3D); IPR018957 (PFAM); PTHR11685 (PANTHER); PTHR11685:SF16 (PANTHER); IPR001841 (PROSITE_PROFILES); SSF57850 (SUPERFAMILY); SSF57850 (SUPERFAMILY); SSF57850 (SUPERFAMILY)
comp91758_c0_seq3	ariadne ubiquitin-conjugating enzyme e2 binding protein	3660	20	0	0.9155	1	F:zinc ion binding	-	Coil (COILS); IPR001841 (SMART); IPR002867 (SMART); IPR002867 (PFAM); IPR013083 (G3DSA:3.30.40.GENE3D); IPR013083 (G3DSA:3.30.40.GENE3D); IPR018957 (PFAM); PTHR11685 (PANTHER); PTHR11685:SF16 (PANTHER); IPR001841 (PROSITE_PROFILES); SSF57850 (SUPERFAMILY); SSF57850 (SUPERFAMILY); SSF57850 (SUPERFAMILY)
comp91758_c0_seq6	ariadne ubiquitin-conjugating enzyme e2 binding protein	3672	20	0	0.916	1	F:zinc ion binding	-	Coil (COILS); IPR002867 (SMART); IPR001841 (SMART); IPR002867 (PFAM); IPR013083 (G3DSA:3.30.40.GENE3D); IPR013083 (G3DSA:3.30.40.GENE3D); IPR018957 (PFAM); PTHR11685:SF16 (PANTHER); PTHR11685 (PANTHER); IPR001841 (PROSITE_PROFILES); SSF57850 (SUPERFAMILY); SSF57850 (SUPERFAMILY); SSF57850 (SUPERFAMILY)
comp101621_c0_seq2	armadillo repeat-containing protein 7	1399	20	4.90734e-49	0.726	2	P:oxidation-reduction process; F:oxidoreductase activity	-	IPR011989 (G3DSA:1.25.10.GENE3D); PTHR23315:SF31 (PANTHER); PTHR23315 (PANTHER); IPR016024 (SUPERFAMILY)
comp103871_c0_seq17	armadillo repeat-containing protein 8-like	3668	20	0	0.733	0	-		IPR000225 (SMART); IPR011989 (G3DSA:1.25.10.GENE3D); IPR000357 (PFAM); IPR000225 (PFAM); IPR011989 (G3DSA:1.25.10.GENE3D); PTHR15651 (PANTHER); PTHR15651:SF6 (PANTHER); IPR000225 (PROSITE_PROFILES); IPR016024 (SUPERFAMILY)
comp103871_c0_seq8	armadillo repeat-containing protein 8-like	3789	20	0	0.733	0	-		IPR000225 (SMART); IPR011989 (G3DSA:1.25.10.GENE3D); IPR000357 (PFAM); IPR000225 (PFAM); IPR011989 (G3DSA:1.25.10.GENE3D); PTHR15651 (PANTHER); PTHR15651:SF6 (PANTHER); IPR000225 (PROSITE_PROFILES); IPR016024 (SUPERFAMILY)
comp103871_c0_seq15	armadillo repeat-containing protein 8-like	3870	20	0	0.733	0	-		IPR000225 (SMART); IPR011989 (G3DSA:1.25.10.GENE3D); IPR000357 (PFAM); IPR000225 (PFAM); IPR011989 (G3DSA:1.25.10.GENE3D); PTHR15651 (PANTHER); PTHR15651:SF6 (PANTHER); IPR000225 (PROSITE_PROFILES); IPR016024 (SUPERFAMILY)
comp103871_c0_seq16	armadillo repeat-containing protein 8-like	4323	20	0	0.734	0	-		IPR000225 (SMART); IPR011989 (G3DSA:1.25.10.GENE3D); IPR000357 (PFAM); IPR011989 (G3DSA:1.25.10.GENE3D); IPR000225 (PFAM); PTHR15651 (PANTHER); PTHR15651:SF6 (PANTHER); IPR000225 (PROSITE_PROFILES); IPR016024 (SUPERFAMILY)
comp103871_c0_seq13	armadillo repeat-containing protein 8-like	4404	20	0	0.734	0	-		IPR000225 (SMART); IPR011989 (G3DSA:1.25.10.GENE3D); IPR000357 (PFAM); IPR011989 (G3DSA:1.25.10.GENE3D); IPR000225 (PFAM); PTHR15651 (PANTHER); PTHR15651:SF6 (PANTHER); IPR000225 (PROSITE_PROFILES); IPR016024 (SUPERFAMILY)
comp103871_c0_seq5	armadillo repeat-containing protein 8-like	4521	20	0	0.734	0	-		IPR000225 (SMART); IPR011989 (G3DSA:1.25.10.GENE3D); IPR000357 (PFAM); IPR011989 (G3DSA:1.25.10.GENE3D); IPR000225 (PFAM); PTHR15651 (PANTHER); PTHR15651:SF6 (PANTHER); IPR000225 (PROSITE_PROFILES); IPR016024 (SUPERFAMILY)
comp103871_c0_seq1	armadillo repeat-containing protein 8-like	4525	20	0	0.734	0	-		IPR000225 (SMART); IPR011989 (G3DSA:1.25.10.GENE3D); IPR000357 (PFAM); IPR011989 (G3DSA:1.25.10.GENE3D); IPR000225 (PFAM); PTHR15651 (PANTHER); PTHR15651:SF6 (PANTHER); IPR000225 (PROSITE_PROFILES); IPR016024 (SUPERFAMILY)
comp103871_c0_seq3	armadillo repeat-containing protein 8-like	4602	20	0	0.734	0	-		IPR000225 (SMART); IPR011989 (G3DSA:1.25.10.GENE3D); IPR000357 (PFAM); IPR011989 (G3DSA:1.25.10.GENE3D); IPR000225 (PFAM); PTHR15651 (PANTHER); PTHR15651:SF6 (PANTHER); IPR000225 (PROSITE_PROFILES); IPR016024 (SUPERFAMILY)
comp103871_c0_seq4	armadillo repeat-containing protein 8-like	4606	20	0	0.734	0	-		IPR000225 (SMART); IPR011989 (G3DSA:1.25.10.GENE3D); IPR000357 (PFAM); IPR011989 (G3DSA:1.25.10.GENE3D); IPR000225 (PFAM); PTHR15651 (PANTHER); PTHR15651:SF6 (PANTHER); IPR000225 (PROSITE_PROFILES); IPR016024 (SUPERFAMILY)
comp103871_c0_seq9	armadillo repeat-containing protein 8-like	4723	20	0	0.734	0	-		IPR000225 (SMART); IPR011989 (G3DSA:1.25.10.GENE3D); IPR000357 (PFAM); IPR011989 (G3DSA:1.25.10.GENE3D); IPR000225 (PFAM); PTHR15651 (PANTHER); PTHR15651:SF6 (PANTHER); IPR000225 (PROSITE_PROFILES); IPR016024 (SUPERFAMILY)
comp103871_c0_seq12	armadillo repeat-containing protein 8-like	4804	20	0	0.734	0	-		IPR000225 (SMART); IPR011989 (G3DSA:1.25.10.GENE3D); IPR000357 (PFAM); IPR011989 (G3DSA:1.25.10.GENE3D); IPR000225 (PFAM); PTHR15651 (PANTHER); PTHR15651:SF6 (PANTHER); IPR000225 (PROSITE_PROFILES); IPR016024 (SUPERFAMILY)
comp103871_c0_seq20	armadillo repeat-containing protein 8-like	6421	20	0	0.7335	0	-		IPR000225 (SMART); IPR011989 (G3DSA:1.25.10.GENE3D); IPR011989 (G3DSA:1.25.10.GENE3D); IPR000225 (PFAM); IPR000357 (PFAM); PTHR15651:SF6 (PANTHER); PTHR15651 (PANTHER); IPR000225 (PROSITE_PROFILES); IPR016024 (SUPERFAMILY)
comp103871_c0_seq21	armadillo repeat-containing protein 8-like	6502	20	0	0.7335	0	-		IPR000225 (SMART); IPR011989 (G3DSA:1.25.10.GENE3D); IPR011989 (G3DSA:1.25.10.GENE3D); IPR000225 (PFAM); IPR000357 (PFAM); PTHR15651:SF6 (PANTHER); PTHR15651 (PANTHER); IPR000225 (PROSITE_PROFILES); IPR016024 (SUPERFAMILY)
comp103871_c0_seq18	armadillo repeat-containing protein 8-like	6514	20	0	0.7305	0	-		IPR000225 (SMART); IPR011989 (G3DSA:1.25.10.GENE3D); IPR000357 (PFAM); IPR011989 (G3DSA:1.25.10.GENE3D); IPR000225 (PFAM); PTHR15651 (PANTHER); PTHR15651:SF6 (PANTHER); IPR000225 (PROSITE_PROFILES); IPR016024 (SUPERFAMILY)
comp103871_c0_seq23	armadillo repeat-containing protein 8-like	6595	20	0	0.7305	0	-		IPR000225 (SMART); IPR011989 (G3DSA:1.25.10.GENE3D); IPR000357 (PFAM); IPR011989 (G3DSA:1.25.10.GENE3D); IPR000225 (PFAM); PTHR15651 (PANTHER); PTHR15651:SF6 (PANTHER); IPR000225 (PROSITE_PROFILES); IPR016024 (SUPERFAMILY)
comp103871_c0_seq11	armadillo repeat-containing protein 8-like	6619	20	0	0.7335	0	-		IPR000225 (SMART); IPR011989 (G3DSA:1.25.10.GENE3D); IPR011989 (G3DSA:1.25.10.GENE3D); IPR000225 (PFAM); IPR000357 (PFAM); PTHR15651:SF6 (PANTHER); PTHR15651 (PANTHER); IPR000225 (PROSITE_PROFILES); IPR016024 (SUPERFAMILY)
comp103871_c0_seq7	armadillo repeat-containing protein 8-like	6623	20	0	0.7335	0	-		IPR000225 (SMART); IPR011989 (G3DSA:1.25.10.GENE3D); IPR011989 (G3DSA:1.25.10.GENE3D); IPR000225 (PFAM); IPR000357 (PFAM); PTHR15651:SF6 (PANTHER); PTHR15651 (PANTHER); IPR000225 (PROSITE_PROFILES); IPR016024 (SUPERFAMILY)
comp103871_c0_seq22	armadillo repeat-containing protein 8-like	6704	20	0	0.7335	0	-		IPR000225 (SMART); IPR011989 (G3DSA:1.25.10.GENE3D); IPR011989 (G3DSA:1.25.10.GENE3D); IPR000225 (PFAM); IPR000357 (PFAM); PTHR15651:SF6 (PANTHER); PTHR15651 (PANTHER); IPR000225 (PROSITE_PROFILES); IPR016024 (SUPERFAMILY)
comp103871_c0_seq14	armadillo repeat-containing protein 8-like	6712	20	0	0.7305	0	-		IPR000225 (SMART); IPR011989 (G3DSA:1.25.10.GENE3D); IPR000357 (PFAM); IPR011989 (G3DSA:1.25.10.GENE3D); IPR000225 (PFAM); PTHR15651 (PANTHER); PTHR15651:SF6 (PANTHER); IPR000225 (PROSITE_PROFILES); IPR016024 (SUPERFAMILY)
comp103871_c0_seq6	armadillo repeat-containing protein 8-like	6716	20	0	0.7305	0	-		IPR000225 (SMART); IPR011989 (G3DSA:1.25.10.GENE3D); IPR000357 (PFAM); IPR011989 (G3DSA:1.25.10.GENE3D); IPR000225 (PFAM); PTHR15651 (PANTHER); PTHR15651:SF6 (PANTHER); IPR000225 (PROSITE_PROFILES); IPR016024 (SUPERFAMILY)
comp103871_c0_seq2	armadillo repeat-containing protein 8-like	6797	20	0	0.7305	0	-		IPR000225 (SMART); IPR011989 (G3DSA:1.25.10.GENE3D); IPR000357 (PFAM); IPR011989 (G3DSA:1.25.10.GENE3D); IPR000225 (PFAM); PTHR15651 (PANTHER); PTHR15651:SF6 (PANTHER); IPR000225 (PROSITE_PROFILES); IPR016024 (SUPERFAMILY)
comp103871_c0_seq24	armadillo repeat-containing protein 8-like	6914	20	0	0.7305	0	-		IPR000225 (SMART); IPR011989 (G3DSA:1.25.10.GENE3D); IPR000357 (PFAM); IPR011989 (G3DSA:1.25.10.GENE3D); IPR000225 (PFAM); PTHR15651 (PANTHER); PTHR15651:SF6 (PANTHER); IPR000225 (PROSITE_PROFILES); IPR016024 (SUPERFAMILY)
comp108303_c1_seq1	armadillo segment polarity	2895	20	0	0.8395	3	P:vesicle-mediated transport; P:intracellular protein transport; C:membrane coat	-	IPR013284 (PRINTS); IPR000225 (SMART); IPR000225 (PFAM); IPR011989 (G3DSA:1.25.10.GENE3D); PTHR23315 (PANTHER); PTHR23315:SF13 (PANTHER); IPR000225 (PROSITE_PROFILES); IPR000225 (PROSITE_PROFILES); IPR000225 (PROSITE_PROFILES); IPR000225 (PROSITE_PROFILES); IPR000225 (PROSITE_PROFILES); IPR000225 (PROSITE_PROFILES); IPR000225 (PROSITE_PROFILES); IPR000225 (PROSITE_PROFILES); IPR000225 (PROSITE_PR…
comp108303_c1_seq6	armadillo segment polarity	3026	20	0	0.8585	3	P:vesicle-mediated transport; P:intracellular protein transport; C:membrane coat	-	IPR013284 (PRINTS); IPR000225 (SMART); IPR000225 (PFAM); IPR011989 (G3DSA:1.25.10.GENE3D); IPR002553 (PFAM); PTHR23315:SF13 (PANTHER); PTHR23315 (PANTHER); IPR000225 (PROSITE_PROFILES); IPR000225 (PROSITE_PROFILES); IPR000225 (PROSITE_PROFILES); IPR000225 (PROSITE_PROFILES); IPR000225 (PROSITE_PROFILES); IPR000225 (PROSITE_PROFILES); IPR000225 (PROSITE_PROFILES); IPR000225 (PROSITE_PROFILES); IPR…
comp108303_c1_seq3	armadillo segment polarity	4442	20	0	0.8385	3	P:vesicle-mediated transport; P:intracellular protein transport; C:membrane coat	-	IPR013284 (PRINTS); IPR000225 (SMART); IPR011989 (G3DSA:1.25.10.GENE3D); IPR000225 (PFAM); PTHR23315:SF13 (PANTHER); PTHR23315 (PANTHER); IPR000225 (PROSITE_PROFILES); IPR000225 (PROSITE_PROFILES); IPR000225 (PROSITE_PROFILES); IPR000225 (PROSITE_PROFILES); IPR000225 (PROSITE_PROFILES); IPR000225 (PROSITE_PROFILES); IPR000225 (PROSITE_PROFILES); IPR000225 (PROSITE_PROFILES); IPR016024 (SUPERFAMIL…
comp108303_c1_seq8	armadillo segment polarity	4573	20	0	0.8585	3	P:vesicle-mediated transport; P:intracellular protein transport; C:membrane coat	-	IPR013284 (PRINTS); IPR000225 (SMART); IPR002553 (PFAM); IPR011989 (G3DSA:1.25.10.GENE3D); IPR000225 (PFAM); PTHR23315 (PANTHER); PTHR23315:SF13 (PANTHER); IPR000225 (PROSITE_PROFILES); IPR000225 (PROSITE_PROFILES); IPR000225 (PROSITE_PROFILES); IPR000225 (PROSITE_PROFILES); IPR000225 (PROSITE_PROFILES); IPR000225 (PROSITE_PROFILES); IPR000225 (PROSITE_PROFILES); IPR000225 (PROSITE_PROFILES); IPR…
comp106488_c0_seq10	aromatic amino acid decarboxylase	2290	20	0	0.808	7	F:pyridoxal phosphate binding; F:tyrosine decarboxylase activity; P:oviposition; P:behavioral response to cocaine; P:cellular amino acid metabolic process; F:aromatic-L-amino-acid decarboxylase activity; P:locomotory behavior	EC:4.1.1.25; EC:4.1.1.28	Coil (COILS); IPR010977 (PRINTS); IPR002129 (PFAM); IPR015421 (G3DSA:3.40.640.GENE3D); G3DSA:1.20.1340.10 (GENE3D); IPR015422 (G3DSA:3.90.1150.GENE3D); PTHR11999:SF11 (PANTHER); PTHR11999 (PANTHER); IPR021115 (PROSITE_PATTERNS); IPR015424 (SUPERFAMILY)
comp102454_c2_seq1	arp2 3 complex 20 kd subunit	1904	20	4.89186e-77	0.891	12	P:wound healing; C:Arp2/3 protein complex; F:protein binding, bridging; P:regulation of cell shape; P:phagocytosis; P:cell morphogenesis; P:Arp2/3 complex-mediated actin nucleation; P:actin filament polymerization; P:cortical actin cytoskeleton organization; F:actin binding; F:structural constituent of cytoskeleton; P:cell projection assembly	-	G3DSA:3.30.1460.20 (GENE3D); IPR008384 (PFAM); IPR008384 (PANTHER); SSF69645 (SUPERFAMILY)
comp108956_c0_seq11	arrestin domain-containing	3350	20	3.10742e-172	0.749	1	P:signal transduction	-	IPR011022 (SMART); IPR011021 (PFAM); IPR011022 (PFAM); PTHR11188:SF10 (PANTHER); PTHR11188 (PANTHER); IPR014756 (SUPERFAMILY); IPR014756 (SUPERFAMILY)
comp108956_c0_seq18	arrestin domain-containing	5024	20	2.33435e-167	0.749	0	-		IPR011022 (SMART); IPR011021 (PFAM); IPR011022 (PFAM); PTHR11188:SF10 (PANTHER); PTHR11188 (PANTHER); IPR014756 (SUPERFAMILY); IPR014756 (SUPERFAMILY)
comp36126_c0_seq1	arrestin domain-containing protein 2-like	1713	20	1.10356e-141	0.785	1	P:signal transduction	-	no IPS match
comp104378_c0_seq1	arrestin homolog	1776	20	4.39382e-157	0.8125	1	P:signal transduction	-	no IPS match
comp108845_c0_seq1	arrestin homolog isoform 1	4801	20	0	0.8975	1	P:signal transduction	-	IPR000922 (PFAM); PTHR12011:SF206 (PANTHER); PTHR12011 (PANTHER); TRANSMEMBRANE (PHOBIUS); CYTOPLASMIC_DOMAIN (PHOBIUS); NON_CYTOPLASMIC_DOMAIN (PHOBIUS); SIGNAL_PEPTIDE_H_REGION (PHOBIUS); SIGNAL_PEPTIDE_N_REGION (PHOBIUS); SIGNAL_PEPTIDE_C_REGION (PHOBIUS); SIGNAL_PEPTIDE (PHOBIUS); IPR000922 (PROSITE_PROFILES); IPR000922 (PROSITE_PROFILES); SignalP-noTM (SIGNALP_EUK); SignalP-TM (SIGNALP_GRAM_…
comp108845_c0_seq2	arrestin homolog isoform 1	4828	20	0	0.8975	1	P:signal transduction	-	IPR000922 (PFAM); PTHR12011:SF206 (PANTHER); PTHR12011 (PANTHER); TRANSMEMBRANE (PHOBIUS); NON_CYTOPLASMIC_DOMAIN (PHOBIUS); CYTOPLASMIC_DOMAIN (PHOBIUS); SIGNAL_PEPTIDE_H_REGION (PHOBIUS); SIGNAL_PEPTIDE_N_REGION (PHOBIUS); SIGNAL_PEPTIDE_C_REGION (PHOBIUS); SIGNAL_PEPTIDE (PHOBIUS); IPR000922 (PROSITE_PROFILES); IPR000922 (PROSITE_PROFILES); SignalP-noTM (SIGNALP_EUK); SignalP-TM (SIGNALP_GRAM_…
comp59638_c0_seq1	arsenical pump-driving atpase	1965	20	6.18333e-107	0.748	6	P:cellular process; P:localization; F:ion binding; F:nucleotide binding; C:cytoplasm; F:hydrolase activity	-	no IPS match
comp102217_c0_seq1	aryl hydrocarbon receptor nuclear translocator homolog	2761	20	0	0.725	4	P:cellular process; F:binding; P:regulation of cellular process; C:intracellular part	-	IPR001067 (PRINTS); IPR001610 (SMART); IPR000014 (SMART); IPR011598 (SMART); IPR011598 (G3DSA:4.10.280.GENE3D); G3DSA:3.30.450.20 (GENE3D); G3DSA:3.30.450.20 (GENE3D); IPR013767 (PFAM); IPR011598 (PFAM); IPR000014 (TIGRFAM); PF14598 (PFAM); PTHR23042:SF9 (PANTHER); PTHR23042 (PANTHER); IPR011598 (PROSITE_PROFILES); IPR000014 (PROSITE_PROFILES); IPR000014 (PROSITE_PROFILES); IPR011598 (SUPERFAMILY…
comp109218_c0_seq4	aryl hydrocarbon receptor nuclear translocator homolog isoform x3	6025	20	0	0.732	4	P:cellular process; F:binding; P:regulation of cellular process; C:intracellular part	-	IPR001067 (PRINTS); IPR000014 (SMART); IPR001610 (SMART); IPR011598 (SMART); IPR011598 (PFAM); IPR000014 (TIGRFAM); G3DSA:3.30.450.20 (GENE3D); IPR013767 (PFAM); IPR011598 (G3DSA:4.10.280.GENE3D); PF14598 (PFAM); PTHR23042:SF9 (PANTHER); PTHR23042 (PANTHER); IPR000014 (PROSITE_PROFILES); IPR000014 (PROSITE_PROFILES); IPR011598 (PROSITE_PROFILES); IPR000014 (SUPERFAMILY); IPR011598 (SUPERFAMILY); …
comp109218_c0_seq1	aryl hydrocarbon receptor nuclear translocator homolog isoform x3	7016	20	0	0.732	4	P:cellular process; F:binding; P:regulation of cellular process; C:intracellular part	-	PTHR11022:SF16 (PANTHER); IPR015510 (PANTHER); CYTOPLASMIC_DOMAIN (PHOBIUS); NON_CYTOPLASMIC_DOMAIN (PHOBIUS); SIGNAL_PEPTIDE_C_REGION (PHOBIUS); SIGNAL_PEPTIDE (PHOBIUS); SIGNAL_PEPTIDE_H_REGION (PHOBIUS); SIGNAL_PEPTIDE_N_REGION (PHOBIUS); TRANSMEMBRANE (PHOBIUS); SignalP-noTM (SIGNALP_EUK); TMhelix (TMHMM)
comp98846_c0_seq1	arylsulfatase j-like	2172	20	0	0.7455	1	F:N-acetylgalactosamine-4-sulfatase activity	EC:3.1.6.12	IPR000917 (PFAM); IPR017849 (G3DSA:3.40.720.GENE3D); G3DSA:3.30.1120.10 (GENE3D); PTHR10342:SF22 (PANTHER); PTHR10342 (PANTHER); IPR024607 (PROSITE_PATTERNS); IPR024607 (PROSITE_PATTERNS); SIGNAL_PEPTIDE_H_REGION (PHOBIUS); SIGNAL_PEPTIDE_N_REGION (PHOBIUS); SIGNAL_PEPTIDE (PHOBIUS); SIGNAL_PEPTIDE_C_REGION (PHOBIUS); NON_CYTOPLASMIC_DOMAIN (PHOBIUS); SignalP-noTM (SIGNALP_EUK); IPR017850 (SUPERF…
comp82570_c1_seq1	asparagine synthetase	3714	20	0	0.7075	3	F:ligase activity; P:asparagine biosynthetic process; F:nucleotide binding	-	IPR006426 (PIRSF); IPR006426 (TIGRFAM); IPR000583 (PFAM); G3DSA:3.60.20.10 (GENE3D); IPR001962 (PFAM); IPR014729 (G3DSA:3.40.50.GENE3D); PTHR11772 (PANTHER); IPR017932 (PROSITE_PROFILES); SSF56235 (SUPERFAMILY); SSF52402 (SUPERFAMILY)
comp76450_c0_seq1	asparaginyl-trna synthetase	1369	20	0	0.702	5	F:asparagine-tRNA ligase activity; P:asparaginyl-tRNA aminoacylation; F:nucleic acid binding; F:ATP binding; C:cytoplasm	EC:6.1.1.22	IPR002312 (PRINTS); IPR012340 (G3DSA:2.40.50.GENE3D); IPR004364 (PFAM); G3DSA:3.30.930.10 (GENE3D); IPR004522 (PTHR22594:PANTHER); IPR018150 (PANTHER); IPR006195 (PROSITE_PROFILES); IPR012340 (SUPERFAMILY); SSF55681 (SUPERFAMILY)
comp781889_c0_seq1	aspartate carbamoyltransferase regulatory subunit	461	20	8.70232e-66	0.8025	5	F:metal ion binding; P:'de novo' pyrimidine nucleobase biosynthetic process; F:transferase activity; C:aspartate carbamoyltransferase complex; P:pyrimidine nucleotide biosynthetic process	-	no IPS match
comp97552_c0_seq1	aspartate mitochondrial	3473	20	6.70543e-158	0.7645	19	P:oxaloacetate metabolic process; P:fatty acid transport; P:aspartate catabolic process; C:protein complex; P:glutamate catabolic process to 2-oxoglutarate; P:aspartate biosynthetic process; F:L-aspartate:2-oxoglutarate aminotransferase activity; C:mitochondrial inner membrane; P:response to ethanol; F:phospholipid binding; F:L-phenylalanine:2-oxoglutarate aminotransferase activity; C:cell surfac…	EC:2.6.1.9; EC:2.6.1.57; EC:2.6.1.5; EC:2.6.1.1	no IPS match
comp74239_c0_seq1	aspartate--ammonia ligase	987	20	1.4081e-120	0.7315	3	F:ligase activity; P:asparagine biosynthetic process; F:nucleotide binding	-	IPR004618 (PIRSF); IPR004618 (TIGRFAM); G3DSA:3.30.930.10 (GENE3D); IPR004618 (PFAM); PTHR30073:SF0 (PANTHER); PTHR30073 (PANTHER); IPR004618 (HAMAP); IPR006195 (PROSITE_PROFILES); SSF55681 (SUPERFAMILY)
comp97194_c0_seq1	aspartyl-trna cytoplasmic-like	2155	20	0	0.843	8	C:microtubule associated complex; F:nucleic acid binding; P:neurogenesis; P:growth; P:aspartyl-tRNA aminoacylation; F:ATP binding; F:aspartate-tRNA ligase activity; C:cytoplasm	EC:6.1.1.12	Coil (COILS); IPR002312 (PRINTS); IPR012340 (G3DSA:2.40.50.GENE3D); G3DSA:3.30.930.10 (GENE3D); IPR004523 (TIGRFAM); IPR004364 (PFAM); IPR018150 (PANTHER); IPR004523 (PTHR22594:PANTHER); IPR006195 (PROSITE_PROFILES); SSF55681 (SUPERFAMILY); IPR012340 (SUPERFAMILY)
comp400226_c0_seq1	aspartyl-trna synthetase	1381	20	1.71132e-163	0.6715	3	F:nucleotide binding; F:aminoacyl-tRNA ligase activity; P:tRNA aminoacylation for protein translation	EC:6.1.1	IPR002312 (PRINTS); IPR004365 (PFAM); G3DSA:3.30.930.10 (GENE3D); IPR012340 (G3DSA:2.40.50.GENE3D); IPR004364 (PFAM); IPR004523 (TIGRFAM); IPR004523 (PTHR22594:PANTHER); IPR018150 (PANTHER); IPR006195 (PROSITE_PROFILES); SSF55681 (SUPERFAMILY); IPR012340 (SUPERFAMILY)
comp88163_c0_seq1	atp synthase oligomycin sensitivity conferral protein	1145	20	1.37551e-80	0.7775	6	F:proline-tRNA ligase activity; F:proton-transporting ATP synthase activity, rotational mechanism; C:cytoplasm; P:prolyl-tRNA aminoacylation; P:ATP synthesis coupled proton transport; F:ATP binding	EC:6.1.1.15	SignalP-TM (SIGNALP_GRAM_POSITIVE); SignalP-noTM (SIGNALP_GRAM_NEGATIVE)
comp109426_c0_seq1	atp synthase subunit d	2343	20	2.55012e-137	0.869	4	C:plasma membrane proton-transporting V-type ATPase complex; C:vacuolar proton-transporting V-type ATPase, V1 domain; F:proton-transporting ATPase activity, rotational mechanism; P:ATP hydrolysis coupled proton transport	-	Coil (COILS); Coil (COILS); Coil (COILS); IPR002699 (TIGRFAM); IPR002699 (PFAM); IPR002699 (PANTHER)
comp99642_c0_seq1	atp synthase subunit mitochondrial	4747	20	0	0.8835	5	F:proton-transporting ATP synthase activity, rotational mechanism; P:ATP hydrolysis coupled proton transport; C:proton-transporting ATP synthase complex, catalytic core F(1); P:ATP synthesis coupled proton transport; F:ATP binding	-	IPR003593 (SMART); IPR005722 (TIGRFAM); G3DSA:2.40.10.170 (GENE3D); IPR004100 (PFAM); IPR000793 (PFAM); IPR000194 (PFAM); IPR024034 (G3DSA:1.10.1140.GENE3D); G3DSA:3.40.50.300 (GENE3D); IPR005722 (PTHR15184:PANTHER); PTHR15184 (PANTHER); IPR020003 (PROSITE_PATTERNS); IPR005722 (HAMAP); IPR000793 (SUPERFAMILY); IPR004100 (SUPERFAMILY); IPR027417 (SUPERFAMILY)
comp110139_c0_seq1	atp synthase subunit mitochondrial-like	1884	20	0	0.929	6	F:proton-transporting ATPase activity, rotational mechanism; F:proton-transporting ATP synthase activity, rotational mechanism; P:ATP hydrolysis coupled proton transport; C:proton-transporting ATP synthase complex, catalytic core F(1); P:ATP synthesis coupled proton transport; F:ATP binding	-	IPR005294 (TIGRFAM); G3DSA:1.20.150.20 (GENE3D); G3DSA:3.40.50.300 (GENE3D); IPR000194 (PFAM); IPR023366 (G3DSA:2.40.30.GENE3D); IPR004100 (PFAM); IPR000793 (PFAM); PTHR15184 (PANTHER); IPR005294 (PTHR15184:PANTHER); IPR020003 (PROSITE_PATTERNS); SIGNAL_PEPTIDE_H_REGION (PHOBIUS); SIGNAL_PEPTIDE_N_REGION (PHOBIUS); SIGNAL_PEPTIDE (PHOBIUS); SIGNAL_PEPTIDE_C_REGION (PHOBIUS); NON_CYTOPLASMIC_DOMAI…
comp82399_c0_seq1	atp synthase subunit mitochondrial-like isoform x1	2586	20	2.15553e-49	0.73	5	P:proton transport; F:hydrogen-exporting ATPase activity, phosphorylative mechanism; C:microtubule associated complex; C:lipid particle; C:mitochondrial proton-transporting ATP synthase complex, coupling factor F(o)	EC:3.6.3.6	Coil (COILS); IPR008689 (PIRSF); IPR008689 (PFAM); PTHR12700:SF7 (PANTHER); PTHR12700 (PANTHER); TRANSMEMBRANE (PHOBIUS); CYTOPLASMIC_DOMAIN (PHOBIUS); NON_CYTOPLASMIC_DOMAIN (PHOBIUS); SSF161065 (SUPERFAMILY)
comp36470_c0_seq1	atpase family aaa domain-containing protein 1-a-like	2159	20	1.05606e-147	0.76	2	F:nucleoside-triphosphatase activity; F:nucleotide binding	EC:3.6.1.15	no IPS match
comp723434_c0_seq1	atpase involved in dna replication	1517	20	1.18806e-136	0.7075	0	-		Coil (COILS); Coil (COILS)
comp107838_c0_seq5	atp-binding cassette sub-family d member 3-like	13105	20	0	0.7855	7	C:ATP-binding cassette (ABC) transporter complex; P:peroxisome organization; F:xenobiotic-transporting ATPase activity; P:transmembrane transport; P:ATP catabolic process; C:integral to peroxisomal membrane; F:ATP binding	EC:3.6.3.44	IPR003593 (SMART); IPR003439 (PFAM); IPR010509 (PFAM); G3DSA:3.40.50.300 (GENE3D); PTHR11384:SF7 (PANTHER); PTHR11384 (PANTHER); IPR017871 (PROSITE_PATTERNS); TRANSMEMBRANE (PHOBIUS); TRANSMEMBRANE (PHOBIUS); CYTOPLASMIC_DOMAIN (PHOBIUS); TRANSMEMBRANE (PHOBIUS); TRANSMEMBRANE (PHOBIUS); CYTOPLASMIC_DOMAIN (PHOBIUS); NON_CYTOPLASMIC_DOMAIN (PHOBIUS); TRANSMEMBRANE (PHOBIUS); CYTOPLASMIC_DOMAIN (P…
comp100910_c0_seq1	atp-binding cassette sub-family f member 2	3894	20	0	0.9065	3	F:heme-transporting ATPase activity; P:ATP catabolic process; F:ATP binding	EC:3.6.3.41	IPR001806 (PRINTS); IPR020849 (SMART); IPR003579 (SMART); IPR003578 (SMART); IPR002041 (SMART); IPR005225 (TIGRFAM); IPR001806 (PFAM); G3DSA:3.40.50.300 (GENE3D); PTHR24073:SF285 (PANTHER); PTHR24073 (PANTHER); IPR025662 (PROSITE_PATTERNS); PS51419 (PROSITE_PROFILES); IPR027417 (SUPERFAMILY)
comp106776_c0_seq2	atp-binding cassette sub-family f member 3-like	2673	20	0	0.7635	3	F:organic phosphonate transmembrane-transporting ATPase activity; P:ATP catabolic process; F:ATP binding	EC:3.6.3.28	Coil (COILS); IPR003593 (SMART); IPR003439 (PFAM); G3DSA:3.40.50.300 (GENE3D); PF12848 (PFAM); PTHR19211:SF17 (PANTHER); PTHR19211 (PANTHER); IPR017871 (PROSITE_PATTERNS); IPR003439 (PROSITE_PROFILES); IPR003439 (PROSITE_PROFILES); IPR027417 (SUPERFAMILY); IPR027417 (SUPERFAMILY)
comp106776_c0_seq1	atp-binding cassette sub-family f member 3-like	2730	20	0	0.7435	3	P:ATP catabolic process; F:ATP binding; F:ATPase activity	EC:3.6.1.3	IPR003593 (SMART); G3DSA:3.40.50.300 (GENE3D); IPR003439 (PFAM); PF12848 (PFAM); G3DSA:3.40.50.300 (GENE3D); PTHR19211:SF17 (PANTHER); PTHR19211 (PANTHER); IPR017871 (PROSITE_PATTERNS); IPR003439 (PROSITE_PROFILES); IPR003439 (PROSITE_PROFILES); IPR027417 (SUPERFAMILY); IPR027417 (SUPERFAMILY)
comp106342_c0_seq6	atp-binding cassette sub-family g member 1-like	3480	20	0	0.714	3	F:nucleoside-triphosphatase activity; F:nucleotide binding; C:membrane	EC:3.6.1.15	IPR003593 (SMART); G3DSA:3.40.50.300 (GENE3D); IPR013525 (PFAM); IPR003439 (PFAM); PTHR19241 (PANTHER); PTHR19241:SF62 (PANTHER); IPR017871 (PROSITE_PATTERNS); NON_CYTOPLASMIC_DOMAIN (PHOBIUS); CYTOPLASMIC_DOMAIN (PHOBIUS); TRANSMEMBRANE (PHOBIUS); TRANSMEMBRANE (PHOBIUS); CYTOPLASMIC_DOMAIN (PHOBIUS); TRANSMEMBRANE (PHOBIUS); TRANSMEMBRANE (PHOBIUS); NON_CYTOPLASMIC_DOMAIN (PHOBIUS); NON_CYTOPLA…
comp106342_c0_seq7	atp-binding cassette sub-family g member 1-like	3535	20	0	0.7155	3	F:nucleoside-triphosphatase activity; F:nucleotide binding; C:membrane	EC:3.6.1.15	IPR003593 (SMART); IPR013525 (PFAM); G3DSA:3.40.50.300 (GENE3D); IPR003439 (PFAM); PTHR19241:SF62 (PANTHER); PTHR19241 (PANTHER); IPR017871 (PROSITE_PATTERNS); TRANSMEMBRANE (PHOBIUS); CYTOPLASMIC_DOMAIN (PHOBIUS); TRANSMEMBRANE (PHOBIUS); TRANSMEMBRANE (PHOBIUS); TRANSMEMBRANE (PHOBIUS); TRANSMEMBRANE (PHOBIUS); TRANSMEMBRANE (PHOBIUS); CYTOPLASMIC_DOMAIN (PHOBIUS); CYTOPLASMIC_DOMAIN (PHOBIUS);…
comp106342_c0_seq9	atp-binding cassette sub-family g member 1-like	3643	20	0	0.7125	3	F:nucleoside-triphosphatase activity; F:nucleotide binding; C:membrane	EC:3.6.1.15	IPR003593 (SMART); G3DSA:3.40.50.300 (GENE3D); IPR003439 (PFAM); IPR013525 (PFAM); PTHR19241 (PANTHER); PTHR19241:SF62 (PANTHER); IPR017871 (PROSITE_PATTERNS); NON_CYTOPLASMIC_DOMAIN (PHOBIUS); TRANSMEMBRANE (PHOBIUS); TRANSMEMBRANE (PHOBIUS); CYTOPLASMIC_DOMAIN (PHOBIUS); TRANSMEMBRANE (PHOBIUS); NON_CYTOPLASMIC_DOMAIN (PHOBIUS); CYTOPLASMIC_DOMAIN (PHOBIUS); TRANSMEMBRANE (PHOBIUS); TRANSMEMBRA…
comp106673_c0_seq2	atp-citrate synthase	4346	20	0	0.8445	6	C:cytoplasm; P:cellular carbohydrate metabolic process; F:ATP citrate synthase activity; F:ATP binding; F:succinate-CoA ligase (ADP-forming) activity; F:cofactor binding	EC:2.3.3.8; EC:6.2.1.5	IPR014608 (PIRSF); IPR002020 (PFAM); IPR016102 (G3DSA:3.40.50.GENE3D); IPR016102 (G3DSA:3.40.50.GENE3D); IPR016040 (G3DSA:3.40.50.GENE3D); IPR016143 (G3DSA:1.10.230.GENE3D); IPR013650 (PFAM); IPR013816 (G3DSA:3.30.470.GENE3D); IPR003781 (PFAM); IPR005811 (PFAM); IPR016142 (G3DSA:1.10.580.GENE3D); PTHR23118 (PANTHER); IPR017866 (PROSITE_PATTERNS); IPR005810 (PROSITE_PATTERNS); SSF51735 (SUPERFAMIL…
comp106673_c0_seq1	atp-citrate synthase	4741	20	0	0.8445	6	C:cytoplasm; P:cellular carbohydrate metabolic process; F:ATP citrate synthase activity; F:ATP binding; F:succinate-CoA ligase (ADP-forming) activity; F:cofactor binding	EC:2.3.3.8; EC:6.2.1.5	IPR014608 (PIRSF); IPR002020 (PFAM); IPR016102 (G3DSA:3.40.50.GENE3D); IPR016102 (G3DSA:3.40.50.GENE3D); IPR016040 (G3DSA:3.40.50.GENE3D); IPR016143 (G3DSA:1.10.230.GENE3D); IPR013650 (PFAM); IPR013816 (G3DSA:3.30.470.GENE3D); IPR003781 (PFAM); IPR005811 (PFAM); IPR016142 (G3DSA:1.10.580.GENE3D); PTHR23118 (PANTHER); IPR017866 (PROSITE_PATTERNS); IPR005810 (PROSITE_PATTERNS); SSF51735 (SUPERFAMIL…
comp102410_c0_seq1	atp-dependent clp protease atp-binding subunit clpx- mitochondrial-like	5697	20	0	0.7205	3	P:protein metabolic process; F:hydrolase activity; F:nucleotide binding	-	IPR019489 (SMART); IPR003593 (SMART); G3DSA:1.10.8.60 (GENE3D); IPR019489 (PFAM); G3DSA:3.40.50.300 (GENE3D); G3DSA:3.40.50.300 (GENE3D); IPR013093 (PFAM); IPR004487 (PTHR11262:PANTHER); PTHR11262 (PANTHER); IPR027417 (SUPERFAMILY)
comp102410_c0_seq3	atp-dependent clp protease atp-binding subunit clpx- mitochondrial-like	5838	20	0	0.7205	3	P:protein metabolic process; F:hydrolase activity; F:nucleotide binding	-	IPR019489 (SMART); IPR003593 (SMART); G3DSA:1.10.8.60 (GENE3D); IPR019489 (PFAM); G3DSA:3.40.50.300 (GENE3D); G3DSA:3.40.50.300 (GENE3D); IPR013093 (PFAM); IPR004487 (PTHR11262:PANTHER); PTHR11262 (PANTHER); IPR027417 (SUPERFAMILY)
comp78836_c0_seq1	atp-dependent clp protease proteolytic mitochondrial-like	972	20	4.15814e-69	0.7205	3	F:protein binding; F:serine-type peptidase activity; C:mitochondrion	-	IPR001907 (PRINTS); IPR023562 (PFAM); G3DSA:3.90.226.10 (GENE3D); IPR023562 (PANTHER); NON_CYTOPLASMIC_DOMAIN (PHOBIUS); CYTOPLASMIC_DOMAIN (PHOBIUS); TRANSMEMBRANE (PHOBIUS); IPR001907 (HAMAP); SSF52096 (SUPERFAMILY)
comp100741_c0_seq22	atp-dependent dna helicase 2 subunit 2	2859	20	5.78981e-35	0.7785	7	F:telomeric DNA binding; F:damaged DNA binding; P:DNA recombination; C:Ku70:Ku80 complex; F:ATP-dependent DNA helicase activity; P:telomere maintenance; P:double-strand break repair via nonhomologous end joining	-	SIGNAL_PEPTIDE_N_REGION (PHOBIUS); SIGNAL_PEPTIDE_H_REGION (PHOBIUS); SIGNAL_PEPTIDE_C_REGION (PHOBIUS); SIGNAL_PEPTIDE (PHOBIUS); NON_CYTOPLASMIC_DOMAIN (PHOBIUS); SignalP-noTM (SIGNALP_EUK)
comp100741_c0_seq2	atp-dependent dna helicase 2 subunit 2	3719	20	7.77441e-35	0.7785	7	F:telomeric DNA binding; F:damaged DNA binding; P:DNA recombination; C:Ku70:Ku80 complex; F:ATP-dependent DNA helicase activity; P:telomere maintenance; P:double-strand break repair via nonhomologous end joining	-	SIGNAL_PEPTIDE_N_REGION (PHOBIUS); SIGNAL_PEPTIDE_H_REGION (PHOBIUS); SIGNAL_PEPTIDE_C_REGION (PHOBIUS); SIGNAL_PEPTIDE (PHOBIUS); NON_CYTOPLASMIC_DOMAIN (PHOBIUS); SignalP-noTM (SIGNALP_EUK)
comp100741_c0_seq19	atp-dependent dna helicase 2 subunit 2	3842	20	8.02138e-35	0.7785	7	F:telomeric DNA binding; F:damaged DNA binding; P:DNA recombination; C:Ku70:Ku80 complex; F:ATP-dependent DNA helicase activity; P:telomere maintenance; P:double-strand break repair via nonhomologous end joining	-	SIGNAL_PEPTIDE_N_REGION (PHOBIUS); SIGNAL_PEPTIDE_H_REGION (PHOBIUS); SIGNAL_PEPTIDE_C_REGION (PHOBIUS); SIGNAL_PEPTIDE (PHOBIUS); NON_CYTOPLASMIC_DOMAIN (PHOBIUS); SignalP-noTM (SIGNALP_EUK)
comp100741_c0_seq25	atp-dependent dna helicase 2 subunit 2	4195	20	8.86574e-35	0.7785	7	F:telomeric DNA binding; F:damaged DNA binding; P:DNA recombination; C:Ku70:Ku80 complex; F:ATP-dependent DNA helicase activity; P:telomere maintenance; P:double-strand break repair via nonhomologous end joining	-	SIGNAL_PEPTIDE_N_REGION (PHOBIUS); SIGNAL_PEPTIDE_H_REGION (PHOBIUS); SIGNAL_PEPTIDE_C_REGION (PHOBIUS); SIGNAL_PEPTIDE (PHOBIUS); NON_CYTOPLASMIC_DOMAIN (PHOBIUS); SignalP-noTM (SIGNALP_EUK)
comp103959_c1_seq2	atp-dependent rna and dna helicase	2400	20	0	0.7865	6	F:DNA helicase activity; P:DNA duplex unwinding; F:ATP-dependent RNA helicase activity; F:DNA binding; F:ATP binding; C:mitochondrial matrix	-	IPR001650 (SMART); G3DSA:3.40.50.300 (GENE3D); IPR001650 (PFAM); IPR022192 (PFAM); PTHR12131 (PANTHER); TRANSMEMBRANE (PHOBIUS); CYTOPLASMIC_DOMAIN (PHOBIUS); NON_CYTOPLASMIC_DOMAIN (PHOBIUS); IPR001650 (PROSITE_PROFILES); IPR027417 (SUPERFAMILY); IPR027417 (SUPERFAMILY); TMhelix (TMHMM)
comp103959_c1_seq1	atp-dependent rna and dna helicase	2474	20	0	0.786	6	F:DNA helicase activity; P:DNA duplex unwinding; F:ATP-dependent RNA helicase activity; F:DNA binding; F:ATP binding; C:mitochondrial matrix	-	IPR001650 (SMART); IPR022192 (PFAM); G3DSA:3.40.50.300 (GENE3D); G3DSA:3.40.50.300 (GENE3D); IPR001650 (PFAM); PTHR12131 (PANTHER); CYTOPLASMIC_DOMAIN (PHOBIUS); TRANSMEMBRANE (PHOBIUS); NON_CYTOPLASMIC_DOMAIN (PHOBIUS); IPR001650 (PROSITE_PROFILES); IPR027417 (SUPERFAMILY); IPR027417 (SUPERFAMILY); TMhelix (TMHMM)
comp105737_c0_seq10	atp-dependent rna helicase abstrakt-like	2532	20	0	0.856	11	F:ATP-dependent RNA helicase activity; F:zinc ion binding; F:nucleic acid binding; C:precatalytic spliceosome; P:apoptotic process; P:mRNA splicing, via spliceosome; F:ATP binding; P:nervous system development; P:establishment of cell polarity; C:catalytic step 2 spliceosome; P:anatomical structure morphogenesis	-	Coil (COILS); IPR001878 (SMART); IPR001650 (SMART); IPR014001 (SMART); IPR011545 (PFAM); IPR001650 (PFAM); G3DSA:3.40.50.300 (GENE3D); G3DSA:3.40.50.300 (GENE3D); PTHR24031:SF20 (PANTHER); PTHR24031 (PANTHER); IPR001878 (PROSITE_PROFILES); IPR001650 (PROSITE_PROFILES); IPR014014 (PROSITE_PROFILES); IPR014001 (PROSITE_PROFILES); IPR001878 (SUPERFAMILY); IPR027417 (SUPERFAMILY)
comp105737_c0_seq15	atp-dependent rna helicase abstrakt-like	2579	20	0	0.856	11	F:ATP-dependent RNA helicase activity; F:zinc ion binding; F:nucleic acid binding; C:precatalytic spliceosome; P:apoptotic process; P:mRNA splicing, via spliceosome; F:ATP binding; P:nervous system development; P:establishment of cell polarity; C:catalytic step 2 spliceosome; P:anatomical structure morphogenesis	-	Coil (COILS); IPR001878 (SMART); IPR001650 (SMART); IPR014001 (SMART); IPR011545 (PFAM); IPR001650 (PFAM); G3DSA:3.40.50.300 (GENE3D); G3DSA:3.40.50.300 (GENE3D); PTHR24031:SF20 (PANTHER); PTHR24031 (PANTHER); IPR001878 (PROSITE_PROFILES); IPR001650 (PROSITE_PROFILES); IPR014014 (PROSITE_PROFILES); IPR014001 (PROSITE_PROFILES); IPR001878 (SUPERFAMILY); IPR027417 (SUPERFAMILY)
comp105737_c0_seq12	atp-dependent rna helicase abstrakt-like	2734	20	0	0.856	11	F:ATP-dependent RNA helicase activity; F:zinc ion binding; F:nucleic acid binding; C:precatalytic spliceosome; P:apoptotic process; P:mRNA splicing, via spliceosome; F:ATP binding; P:nervous system development; P:establishment of cell polarity; C:catalytic step 2 spliceosome; P:anatomical structure morphogenesis	-	Coil (COILS); IPR001878 (SMART); IPR001650 (SMART); IPR014001 (SMART); IPR011545 (PFAM); IPR001650 (PFAM); G3DSA:3.40.50.300 (GENE3D); G3DSA:3.40.50.300 (GENE3D); PTHR24031:SF20 (PANTHER); PTHR24031 (PANTHER); IPR001878 (PROSITE_PROFILES); IPR001650 (PROSITE_PROFILES); IPR014014 (PROSITE_PROFILES); IPR014001 (PROSITE_PROFILES); IPR001878 (SUPERFAMILY); IPR027417 (SUPERFAMILY)
comp103661_c1_seq1	atp-dependent rna helicase ddx1-like	6592	20	0	0.7555	3	F:organic cyclic compound binding; F:helicase activity; F:heterocyclic compound binding	-	IPR014001 (SMART); IPR018355 (SMART); IPR001650 (SMART); IPR003877 (PFAM); G3DSA:3.40.50.300 (GENE3D); G3DSA:3.40.50.300 (GENE3D); IPR011545 (PFAM); IPR001650 (PFAM); PTHR24031 (PANTHER); IPR001870 (PROSITE_PROFILES); IPR014014 (PROSITE_PROFILES); IPR001650 (PROSITE_PROFILES); IPR014001 (PROSITE_PROFILES); IPR027417 (SUPERFAMILY); IPR008985 (SUPERFAMILY); IPR027417 (SUPERFAMILY)
comp221674_c0_seq1	atp-dependent rna helicase ddx39a	1176	20	1.83062e-160	0.6825	3	F:nucleic acid binding; F:ATP binding; F:ATP-dependent helicase activity	-	IPR014001 (SMART); IPR001650 (SMART); IPR011545 (PFAM); G3DSA:3.40.50.300 (GENE3D); G3DSA:3.40.50.300 (GENE3D); IPR001650 (PFAM); PTHR24031 (PANTHER); PTHR24031:SF75 (PANTHER); IPR014001 (PROSITE_PROFILES); IPR014014 (PROSITE_PROFILES); IPR001650 (PROSITE_PROFILES); IPR027417 (SUPERFAMILY)
comp115511_c0_seq1	atp-dependent rna helicase ddx42-like	3097	20	0	0.7465	3	F:ATPase activity; F:nucleotide binding; F:helicase activity	EC:3.6.1.3	IPR001650 (SMART); IPR014001 (SMART); IPR001650 (PFAM); IPR011545 (PFAM); G3DSA:3.40.50.300 (GENE3D); G3DSA:3.40.50.300 (GENE3D); PTHR24031:SF125 (PANTHER); PTHR24031 (PANTHER); IPR000629 (PROSITE_PATTERNS); IPR014001 (PROSITE_PROFILES); IPR001650 (PROSITE_PROFILES); IPR014014 (PROSITE_PROFILES); IPR027417 (SUPERFAMILY)
comp107777_c2_seq4	atp-dependent rna helicase ddx54-like	6774	20	0	0.7245	7	F:nucleic acid binding; C:phenylalanine-tRNA ligase complex; P:phenylalanyl-tRNA aminoacylation; F:phenylalanine-tRNA ligase activity; F:hydrolase activity, acting on acid anhydrides, in phosphorus-containing anhydrides; F:ion binding; F:nucleotide binding	EC:6.1.1.20	IPR005146 (SMART); IPR005147 (SMART); IPR005147 (G3DSA:3.30.56.GENE3D); G3DSA:3.30.930.10 (GENE3D); IPR005146 (PFAM); IPR005147 (PFAM); IPR004531 (TIGRFAM); IPR020825 (G3DSA:3.50.40.GENE3D); PTHR10947 (PANTHER); IPR005147 (PROSITE_PROFILES); IPR009061 (SUPERFAMILY); IPR020825 (SUPERFAMILY); SSF55681 (SUPERFAMILY); IPR009061 (SUPERFAMILY)
comp72309_c0_seq1	atp-dependent rna helicase dhx33-like	4205	20	0	0.6685	7	C:nucleolus; F:activating transcription factor binding; P:positive regulation of transcription from RNA polymerase I promoter; F:nucleotide binding; F:helicase activity; F:rDNA binding; C:nucleoplasm	-	IPR001650 (SMART); IPR014001 (SMART); IPR007502 (SMART); IPR011709 (PFAM); IPR011545 (PFAM); IPR001650 (PFAM); IPR007502 (PFAM); G3DSA:3.40.50.300 (GENE3D); G3DSA:3.40.50.300 (GENE3D); PTHR18934 (PANTHER); IPR001650 (PROSITE_PROFILES); IPR014001 (PROSITE_PROFILES); IPR027417 (SUPERFAMILY)
comp221739_c0_seq1	atp-dependent rna helicase eif4a	1284	20	0	0.683	4	F:ATP-dependent helicase activity; F:RNA binding; F:ATP binding; P:translation	-	IPR001650 (SMART); IPR014001 (SMART); IPR011545 (PFAM); G3DSA:3.40.50.300 (GENE3D); IPR001650 (PFAM); G3DSA:3.40.50.300 (GENE3D); PTHR24031 (PANTHER); IPR000629 (PROSITE_PATTERNS); IPR001650 (PROSITE_PROFILES); IPR014014 (PROSITE_PROFILES); IPR014001 (PROSITE_PROFILES); IPR027417 (SUPERFAMILY)
comp106723_c1_seq2	atp-dependent rna helicase me31b-like	4990	20	0	0.932	10	F:RNA binding; C:microtubule associated complex; F:ATP-dependent RNA helicase activity; C:cytoplasmic mRNA processing body; P:cytoplasmic mRNA processing body assembly; F:ATP binding; F:protein binding; C:P granule; P:mitotic G2 DNA damage checkpoint; P:gene silencing by miRNA	-	IPR001650 (SMART); IPR014001 (SMART); G3DSA:3.40.50.300 (GENE3D); G3DSA:3.40.50.300 (GENE3D); IPR001650 (PFAM); IPR011545 (PFAM); PTHR24031 (PANTHER); PTHR24031:SF76 (PANTHER); IPR000629 (PROSITE_PATTERNS); IPR001650 (PROSITE_PROFILES); IPR014001 (PROSITE_PROFILES); IPR014014 (PROSITE_PROFILES); IPR027417 (SUPERFAMILY)
comp106723_c1_seq1	atp-dependent rna helicase me31b-like	5068	20	0	0.932	10	F:RNA binding; C:microtubule associated complex; F:ATP-dependent RNA helicase activity; C:cytoplasmic mRNA processing body; P:cytoplasmic mRNA processing body assembly; F:ATP binding; F:protein binding; C:P granule; P:mitotic G2 DNA damage checkpoint; P:gene silencing by miRNA	-	IPR001650 (SMART); IPR014001 (SMART); G3DSA:3.40.50.300 (GENE3D); G3DSA:3.40.50.300 (GENE3D); IPR001650 (PFAM); IPR011545 (PFAM); PTHR24031 (PANTHER); PTHR24031:SF76 (PANTHER); IPR000629 (PROSITE_PATTERNS); IPR001650 (PROSITE_PROFILES); IPR014001 (PROSITE_PROFILES); IPR014014 (PROSITE_PROFILES); IPR027417 (SUPERFAMILY)
comp99564_c0_seq1	atp-dependent rna helicase p62-like	3853	20	0	0.759	6	F:ATP-dependent helicase activity; F:blue light photoreceptor activity; F:nucleic acid binding; P:blue light signaling pathway; F:ATP binding; F:FAD binding	-	IPR014001 (SMART); IPR001650 (SMART); G3DSA:3.40.50.300 (GENE3D); G3DSA:3.40.50.300 (GENE3D); IPR011545 (PFAM); IPR001650 (PFAM); PTHR24031 (PANTHER); PTHR24031:SF0 (PANTHER); IPR000629 (PROSITE_PATTERNS); IPR014001 (PROSITE_PROFILES); IPR001650 (PROSITE_PROFILES); IPR014014 (PROSITE_PROFILES); IPR027417 (SUPERFAMILY)
comp58231_c0_seq1	atp-dependent rna helicase wm6-like	2166	20	0	0.8975	3	F:nucleic acid binding; F:ATP binding; F:ATP-dependent helicase activity	-	IPR014001 (SMART); IPR001650 (SMART); IPR001650 (PFAM); G3DSA:3.40.50.300 (GENE3D); IPR011545 (PFAM); G3DSA:3.40.50.300 (GENE3D); PTHR24031:SF75 (PANTHER); PTHR24031 (PANTHER); IPR014001 (PROSITE_PROFILES); IPR001650 (PROSITE_PROFILES); IPR014014 (PROSITE_PROFILES); IPR027417 (SUPERFAMILY)
comp60916_c0_seq1	aurora kinase b-like	1476	20	3.99865e-97	0.751	7	C:microtubule cytoskeleton; P:cell cycle process; F:protein kinase activity; F:nucleotide binding; P:phosphorylation; C:chromosome; C:cytoskeletal part	-	IPR002290 (SMART); G3DSA:1.10.510.10 (GENE3D); G3DSA:3.30.200.20 (GENE3D); IPR000719 (PFAM); PTHR24350 (PANTHER); IPR017441 (PROSITE_PATTERNS); IPR008271 (PROSITE_PATTERNS); IPR000719 (PROSITE_PROFILES); IPR011009 (SUPERFAMILY)
comp96245_c0_seq1	autophagy protein 5	2800	20	2.56187e-112	0.795	2	C:cytoplasm; P:autophagy	-	Coil (COILS); IPR007239 (PFAM); IPR007239 (PANTHER)
comp97337_c0_seq1	autophagy-related protein 101-like	3089	20	5.06138e-101	0.8445	0	-		IPR012445 (PFAM); IPR012445 (PANTHER); PTHR13292:SF0 (PANTHER)
comp97337_c0_seq4	autophagy-related protein 101-like	3291	20	5.45607e-101	0.8445	0	-		IPR009724 (PFAM); PTHR13281:SF0 (PANTHER); IPR009724 (PANTHER); TRANSMEMBRANE (PHOBIUS); CYTOPLASMIC_DOMAIN (PHOBIUS); NON_CYTOPLASMIC_DOMAIN (PHOBIUS); TRANSMEMBRANE (PHOBIUS); CYTOPLASMIC_DOMAIN (PHOBIUS); TMhelix (TMHMM)
comp97337_c0_seq6	autophagy-related protein 101-like	3364	20	5.56149e-101	0.8445	0	-		IPR012445 (PFAM); IPR012445 (PANTHER); PTHR13292:SF0 (PANTHER)
comp97337_c0_seq2	autophagy-related protein 101-like	3380	20	5.59037e-101	0.8445	0	-		IPR012445 (PFAM); IPR012445 (PANTHER); PTHR13292:SF0 (PANTHER)
comp97337_c0_seq3	autophagy-related protein 101-like	3582	20	5.98308e-101	0.8445	0	-		IPR009724 (PFAM); PTHR13281:SF0 (PANTHER); IPR009724 (PANTHER); TRANSMEMBRANE (PHOBIUS); CYTOPLASMIC_DOMAIN (PHOBIUS); NON_CYTOPLASMIC_DOMAIN (PHOBIUS); TRANSMEMBRANE (PHOBIUS); CYTOPLASMIC_DOMAIN (PHOBIUS); TMhelix (TMHMM)
comp97337_c0_seq5	autophagy-related protein 101-like	3655	20	6.12168e-101	0.8445	0	-		IPR012445 (PFAM); IPR012445 (PANTHER); PTHR13292:SF0 (PANTHER)
comp108701_c0_seq36	autophagy-related protein 16-1-like	3050	20	1.01579e-178	0.6865	1	P:regulation of autophagy	-	Coil (COILS); Coil (COILS); Coil (COILS); Coil (COILS); IPR020472 (PRINTS); IPR001680 (SMART); IPR013923 (PFAM); IPR001680 (PFAM); IPR015943 (G3DSA:2.130.10.GENE3D); PTHR19878 (PANTHER); IPR019775 (PROSITE_PATTERNS); IPR019775 (PROSITE_PATTERNS); IPR019775 (PROSITE_PATTERNS); IPR001680 (PROSITE_PROFILES); IPR001680 (PROSITE_PROFILES); IPR017986 (PROSITE_PROFILES); IPR001680 (PROSITE_PROFILES); IP…
comp108701_c0_seq3	autophagy-related protein 16-1-like	4613	20	1.6038e-178	0.6865	1	P:regulation of autophagy	-	Coil (COILS); Coil (COILS); Coil (COILS); Coil (COILS); IPR020472 (PRINTS); IPR001680 (SMART); IPR013923 (PFAM); IPR001680 (PFAM); IPR015943 (G3DSA:2.130.10.GENE3D); PTHR19878 (PANTHER); IPR019775 (PROSITE_PATTERNS); IPR019775 (PROSITE_PATTERNS); IPR019775 (PROSITE_PATTERNS); IPR001680 (PROSITE_PROFILES); IPR001680 (PROSITE_PROFILES); IPR017986 (PROSITE_PROFILES); IPR001680 (PROSITE_PROFILES); IP…
comp108701_c0_seq59	autophagy-related protein 16-1-like	4682	20	1.63059e-178	0.6865	1	P:regulation of autophagy	-	Coil (COILS); Coil (COILS); Coil (COILS); Coil (COILS); IPR020472 (PRINTS); IPR001680 (SMART); IPR013923 (PFAM); IPR001680 (PFAM); IPR015943 (G3DSA:2.130.10.GENE3D); PTHR19878 (PANTHER); IPR019775 (PROSITE_PATTERNS); IPR019775 (PROSITE_PATTERNS); IPR019775 (PROSITE_PATTERNS); IPR001680 (PROSITE_PROFILES); IPR001680 (PROSITE_PROFILES); IPR017986 (PROSITE_PROFILES); IPR001680 (PROSITE_PROFILES); IP…
comp108701_c0_seq45	autophagy-related protein 16-1-like	4728	20	1.64806e-178	0.6865	1	P:regulation of autophagy	-	Coil (COILS); Coil (COILS); Coil (COILS); Coil (COILS); IPR020472 (PRINTS); IPR001680 (SMART); IPR013923 (PFAM); IPR001680 (PFAM); IPR015943 (G3DSA:2.130.10.GENE3D); PTHR19878 (PANTHER); IPR019775 (PROSITE_PATTERNS); IPR019775 (PROSITE_PATTERNS); IPR019775 (PROSITE_PATTERNS); IPR001680 (PROSITE_PROFILES); IPR001680 (PROSITE_PROFILES); IPR017986 (PROSITE_PROFILES); IPR001680 (PROSITE_PROFILES); IP…
comp108701_c0_seq51	autophagy-related protein 16-1-like	7912	20	2.82155e-178	0.6865	1	P:regulation of autophagy	-	IPR020683 (PFAM); IPR020683 (G3DSA:1.25.40.GENE3D); IPR020683 (PROSITE_PROFILES); IPR020683 (SUPERFAMILY)
comp104380_c0_seq4	axonemal dynein light intermediate polypeptide 1	2293	20	1.94271e-30	0.702	1	C:cytoplasm		Coil (COILS); Coil (COILS); Coil (COILS)
comp109075_c1_seq5	b chain snapshots of the rna processing factor scaf8 bound to different phosphorylated forms of the carboxy-terminal domain of rna-polymerase ii	4542	20	1.70504e-67	0.812	10	C:nuclear matrix; F:RNA binding; C:spliceosomal complex; C:nucleolus; P:RNA splicing; F:RNA polymerase core enzyme binding; F:nucleotide binding; F:protein domain specific binding; P:mRNA processing; P:transcription from RNA polymerase II promoter	-	IPR000504 (SMART); IPR012677 (G3DSA:3.30.70.GENE3D); IPR000504 (PFAM); PTHR14124:SF1 (PANTHER); PTHR14124 (PANTHER); IPR000504 (PROSITE_PROFILES); SSF54928 (SUPERFAMILY)
comp109075_c1_seq10	b chain snapshots of the rna processing factor scaf8 bound to different phosphorylated forms of the carboxy-terminal domain of rna-polymerase ii	4650	20	1.64967e-67	0.812	10	C:nuclear matrix; F:RNA binding; C:spliceosomal complex; C:nucleolus; P:RNA splicing; F:RNA polymerase core enzyme binding; F:nucleotide binding; F:protein domain specific binding; P:mRNA processing; P:transcription from RNA polymerase II promoter	-	IPR000504 (SMART); IPR012677 (G3DSA:3.30.70.GENE3D); IPR000504 (PFAM); PTHR14124:SF1 (PANTHER); PTHR14124 (PANTHER); IPR000504 (PROSITE_PROFILES); SSF54928 (SUPERFAMILY)
comp109075_c1_seq16	b chain snapshots of the rna processing factor scaf8 bound to different phosphorylated forms of the carboxy-terminal domain of rna-polymerase ii	4711	20	7.90856e-68	0.8105	10	C:nuclear matrix; F:RNA binding; C:spliceosomal complex; C:nucleolus; P:RNA splicing; F:RNA polymerase core enzyme binding; F:nucleotide binding; F:protein domain specific binding; P:mRNA processing; P:transcription from RNA polymerase II promoter	-	IPR006569 (SMART); IPR000504 (SMART); IPR012677 (G3DSA:3.30.70.GENE3D); IPR000504 (PFAM); IPR006903 (PFAM); IPR008942 (G3DSA:1.25.40.GENE3D); PTHR14124:SF1 (PANTHER); PTHR14124 (PANTHER); IPR006569 (PROSITE_PROFILES); IPR000504 (PROSITE_PROFILES); IPR008942 (SUPERFAMILY); SSF54928 (SUPERFAMILY)
comp109075_c1_seq6	b chain snapshots of the rna processing factor scaf8 bound to different phosphorylated forms of the carboxy-terminal domain of rna-polymerase ii	4819	20	8.53579e-68	0.8105	10	C:nuclear matrix; F:RNA binding; C:spliceosomal complex; C:nucleolus; P:RNA splicing; F:RNA polymerase core enzyme binding; F:nucleotide binding; F:protein domain specific binding; P:mRNA processing; P:transcription from RNA polymerase II promoter	-	Coil (COILS); IPR006569 (SMART); IPR000504 (SMART); IPR000504 (PFAM); IPR006903 (PFAM); IPR012677 (G3DSA:3.30.70.GENE3D); IPR008942 (G3DSA:1.25.40.GENE3D); PTHR14124:SF1 (PANTHER); PTHR14124 (PANTHER); IPR000504 (PROSITE_PROFILES); IPR006569 (PROSITE_PROFILES); IPR008942 (SUPERFAMILY); SSF54928 (SUPERFAMILY)
comp97019_c0_seq1	b9 domain-containing protein 2-like	3031	20	3.94591e-82	0.7635	9	C:cilium axoneme; F:gamma-tubulin binding; C:centrosome; P:cilium assembly; P:establishment of planar polarity; C:microtubule basal body; C:membrane; C:TCTN-B9D complex; P:opsin transport	-	IPR011677 (PFAM); PTHR14611:SF0 (PANTHER); PTHR14611 (PANTHER); CYTOPLASMIC_DOMAIN (PHOBIUS); TRANSMEMBRANE (PHOBIUS); NON_CYTOPLASMIC_DOMAIN (PHOBIUS)
comp97019_c0_seq5	b9 domain-containing protein 2-like	3683	20	4.91503e-82	0.7635	9	C:cilium axoneme; F:gamma-tubulin binding; C:centrosome; P:cilium assembly; P:establishment of planar polarity; C:microtubule basal body; C:membrane; C:TCTN-B9D complex; P:opsin transport	-	IPR010796 (PFAM); PTHR12968 (PANTHER); IPR010796 (PROSITE_PROFILES)
comp59177_c0_seq1	bag family molecular chaperone regulator 2-like	1739	20	1.91063e-48	0.721	2	F:kinase activity; P:phosphorylation		Coil (COILS); PTHR12334 (PANTHER)
comp108789_c0_seq2	bai1-associated protein 3-like	5524	20	0	0.6955	1	P:neurotransmitter secretion	-	IPR000008 (SMART); G3DSA:2.60.40.150 (GENE3D); IPR000008 (PFAM); IPR019558 (PFAM); PTHR15015 (PANTHER); PTHR15015:SF12 (PANTHER); IPR014770 (PROSITE_PROFILES); IPR000008 (PROSITE_PROFILES); IPR000008 (PROSITE_PROFILES); IPR014772 (PROSITE_PROFILES); IPR000008 (SUPERFAMILY); IPR000008 (SUPERFAMILY)
comp108789_c0_seq1	bai1-associated protein 3-like	5563	20	0	0.694	1	P:neurotransmitter secretion	-	Coil (COILS); IPR000008 (SMART); IPR000008 (PFAM); IPR019558 (PFAM); G3DSA:2.60.40.150 (GENE3D); PTHR15015:SF12 (PANTHER); PTHR15015 (PANTHER); IPR014772 (PROSITE_PROFILES); IPR000008 (PROSITE_PROFILES); IPR000008 (PROSITE_PROFILES); IPR014770 (PROSITE_PROFILES); IPR000008 (SUPERFAMILY); IPR000008 (SUPERFAMILY)
comp108152_c2_seq2	band 7 protein agap004871-like	5556	20	1.29612e-105	0.7975	1	C:integral to membrane	-	G3DSA:3.40.50.1220 (GENE3D); IPR003000 (PFAM); IPR009688 (PFAM); IPR026591 (G3DSA:3.30.1600.GENE3D); IPR003000 (PANTHER); TRANSMEMBRANE (PHOBIUS); TRANSMEMBRANE (PHOBIUS); NON_CYTOPLASMIC_DOMAIN (PHOBIUS); CYTOPLASMIC_DOMAIN (PHOBIUS); CYTOPLASMIC_DOMAIN (PHOBIUS); IPR026590 (PROSITE_PROFILES); SSF52467 (SUPERFAMILY); TMhelix (TMHMM); TMhelix (TMHMM)
comp82671_c0_seq2	bardet-biedl syndrome 5 protein homolog	2127	20	1.72986e-110	0.7585	9	P:melanosome transport; C:cell projection part; P:pigment granule aggregation in cell center; P:heart looping; C:cilium; C:intracellular organelle part; P:Kupffer's vesicle development; P:intracellular transport; C:plasma membrane	-	no IPS match
comp92804_c0_seq2	basic helix-loop-helix protein	751	20	2.10522e-55	0.72	1	F:protein dimerization activity		no IPS match
comp91929_c0_seq2	b-cell cll lymphoma 7 protein family member b-like	1871	20	2.16062e-53	0.837	0	-		CYTOPLASMIC_DOMAIN (PHOBIUS); TRANSMEMBRANE (PHOBIUS); NON_CYTOPLASMIC_DOMAIN (PHOBIUS); TMhelix (TMHMM)
comp99285_c0_seq2	bcl2 adenovirus e1b 19 kda protein-interacting protein 3-like	1579	20	2.57738e-81	0.6895	3	C:mitochondrial envelope; P:positive regulation of apoptotic process; C:integral to membrane		TRANSMEMBRANE (PHOBIUS); CYTOPLASMIC_DOMAIN (PHOBIUS); NON_CYTOPLASMIC_DOMAIN (PHOBIUS); CYTOPLASMIC_DOMAIN (PHOBIUS); TRANSMEMBRANE (PHOBIUS); TMhelix (TMHMM); TMhelix (TMHMM)
comp99285_c0_seq1	bcl2 adenovirus e1b 19 kda protein-interacting protein 3-like	1591	20	3.06991e-90	0.7675	3	C:integral to membrane; C:mitochondrial envelope; P:positive regulation of apoptotic process	-	TRANSMEMBRANE (PHOBIUS); CYTOPLASMIC_DOMAIN (PHOBIUS); NON_CYTOPLASMIC_DOMAIN (PHOBIUS); CYTOPLASMIC_DOMAIN (PHOBIUS); TRANSMEMBRANE (PHOBIUS); TMhelix (TMHMM); TMhelix (TMHMM)
comp109303_c1_seq2	beat protein	1486	20	2.83925e-89	0.6885	0	-		IPR003599 (SMART); IPR013783 (G3DSA:2.60.40.GENE3D); IPR013162 (PFAM); PF13895 (PFAM); IPR013783 (G3DSA:2.60.40.GENE3D); PTHR21261 (PANTHER); SIGNAL_PEPTIDE_N_REGION (PHOBIUS); SIGNAL_PEPTIDE (PHOBIUS); SIGNAL_PEPTIDE_C_REGION (PHOBIUS); NON_CYTOPLASMIC_DOMAIN (PHOBIUS); SIGNAL_PEPTIDE_H_REGION (PHOBIUS); IPR007110 (PROSITE_PROFILES); SSF48726 (SUPERFAMILY); SSF48726 (SUPERFAMILY); TMhelix (TMHMM)
comp109303_c1_seq1	beat protein	1516	20	3.7758e-89	0.6885	0	-		IPR003599 (SMART); IPR013783 (G3DSA:2.60.40.GENE3D); IPR013162 (PFAM); PF13895 (PFAM); IPR013783 (G3DSA:2.60.40.GENE3D); PTHR21261 (PANTHER); SIGNAL_PEPTIDE_N_REGION (PHOBIUS); SIGNAL_PEPTIDE (PHOBIUS); SIGNAL_PEPTIDE_C_REGION (PHOBIUS); NON_CYTOPLASMIC_DOMAIN (PHOBIUS); SIGNAL_PEPTIDE_H_REGION (PHOBIUS); IPR007110 (PROSITE_PROFILES); SSF48726 (SUPERFAMILY); SSF48726 (SUPERFAMILY); TMhelix (TMHMM)
comp92780_c0_seq1	beclin-1-like protein	4073	20	4.69036e-158	0.785	1	P:autophagy	-	Coil (COILS); IPR007243 (PFAM); IPR007243 (PANTHER)
comp92780_c0_seq2	beclin-1-like protein	4144	20	1.02911e-160	0.7815	1	P:autophagy	-	IPR017996 (PRINTS); IPR003534 (PFAM); IPR011042 (G3DSA:2.120.10.GENE3D); PTHR10009:SF5 (PANTHER); IPR003534 (PANTHER); SIGNAL_PEPTIDE_N_REGION (PHOBIUS); NON_CYTOPLASMIC_DOMAIN (PHOBIUS); SIGNAL_PEPTIDE_C_REGION (PHOBIUS); SIGNAL_PEPTIDE (PHOBIUS); SIGNAL_PEPTIDE_H_REGION (PHOBIUS); SignalP-noTM (SIGNALP_EUK)
comp58323_c0_seq1	bendless	1554	20	6.0152e-67	0.8825	8	P:response to anesthetic; P:flight behavior; P:protein ubiquitination; P:grooming behavior; F:ubiquitin-protein ligase activity; P:photoreceptor cell morphogenesis; P:axon target recognition; P:jump response	EC:6.3.2.19	SM00212 (SMART); IPR016135 (G3DSA:3.10.110.GENE3D); IPR000608 (PFAM); PTHR24067:SF68 (PANTHER); PTHR24067 (PANTHER); IPR023313 (PROSITE_PATTERNS); IPR000608 (PROSITE_PROFILES); IPR016135 (SUPERFAMILY)
comp58323_c0_seq2	bendless	1857	20	7.56771e-67	0.8825	8	P:response to anesthetic; P:flight behavior; P:protein ubiquitination; P:grooming behavior; F:ubiquitin-protein ligase activity; P:photoreceptor cell morphogenesis; P:axon target recognition; P:jump response	EC:6.3.2.19	SM00212 (SMART); IPR016135 (G3DSA:3.10.110.GENE3D); IPR000608 (PFAM); PTHR24067:SF68 (PANTHER); PTHR24067 (PANTHER); IPR023313 (PROSITE_PATTERNS); IPR000608 (PROSITE_PROFILES); IPR016135 (SUPERFAMILY)
comp82254_c0_seq1	beta 2c	1439	20	0	0.918	19	P:natural killer cell mediated cytotoxicity; C:tubulin complex; P:cellular component movement; F:GTP binding; F:MHC class I protein binding; P:GTP catabolic process; P:spindle assembly; C:cytosol; C:microtubule; P:sodium-dependent phosphate transport; P:protein polymerization; F:unfolded protein binding; F:GTPase activity; C:plasma membrane; P:'de novo' posttranslational protein folding; F:sodium…	-	IPR000217 (PRINTS); IPR002453 (PRINTS); IPR003008 (SMART); IPR018316 (SMART); IPR003008 (G3DSA:3.40.50.GENE3D); IPR003008 (PFAM); IPR023123 (G3DSA:1.10.287.GENE3D); IPR018316 (G3DSA:3.30.1330.GENE3D); IPR018316 (PFAM); IPR000217 (PANTHER); IPR017975 (PROSITE_PATTERNS); IPR013838 (PROSITE_PATTERNS); IPR003008 (SUPERFAMILY); IPR008280 (SUPERFAMILY)
comp106739_c0_seq1	beta 2c	1646	20	0	0.9385	17	P:natural killer cell mediated cytotoxicity; C:tubulin complex; P:cellular component movement; F:GTP binding; F:MHC class I protein binding; P:GTP catabolic process; P:spindle assembly; C:cytosol; C:microtubule; P:protein polymerization; F:unfolded protein binding; F:GTPase activity; C:plasma membrane; P:'de novo' posttranslational protein folding; C:nucleus; P:G2/M transition of mitotic cell cyc…	-	Coil (COILS); IPR002453 (PRINTS); IPR000217 (PRINTS); IPR003008 (SMART); IPR018316 (SMART); IPR018316 (PFAM); IPR003008 (G3DSA:3.40.50.GENE3D); IPR023123 (G3DSA:1.10.287.GENE3D); IPR018316 (G3DSA:3.30.1330.GENE3D); IPR003008 (PFAM); IPR000217 (PANTHER); IPR017975 (PROSITE_PATTERNS); IPR013838 (PROSITE_PATTERNS); IPR003008 (SUPERFAMILY); IPR008280 (SUPERFAMILY)
comp106739_c0_seq2	beta 2c	1664	20	0	0.9385	17	P:natural killer cell mediated cytotoxicity; C:tubulin complex; P:cellular component movement; F:GTP binding; F:MHC class I protein binding; P:GTP catabolic process; P:spindle assembly; C:cytosol; C:microtubule; P:protein polymerization; F:unfolded protein binding; F:GTPase activity; C:plasma membrane; P:'de novo' posttranslational protein folding; C:nucleus; P:G2/M transition of mitotic cell cyc…	-	Coil (COILS); IPR002453 (PRINTS); IPR000217 (PRINTS); IPR003008 (SMART); IPR018316 (SMART); IPR018316 (PFAM); IPR003008 (G3DSA:3.40.50.GENE3D); IPR023123 (G3DSA:1.10.287.GENE3D); IPR018316 (G3DSA:3.30.1330.GENE3D); IPR003008 (PFAM); IPR000217 (PANTHER); IPR017975 (PROSITE_PATTERNS); IPR013838 (PROSITE_PATTERNS); IPR003008 (SUPERFAMILY); IPR008280 (SUPERFAMILY)
comp77452_c0_seq2	beta- -mannosyltransferase egh-like	4292	20	0	0.847	1	F:beta-1,4-mannosyltransferase activity	EC:2.4.1	PF13632 (PFAM); IPR027389 (PANTHER); PTHR16779:SF0 (PANTHER); TRANSMEMBRANE (PHOBIUS); CYTOPLASMIC_DOMAIN (PHOBIUS); TRANSMEMBRANE (PHOBIUS); TRANSMEMBRANE (PHOBIUS); TRANSMEMBRANE (PHOBIUS); NON_CYTOPLASMIC_DOMAIN (PHOBIUS); CYTOPLASMIC_DOMAIN (PHOBIUS); TRANSMEMBRANE (PHOBIUS); NON_CYTOPLASMIC_DOMAIN (PHOBIUS); NON_CYTOPLASMIC_DOMAIN (PHOBIUS); CYTOPLASMIC_DOMAIN (PHOBIUS); SSF53448 (SUPERFAMIL…
comp109425_c0_seq2	beta- -n-acetylgalactosaminyltransferase bre-4-like	3093	20	1.87384e-101	0.7555	2	F:transferase activity, transferring glycosyl groups; P:carbohydrate metabolic process	-	IPR003859 (PRINTS); G3DSA:3.90.550.10 (GENE3D); IPR027791 (PFAM); IPR027995 (PFAM); IPR003859 (PANTHER); SIGNAL_PEPTIDE_H_REGION (PHOBIUS); SIGNAL_PEPTIDE_N_REGION (PHOBIUS); SIGNAL_PEPTIDE (PHOBIUS); SIGNAL_PEPTIDE_C_REGION (PHOBIUS); NON_CYTOPLASMIC_DOMAIN (PHOBIUS); SignalP-noTM (SIGNALP_EUK); SSF53448 (SUPERFAMILY); TMhelix (TMHMM)
comp109425_c0_seq12	beta- -n-acetylgalactosaminyltransferase bre-4-like	3102	20	2.65144e-101	0.748	2	F:transferase activity, transferring glycosyl groups; P:carbohydrate metabolic process	-	IPR003859 (PRINTS); G3DSA:3.90.550.10 (GENE3D); IPR027791 (PFAM); IPR027995 (PFAM); IPR003859 (PANTHER); NON_CYTOPLASMIC_DOMAIN (PHOBIUS); TRANSMEMBRANE (PHOBIUS); CYTOPLASMIC_DOMAIN (PHOBIUS); SSF53448 (SUPERFAMILY); TMhelix (TMHMM)
comp109425_c0_seq8	beta- -n-acetylgalactosaminyltransferase bre-4-like	3730	20	2.53608e-100	0.7555	2	F:transferase activity, transferring glycosyl groups; P:carbohydrate metabolic process	-	IPR003859 (PRINTS); G3DSA:3.90.550.10 (GENE3D); IPR027791 (PFAM); IPR027995 (PFAM); IPR003859 (PANTHER); SIGNAL_PEPTIDE_H_REGION (PHOBIUS); SIGNAL_PEPTIDE_N_REGION (PHOBIUS); SIGNAL_PEPTIDE (PHOBIUS); SIGNAL_PEPTIDE_C_REGION (PHOBIUS); NON_CYTOPLASMIC_DOMAIN (PHOBIUS); SignalP-noTM (SIGNALP_EUK); SSF53448 (SUPERFAMILY); TMhelix (TMHMM)
comp109425_c0_seq10	beta- -n-acetylgalactosaminyltransferase bre-4-like	3739	20	3.48115e-100	0.748	2	F:transferase activity, transferring glycosyl groups; P:carbohydrate metabolic process	-	IPR003859 (PRINTS); G3DSA:3.90.550.10 (GENE3D); IPR027791 (PFAM); IPR027995 (PFAM); IPR003859 (PANTHER); NON_CYTOPLASMIC_DOMAIN (PHOBIUS); TRANSMEMBRANE (PHOBIUS); CYTOPLASMIC_DOMAIN (PHOBIUS); SSF53448 (SUPERFAMILY); TMhelix (TMHMM)
comp109425_c0_seq6	beta- -n-acetylgalactosaminyltransferase bre-4-like	3779	20	2.92066e-100	0.7555	2	F:transferase activity, transferring glycosyl groups; P:carbohydrate metabolic process	-	IPR003859 (PRINTS); G3DSA:3.90.550.10 (GENE3D); IPR027791 (PFAM); IPR027995 (PFAM); IPR003859 (PANTHER); SIGNAL_PEPTIDE_H_REGION (PHOBIUS); SIGNAL_PEPTIDE_N_REGION (PHOBIUS); SIGNAL_PEPTIDE (PHOBIUS); SIGNAL_PEPTIDE_C_REGION (PHOBIUS); NON_CYTOPLASMIC_DOMAIN (PHOBIUS); SignalP-noTM (SIGNALP_EUK); SSF53448 (SUPERFAMILY); TMhelix (TMHMM)
comp109425_c0_seq1	beta- -n-acetylgalactosaminyltransferase bre-4-like	3788	20	3.99793e-100	0.748	2	F:transferase activity, transferring glycosyl groups; P:carbohydrate metabolic process	-	IPR003859 (PRINTS); G3DSA:3.90.550.10 (GENE3D); IPR027791 (PFAM); IPR027995 (PFAM); IPR003859 (PANTHER); NON_CYTOPLASMIC_DOMAIN (PHOBIUS); TRANSMEMBRANE (PHOBIUS); CYTOPLASMIC_DOMAIN (PHOBIUS); SSF53448 (SUPERFAMILY); TMhelix (TMHMM)
comp109425_c0_seq5	beta- -n-acetylgalactosaminyltransferase bre-4-like	4416	20	8.29321e-100	0.7555	2	F:transferase activity, transferring glycosyl groups; P:carbohydrate metabolic process	-	no IPS match
comp109425_c0_seq3	beta- -n-acetylgalactosaminyltransferase bre-4-like	4425	20	1.11551e-99	0.748	2	F:transferase activity, transferring glycosyl groups; P:carbohydrate metabolic process	-	no IPS match
comp109425_c0_seq4	beta- -n-acetylgalactosaminyltransferase bre-4-like	6162	20	9.82374e-99	0.7555	2	F:transferase activity, transferring glycosyl groups; P:carbohydrate metabolic process	-	IPR003859 (PRINTS); G3DSA:3.90.550.10 (GENE3D); IPR027791 (PFAM); IPR027995 (PFAM); IPR003859 (PANTHER); SIGNAL_PEPTIDE_H_REGION (PHOBIUS); SIGNAL_PEPTIDE_N_REGION (PHOBIUS); SIGNAL_PEPTIDE (PHOBIUS); SIGNAL_PEPTIDE_C_REGION (PHOBIUS); NON_CYTOPLASMIC_DOMAIN (PHOBIUS); SignalP-noTM (SIGNALP_EUK); SSF53448 (SUPERFAMILY); TMhelix (TMHMM)
comp109425_c0_seq7	beta- -n-acetylgalactosaminyltransferase bre-4-like	6171	20	1.31048e-98	0.748	2	F:transferase activity, transferring glycosyl groups; P:carbohydrate metabolic process	-	IPR003859 (PRINTS); G3DSA:3.90.550.10 (GENE3D); IPR027791 (PFAM); IPR027995 (PFAM); IPR003859 (PANTHER); NON_CYTOPLASMIC_DOMAIN (PHOBIUS); TRANSMEMBRANE (PHOBIUS); CYTOPLASMIC_DOMAIN (PHOBIUS); SSF53448 (SUPERFAMILY); TMhelix (TMHMM)
comp109425_c0_seq11	beta- -n-acetylgalactosaminyltransferase bre-4-like	6799	20	1.42094e-98	0.7555	2	F:transferase activity, transferring glycosyl groups; P:carbohydrate metabolic process	-	IPR003859 (PRINTS); G3DSA:3.90.550.10 (GENE3D); IPR027791 (PFAM); IPR027995 (PFAM); IPR003859 (PANTHER); SIGNAL_PEPTIDE_H_REGION (PHOBIUS); SIGNAL_PEPTIDE_N_REGION (PHOBIUS); SIGNAL_PEPTIDE (PHOBIUS); SIGNAL_PEPTIDE_C_REGION (PHOBIUS); NON_CYTOPLASMIC_DOMAIN (PHOBIUS); SignalP-noTM (SIGNALP_EUK); SSF53448 (SUPERFAMILY); TMhelix (TMHMM)
comp109425_c0_seq9	beta- -n-acetylgalactosaminyltransferase bre-4-like	6808	20	1.89051e-98	0.748	2	F:transferase activity, transferring glycosyl groups; P:carbohydrate metabolic process	-	IPR003859 (PRINTS); G3DSA:3.90.550.10 (GENE3D); IPR027791 (PFAM); IPR027995 (PFAM); IPR003859 (PANTHER); NON_CYTOPLASMIC_DOMAIN (PHOBIUS); TRANSMEMBRANE (PHOBIUS); CYTOPLASMIC_DOMAIN (PHOBIUS); SSF53448 (SUPERFAMILY); TMhelix (TMHMM)
comp105799_c0_seq16	beta-arrestin 1	3567	20	0	0.885	1	P:signal transduction	-	IPR000698 (PRINTS); IPR011022 (SMART); IPR014753 (G3DSA:2.60.40.GENE3D); IPR014752 (G3DSA:2.60.40.GENE3D); IPR011021 (PFAM); IPR011022 (PFAM); IPR000698 (PANTHER); IPR017864 (PROSITE_PATTERNS); IPR014756 (SUPERFAMILY); IPR014756 (SUPERFAMILY)
comp105799_c0_seq1	beta-arrestin 1	3582	20	0	0.875	1	P:signal transduction	-	IPR000698 (PRINTS); IPR011022 (SMART); IPR014753 (G3DSA:2.60.40.GENE3D); IPR011022 (PFAM); IPR011021 (PFAM); IPR014752 (G3DSA:2.60.40.GENE3D); IPR000698 (PANTHER); IPR017864 (PROSITE_PATTERNS); IPR014756 (SUPERFAMILY); IPR014756 (SUPERFAMILY)
comp105799_c0_seq13	beta-arrestin 1	3618	20	0	0.885	1	P:signal transduction	-	IPR000698 (PRINTS); IPR011022 (SMART); IPR014753 (G3DSA:2.60.40.GENE3D); IPR014752 (G3DSA:2.60.40.GENE3D); IPR011021 (PFAM); IPR011022 (PFAM); IPR000698 (PANTHER); IPR017864 (PROSITE_PATTERNS); IPR014756 (SUPERFAMILY); IPR014756 (SUPERFAMILY)
comp105799_c0_seq6	beta-arrestin 1	3633	20	0	0.875	1	P:signal transduction	-	IPR000698 (PRINTS); IPR011022 (SMART); IPR014753 (G3DSA:2.60.40.GENE3D); IPR011022 (PFAM); IPR011021 (PFAM); IPR014752 (G3DSA:2.60.40.GENE3D); IPR000698 (PANTHER); IPR017864 (PROSITE_PATTERNS); IPR014756 (SUPERFAMILY); IPR014756 (SUPERFAMILY)
comp105799_c0_seq15	beta-arrestin 1	3663	20	0	0.885	1	P:signal transduction	-	IPR000698 (PRINTS); IPR011022 (SMART); IPR014753 (G3DSA:2.60.40.GENE3D); IPR014752 (G3DSA:2.60.40.GENE3D); IPR011021 (PFAM); IPR011022 (PFAM); IPR000698 (PANTHER); IPR017864 (PROSITE_PATTERNS); IPR014756 (SUPERFAMILY); IPR014756 (SUPERFAMILY)
comp105799_c0_seq12	beta-arrestin 1	3678	20	0	0.875	1	P:signal transduction	-	IPR000698 (PRINTS); IPR011022 (SMART); IPR014753 (G3DSA:2.60.40.GENE3D); IPR011022 (PFAM); IPR011021 (PFAM); IPR014752 (G3DSA:2.60.40.GENE3D); IPR000698 (PANTHER); IPR017864 (PROSITE_PATTERNS); IPR014756 (SUPERFAMILY); IPR014756 (SUPERFAMILY)
comp106999_c0_seq2	beta-glucuronidase-like isoform x2	2337	20	0	0.734	2	P:metabolic process; F:hydrolase activity, hydrolyzing O-glycosyl compounds	-	IPR006101 (PRINTS); IPR013812 (G3DSA:2.60.40.GENE3D); IPR013781 (G3DSA:3.20.20.GENE3D); IPR006103 (PFAM); IPR006104 (PFAM); IPR006102 (PFAM); IPR008979 (G3DSA:2.60.120.GENE3D); PTHR10066:SF40 (PANTHER); PTHR10066 (PANTHER); IPR023230 (PROSITE_PATTERNS); IPR023232 (PROSITE_PATTERNS); SIGNAL_PEPTIDE_N_REGION (PHOBIUS); SIGNAL_PEPTIDE (PHOBIUS); SIGNAL_PEPTIDE_C_REGION (PHOBIUS); NON_CYTOPLASMIC_DOM…
comp106999_c0_seq3	beta-glucuronidase-like isoform x2	2340	20	0	0.732	2	P:metabolic process; F:hydrolase activity, hydrolyzing O-glycosyl compounds	-	IPR006101 (PRINTS); IPR013812 (G3DSA:2.60.40.GENE3D); IPR006102 (PFAM); IPR013781 (G3DSA:3.20.20.GENE3D); IPR006103 (PFAM); IPR006104 (PFAM); IPR008979 (G3DSA:2.60.120.GENE3D); PTHR10066:SF40 (PANTHER); PTHR10066 (PANTHER); IPR023230 (PROSITE_PATTERNS); IPR023232 (PROSITE_PATTERNS); NON_CYTOPLASMIC_DOMAIN (PHOBIUS); SIGNAL_PEPTIDE_N_REGION (PHOBIUS); SIGNAL_PEPTIDE (PHOBIUS); SIGNAL_PEPTIDE_C_REG…
comp106437_c0_seq10	beta-parvin-like isoform x1	5587	20	0	0.836	0	-		no IPS match
comp106437_c0_seq1	beta-parvin-like isoform x1	6966	20	0	0.836	0	-		IPR001715 (SMART); IPR001715 (G3DSA:1.10.418.GENE3D); IPR001715 (PFAM); IPR028433 (PANTHER); TRANSMEMBRANE (PHOBIUS); CYTOPLASMIC_DOMAIN (PHOBIUS); NON_CYTOPLASMIC_DOMAIN (PHOBIUS); IPR001715 (PROSITE_PROFILES); IPR001715 (PROSITE_PROFILES); IPR001715 (SUPERFAMILY)
comp108624_c0_seq1	beta-ureidopropionase	1933	20	1.98548e-150	0.8	6	F:metal ion binding; F:beta-ureidopropionase activity; P:pyrimidine nucleoside catabolic process; P:beta-alanine biosynthetic process; C:cytosol; P:pyrimidine nucleobase metabolic process	EC:3.5.1.6	no IPS match
comp79753_c0_seq1	bifunctional 3 -phosphoadenosine 5 -phosphosulfate synthase-like	2461	20	0	0.8045	6	F:sulfate adenylyltransferase (ATP) activity; P:phosphorylation; F:ATP binding; P:sulfate assimilation; P:imaginal disc-derived wing morphogenesis; F:adenylylsulfate kinase activity	EC:2.7.7.4; EC:2.7.1.25	IPR002891 (TIGRFAM); IPR002650 (TIGRFAM); G3DSA:3.10.400.10 (GENE3D); IPR024951 (PFAM); G3DSA:3.40.50.300 (GENE3D); IPR014729 (G3DSA:3.40.50.GENE3D); IPR002891 (PFAM); IPR025980 (PFAM); PTHR11055 (PANTHER); PTHR11055:SF1 (PANTHER); IPR002891 (HAMAP); IPR027417 (SUPERFAMILY); SSF52374 (SUPERFAMILY); IPR015947 (SUPERFAMILY)
comp79753_c0_seq2	bifunctional 3 -phosphoadenosine 5 -phosphosulfate synthase-like	2481	20	0	0.8075	6	F:sulfate adenylyltransferase (ATP) activity; P:phosphorylation; F:ATP binding; P:sulfate assimilation; P:imaginal disc-derived wing morphogenesis; F:adenylylsulfate kinase activity	EC:2.7.7.4; EC:2.7.1.25	G3DSA:3.10.400.10 (GENE3D); IPR025980 (PFAM); IPR002650 (TIGRFAM); G3DSA:3.40.50.300 (GENE3D); IPR002891 (PFAM); IPR024951 (PFAM); IPR014729 (G3DSA:3.40.50.GENE3D); IPR002891 (TIGRFAM); PTHR11055 (PANTHER); PTHR11055:SF1 (PANTHER); IPR002891 (HAMAP); SSF52374 (SUPERFAMILY); IPR015947 (SUPERFAMILY); IPR027417 (SUPERFAMILY)
comp108513_c0_seq3	bifunctional dihydrofolate reductase-thymidylate synthase-like	1810	20	1.32565e-116	0.7665	4	F:thymidylate synthase activity; P:methylation; P:dTTP biosynthetic process; P:dTMP biosynthetic process	EC:2.1.1.45	TRANSMEMBRANE (PHOBIUS); NON_CYTOPLASMIC_DOMAIN (PHOBIUS); CYTOPLASMIC_DOMAIN (PHOBIUS); TMhelix (TMHMM)
comp106482_c0_seq4	bifunctional heparan sulfate n-deacetylase n-sulfotransferase-like	4714	20	0	0.8605	20	F:[heparan sulfate]-glucosamine N-sulfotransferase activity; P:heparan sulfate proteoglycan biosynthetic process, polysaccharide chain biosynthetic process; P:Wnt receptor signaling pathway; P:regulation of imaginal disc growth; P:heart development; P:regulation of canonical Wnt receptor signaling pathway; F:hydrolase activity; P:glycosaminoglycan biosynthetic process; P:imaginal disc-derived win…	EC:2.8.2.8	no IPS match
comp106482_c0_seq5	bifunctional heparan sulfate n-deacetylase n-sulfotransferase-like	6296	20	0	0.8605	20	F:[heparan sulfate]-glucosamine N-sulfotransferase activity; P:heparan sulfate proteoglycan biosynthetic process, polysaccharide chain biosynthetic process; P:Wnt receptor signaling pathway; P:regulation of imaginal disc growth; P:heart development; P:regulation of canonical Wnt receptor signaling pathway; F:hydrolase activity; P:glycosaminoglycan biosynthetic process; P:imaginal disc-derived win…	EC:2.8.2.8	PTHR13333:SF2 (PANTHER); PTHR13333 (PANTHER)
comp106482_c0_seq7	bifunctional heparan sulfate n-deacetylase n-sulfotransferase-like	7353	20	0	0.8605	20	F:[heparan sulfate]-glucosamine N-sulfotransferase activity; P:heparan sulfate proteoglycan biosynthetic process, polysaccharide chain biosynthetic process; P:Wnt receptor signaling pathway; P:regulation of imaginal disc growth; P:heart development; P:regulation of canonical Wnt receptor signaling pathway; F:hydrolase activity; P:glycosaminoglycan biosynthetic process; P:imaginal disc-derived win…	EC:2.8.2.8	PTHR13333:SF2 (PANTHER); PTHR13333 (PANTHER)
comp106482_c0_seq10	bifunctional heparan sulfate n-deacetylase n-sulfotransferase-like	7626	20	0	0.8605	20	F:[heparan sulfate]-glucosamine N-sulfotransferase activity; P:heparan sulfate proteoglycan biosynthetic process, polysaccharide chain biosynthetic process; P:Wnt receptor signaling pathway; P:regulation of imaginal disc growth; P:heart development; P:regulation of canonical Wnt receptor signaling pathway; F:hydrolase activity; P:glycosaminoglycan biosynthetic process; P:imaginal disc-derived win…	EC:2.8.2.8	PTHR13333:SF2 (PANTHER); PTHR13333 (PANTHER)
comp106482_c0_seq8	bifunctional heparan sulfate n-deacetylase n-sulfotransferase-like	7670	20	0	0.8605	20	F:[heparan sulfate]-glucosamine N-sulfotransferase activity; P:heparan sulfate proteoglycan biosynthetic process, polysaccharide chain biosynthetic process; P:Wnt receptor signaling pathway; P:regulation of imaginal disc growth; P:heart development; P:regulation of canonical Wnt receptor signaling pathway; F:hydrolase activity; P:glycosaminoglycan biosynthetic process; P:imaginal disc-derived win…	EC:2.8.2.8	PTHR13333:SF2 (PANTHER); PTHR13333 (PANTHER)
comp485736_c0_seq1	bifunctional hydroxy-methylpyrimidine kinase hydroxy-phosphomethylpyrimidine kinase	1127	20	1.04958e-117	0.795	4	P:thiamine biosynthetic process; P:phosphorylation; F:ATP binding; F:phosphomethylpyrimidine kinase activity	EC:2.7.4.7	IPR013749 (PFAM); G3DSA:3.40.1190.20 (GENE3D); PTHR20858:SF10 (PANTHER); PTHR20858 (PANTHER); SSF53613 (SUPERFAMILY)
comp92223_c0_seq1	bifunctional purine biosynthesis protein purh	2913	20	0	0.809	3	P:purine nucleotide biosynthetic process; F:phosphoribosylaminoimidazolecarboxamide formyltransferase activity; F:IMP cyclohydrolase activity	EC:2.1.2.3; EC:3.5.4.10	IPR002695 (SMART); IPR002695 (PIRSF); IPR011607 (SMART); IPR024051 (G3DSA:3.40.140.GENE3D); IPR024051 (G3DSA:3.40.140.GENE3D); IPR002695 (TIGRFAM); IPR011607 (PFAM); IPR002695 (PFAM); IPR011607 (G3DSA:3.40.50.GENE3D); IPR024050 (G3DSA:1.10.287.GENE3D); IPR002695 (PANTHER); IPR016193 (SUPERFAMILY); IPR011607 (SUPERFAMILY)
comp97842_c0_seq1	biogenesis of lysosome-related organelles complex 1 subunit 1-like	785	20	8.23788e-45	0.8445	0	-		no IPS match
comp97842_c0_seq2	biogenesis of lysosome-related organelles complex 1 subunit 1-like	1768	20	2.72858e-42	0.8525	0	-		TRANSMEMBRANE (PHOBIUS); NON_CYTOPLASMIC_DOMAIN (PHOBIUS); CYTOPLASMIC_DOMAIN (PHOBIUS); TMhelix (TMHMM)
comp93645_c0_seq1	biogenesis of lysosome-related organelles complex 1 subunit 2-like	3349	20	1.25271e-44	0.7695	0	-		IPR019269 (PFAM); PTHR10668 (PANTHER)
comp95139_c0_seq2	bola-like protein ddb_g0274169-like	537	20	3.0355e-37	0.8055	3	C:extracellular region; F:hydrolase activity; P:lipid metabolic process	-	IPR002634 (PIRSF); IPR002634 (G3DSA:3.30.300.GENE3D); IPR002634 (PFAM); PTHR12735 (PANTHER); PTHR12735:SF3 (PANTHER); IPR002634 (SUPERFAMILY)
comp95139_c0_seq1	bola-like protein ddb_g0274169-like	596	20	4.29702e-37	0.804	3	C:extracellular region; F:hydrolase activity; P:lipid metabolic process	-	IPR002634 (PFAM); IPR002634 (G3DSA:3.30.300.GENE3D); PTHR12735:SF3 (PANTHER); PTHR12735 (PANTHER); IPR002634 (SUPERFAMILY)
comp103626_c0_seq3	bone morphogenetic protein receptor type-1b-like	2226	20	3.74252e-180	0.723	3	F:transmembrane receptor protein serine/threonine kinase activity; P:cellular process; F:nucleotide binding	EC:2.7.11	CYTOPLASMIC_DOMAIN (PHOBIUS); TRANSMEMBRANE (PHOBIUS); NON_CYTOPLASMIC_DOMAIN (PHOBIUS); TMhelix (TMHMM)
comp103626_c0_seq2	bone morphogenetic protein receptor type-1b-like	2288	20	2.96301e-180	0.7165	3	F:transmembrane receptor protein serine/threonine kinase activity; P:cellular process; F:nucleotide binding	EC:2.7.11	no IPS match
comp107820_c0_seq1	br serine threonine-protein kinase 2	3028	20	0	0.73	5	P:neuromuscular junction development; F:protein serine/threonine kinase activity; F:nucleotide binding; P:phosphorylation; P:protein N-linked glycosylation	EC:2.7.11	IPR002290 (SMART); G3DSA:1.10.510.10 (GENE3D); IPR000719 (PFAM); G3DSA:3.30.200.20 (GENE3D); PTHR24343:SF59 (PANTHER); PTHR24343 (PANTHER); IPR017441 (PROSITE_PATTERNS); IPR008271 (PROSITE_PATTERNS); NON_CYTOPLASMIC_DOMAIN (PHOBIUS); TRANSMEMBRANE (PHOBIUS); CYTOPLASMIC_DOMAIN (PHOBIUS); IPR000719 (PROSITE_PROFILES); IPR015940 (PROSITE_PROFILES); IPR011009 (SUPERFAMILY)
comp96921_c0_seq2	brain protein 44	1923	20	1.78165e-42	0.797	2	C:mitochondrial inner membrane; P:mitochondrial pyruvate transport	-	IPR005336 (PFAM); PTHR14154 (PANTHER); PTHR14154:SF2 (PANTHER); TRANSMEMBRANE (PHOBIUS); CYTOPLASMIC_DOMAIN (PHOBIUS); NON_CYTOPLASMIC_DOMAIN (PHOBIUS)
comp96921_c0_seq1	brain protein 44	1952	20	1.81451e-42	0.797	2	C:mitochondrial inner membrane; P:mitochondrial pyruvate transport	-	IPR005336 (PFAM); PTHR14154 (PANTHER); PTHR14154:SF2 (PANTHER); TRANSMEMBRANE (PHOBIUS); CYTOPLASMIC_DOMAIN (PHOBIUS); NON_CYTOPLASMIC_DOMAIN (PHOBIUS)
comp60008_c0_seq1	brain protein 44-like	655	20	4.68556e-36	0.7585	2	C:mitochondrial inner membrane; P:mitochondrial pyruvate transport	-	IPR005336 (PFAM); PTHR14154 (PANTHER); PTHR14154:SF2 (PANTHER); CYTOPLASMIC_DOMAIN (PHOBIUS); NON_CYTOPLASMIC_DOMAIN (PHOBIUS); NON_CYTOPLASMIC_DOMAIN (PHOBIUS); TRANSMEMBRANE (PHOBIUS); TRANSMEMBRANE (PHOBIUS); TRANSMEMBRANE (PHOBIUS); CYTOPLASMIC_DOMAIN (PHOBIUS); TMhelix (TMHMM)
comp35442_c0_seq1	brain tumor	2998	20	0	0.747	1	F:metal ion binding	-	IPR001841 (SMART); IPR003649 (SMART); IPR000315 (SMART); IPR018957 (PFAM); IPR000315 (G3DSA:4.10.45.GENE3D); IPR011042 (G3DSA:2.120.10.GENE3D); IPR000315 (PFAM); IPR001258 (PFAM); IPR013083 (G3DSA:3.30.40.GENE3D); PTHR24103:SF155 (PANTHER); PTHR24103 (PANTHER); IPR017907 (PROSITE_PATTERNS); IPR017907 (PROSITE_PATTERNS); IPR001841 (PROSITE_PROFILES); IPR000315 (PROSITE_PROFILES); IPR013017 (PROSIT…
comp103807_c0_seq1	broad-complex isoform z1	2422	20	1.44694e-108	0.541	2	F:metal ion binding; C:nucleus		IPR015880 (SMART); IPR000210 (SMART); G3DSA:3.30.60.60 (GENE3D); IPR011333 (G3DSA:3.30.710.GENE3D); IPR013069 (PFAM); PTHR23110 (PANTHER); PTHR23110:SF49 (PANTHER); IPR007087 (PROSITE_PATTERNS); IPR007087 (PROSITE_PATTERNS); IPR000210 (PROSITE_PROFILES); IPR007087 (PROSITE_PROFILES); IPR007087 (PROSITE_PROFILES); IPR011333 (SUPERFAMILY); SSF57667 (SUPERFAMILY)
comp103807_c0_seq3	broad-complex isoform z1	2755	20	1.68302e-108	0.541	2	F:metal ion binding; C:nucleus		IPR015880 (SMART); IPR000210 (SMART); IPR011333 (G3DSA:3.30.710.GENE3D); IPR013069 (PFAM); G3DSA:3.30.60.60 (GENE3D); PTHR23110:SF49 (PANTHER); PTHR23110 (PANTHER); IPR007087 (PROSITE_PATTERNS); IPR007087 (PROSITE_PATTERNS); IPR007087 (PROSITE_PROFILES); IPR007087 (PROSITE_PROFILES); IPR000210 (PROSITE_PROFILES); SSF57667 (SUPERFAMILY); IPR011333 (SUPERFAMILY)
comp103807_c0_seq4	broad-complex isoform z2	2683	20	1.08572e-128	0.5445	2	F:metal ion binding; C:nucleus		IPR015880 (SMART); IPR000210 (SMART); IPR007087 (PFAM); IPR011333 (G3DSA:3.30.710.GENE3D); IPR013069 (PFAM); PF12874 (PFAM); PTHR23110 (PANTHER); PTHR23110:SF49 (PANTHER); IPR007087 (PROSITE_PATTERNS); IPR007087 (PROSITE_PATTERNS); IPR000210 (PROSITE_PROFILES); IPR007087 (PROSITE_PROFILES); IPR007087 (PROSITE_PROFILES); IPR011333 (SUPERFAMILY)
comp103807_c0_seq2	broad-complex isoform z2	3016	20	1.24153e-128	0.5445	2	F:metal ion binding; C:nucleus		IPR015880 (SMART); IPR000210 (SMART); IPR011333 (G3DSA:3.30.710.GENE3D); IPR007087 (PFAM); IPR013069 (PFAM); PF12874 (PFAM); PTHR23110:SF49 (PANTHER); PTHR23110 (PANTHER); IPR007087 (PROSITE_PATTERNS); IPR007087 (PROSITE_PATTERNS); IPR007087 (PROSITE_PROFILES); IPR007087 (PROSITE_PROFILES); IPR000210 (PROSITE_PROFILES); IPR011333 (SUPERFAMILY)
comp662771_c0_seq1	brx1 rna-binding protein	571	20	4.47907e-91	0.636	0	-		IPR007109 (SMART); IPR007109 (PFAM); IPR026532 (PANTHER); IPR007109 (PROSITE_PROFILES)
comp106207_c0_seq1	btb poz domain containing protein	2061	20	0	0.8945	0	-		IPR011705 (SMART); IPR000210 (SMART); IPR012983 (PFAM); IPR011333 (G3DSA:3.30.710.GENE3D); IPR013069 (PFAM); IPR011705 (PFAM); PTHR24413:SF5 (PANTHER); PTHR24413 (PANTHER); IPR000210 (PROSITE_PROFILES); IPR011333 (SUPERFAMILY)
comp106207_c0_seq3	btb poz domain containing protein	2091	20	0	0.893	0	-		IPR000210 (SMART); IPR011705 (SMART); IPR012983 (PFAM); IPR013069 (PFAM); IPR011333 (G3DSA:3.30.710.GENE3D); IPR011705 (PFAM); PTHR24413 (PANTHER); PTHR24413:SF5 (PANTHER); IPR000210 (PROSITE_PROFILES); IPR011333 (SUPERFAMILY)
comp106207_c0_seq2	btb poz domain containing protein	2098	20	0	0.8455	0	-		IPR011705 (SMART); IPR000210 (SMART); IPR013069 (PFAM); IPR012983 (PFAM); IPR011333 (G3DSA:3.30.710.GENE3D); IPR011705 (PFAM); PTHR24413 (PANTHER); PTHR24413:SF5 (PANTHER); IPR000210 (PROSITE_PROFILES); IPR011333 (SUPERFAMILY)
comp108316_c0_seq2	btb poz domain-containing adapter for cul3-mediated degradation protein 3-like	4305	20	3.3546e-130	0.8635	1	P:protein homooligomerization	-	no IPS match
comp108316_c0_seq1	btb poz domain-containing adapter for cul3-mediated degradation protein 3-like	4359	20	3.40195e-130	0.8635	1	P:protein homooligomerization	-	no IPS match
comp102960_c0_seq1	btb poz domain-containing protein 17-like	2850	20	8.56381e-164	0.7275	0	-		IPR011705 (SMART); IPR000210 (SMART); IPR013069 (PFAM); IPR011333 (G3DSA:3.30.710.GENE3D); IPR011705 (PFAM); PTHR24410:SF4 (PANTHER); PTHR24410 (PANTHER); IPR000210 (PROSITE_PROFILES); IPR011333 (SUPERFAMILY)
comp102960_c0_seq2	btb poz domain-containing protein 17-like	3000	20	9.04752e-164	0.7275	0	-		IPR000210 (SMART); IPR011705 (SMART); IPR013069 (PFAM); IPR011333 (G3DSA:3.30.710.GENE3D); IPR011705 (PFAM); PTHR24410 (PANTHER); PTHR24410:SF4 (PANTHER); IPR000210 (PROSITE_PROFILES); IPR011333 (SUPERFAMILY)
comp88149_c0_seq1	btb poz domain-containing protein 9	2844	20	0	0.733	1	P:cell adhesion		IPR000210 (SMART); IPR011705 (SMART); IPR000421 (PFAM); IPR011333 (G3DSA:3.30.710.GENE3D); IPR008979 (G3DSA:2.60.120.GENE3D); IPR013069 (PFAM); IPR011705 (PFAM); PTHR24413:SF6 (PANTHER); PTHR24413 (PANTHER); IPR000210 (PROSITE_PROFILES); IPR011333 (SUPERFAMILY); IPR008979 (SUPERFAMILY); IPR008979 (SUPERFAMILY)
comp98266_c0_seq3	btb poz domain-containing protein 9	1785	20	0	0.823	0	-		IPR011705 (SMART); IPR000210 (SMART); IPR006571 (SMART); IPR006571 (PFAM); IPR011705 (PFAM); IPR013069 (PFAM); IPR011333 (G3DSA:3.30.710.GENE3D); PTHR24413 (PANTHER); IPR000210 (PROSITE_PROFILES); IPR011333 (SUPERFAMILY)
comp98266_c0_seq2	btb poz domain-containing protein 9	2245	20	0	0.8225	0	-		IPR011705 (SMART); IPR000210 (SMART); IPR006571 (SMART); IPR011705 (PFAM); IPR006571 (PFAM); IPR011333 (G3DSA:3.30.710.GENE3D); IPR013069 (PFAM); PTHR24413 (PANTHER); IPR000210 (PROSITE_PROFILES); IPR011333 (SUPERFAMILY)
comp88152_c0_seq2	btb poz domain-containing protein kctd16-like	1161	20	6.13439e-76	0.714	1	P:protein homooligomerization		IPR003131 (PFAM); IPR011333 (G3DSA:3.30.710.GENE3D); PTHR14499:SF32 (PANTHER); PTHR14499 (PANTHER); IPR011333 (SUPERFAMILY)
comp88152_c0_seq1	btb poz domain-containing protein kctd16-like	1175	20	6.23706e-76	0.714	1	P:protein homooligomerization		CYTOPLASMIC_DOMAIN (PHOBIUS); TRANSMEMBRANE (PHOBIUS); NON_CYTOPLASMIC_DOMAIN (PHOBIUS); TMhelix (TMHMM)
comp88415_c0_seq1	btb poz domain-containing protein kctd3	3508	20	0	0.7735	1	P:protein homooligomerization	-	IPR001680 (SMART); IPR000210 (SMART); IPR003131 (PFAM); IPR011333 (G3DSA:3.30.710.GENE3D); IPR015943 (G3DSA:2.130.10.GENE3D); PTHR15859:SF0 (PANTHER); PTHR15859 (PANTHER); IPR019775 (PROSITE_PATTERNS); IPR000210 (PROSITE_PROFILES); IPR017986 (SUPERFAMILY); IPR011333 (SUPERFAMILY)
comp88415_c0_seq3	btb poz domain-containing protein kctd3-like	2864	20	0	0.782	1	P:protein homooligomerization	-	IPR001680 (SMART); IPR000210 (SMART); IPR003131 (PFAM); IPR015943 (G3DSA:2.130.10.GENE3D); IPR011333 (G3DSA:3.30.710.GENE3D); PTHR15859 (PANTHER); PTHR15859:SF0 (PANTHER); IPR019775 (PROSITE_PATTERNS); IPR000210 (PROSITE_PROFILES); IPR017986 (SUPERFAMILY); IPR011333 (SUPERFAMILY)
comp88415_c0_seq2	btb poz domain-containing protein kctd3-like	2894	20	0	0.7825	1	P:protein homooligomerization	-	IPR001680 (SMART); IPR000210 (SMART); IPR011333 (G3DSA:3.30.710.GENE3D); IPR003131 (PFAM); IPR015943 (G3DSA:2.130.10.GENE3D); PTHR15859 (PANTHER); PTHR15859:SF0 (PANTHER); IPR019775 (PROSITE_PATTERNS); IPR000210 (PROSITE_PROFILES); IPR017986 (SUPERFAMILY); IPR011333 (SUPERFAMILY)
comp100371_c0_seq1	btb poz domain-containing protein kctd5-like	1683	20	8.69583e-83	0.813	1	P:protein homooligomerization	-	IPR000210 (SMART); IPR003131 (PFAM); IPR011333 (G3DSA:3.30.710.GENE3D); PTHR14958 (PANTHER); PTHR14958:SF2 (PANTHER); IPR000210 (PROSITE_PROFILES); IPR011333 (SUPERFAMILY)
comp100208_c0_seq2	btb poz domain-containing protein kctd9-like	4798	20	8.11286e-149	0.751	2	P:protein homooligomerization; P:intracellular signal transduction	-	IPR013809 (SMART); IPR008942 (G3DSA:1.25.40.GENE3D); IPR001026 (PFAM); PTHR12276 (PANTHER); PTHR12276:SF12 (PANTHER); IPR013809 (PROSITE_PROFILES); IPR008942 (SUPERFAMILY)
comp107066_c0_seq2	bumetanide-sensitive sodium- -chloride cotransporter-like isoform x2	3269	20	0	0.6595	6	P:rubidium ion transport; C:plasma membrane; P:transmembrane transport; P:potassium ion transport; F:sodium:potassium:chloride symporter activity; P:chloride transport	-	no IPS match
comp91986_c0_seq1	bystin	1704	20	2.27946e-155	0.8015	0	-		no IPS match
comp77007_c0_seq1	c-1-tetrahydrofolate cytoplasmic	3113	20	0	0.7985	5	P:oxidation-reduction process; F:methylenetetrahydrofolate dehydrogenase (NADP+) activity; P:folic acid-containing compound biosynthetic process; F:ATP binding; F:formate-tetrahydrofolate ligase activity	EC:1.5.1.5; EC:6.3.4.3	IPR000672 (PRINTS); G3DSA:3.10.410.10 (GENE3D); G3DSA:3.40.50.300 (GENE3D); G3DSA:3.30.1510.10 (GENE3D); IPR016040 (G3DSA:3.40.50.GENE3D); IPR020630 (PFAM); G3DSA:3.40.192.10 (GENE3D); IPR000559 (PFAM); IPR020631 (PFAM); PTHR10025:SF10 (PANTHER); PTHR10025 (PANTHER); IPR020867 (PROSITE_PATTERNS); IPR020867 (PROSITE_PATTERNS); IPR020628 (PROSITE_PATTERNS); IPR000559 (HAMAP); IPR000672 (HAMAP); SSF…
comp96831_c2_seq2	ca	6757	20	0	0.7535	9	P:transmembrane transport; F:voltage-gated calcium channel activity; P:epithelial fluid transport; P:calcium ion transport; C:apical plasma membrane; C:voltage-gated calcium channel complex; C:basolateral plasma membrane; P:muscle contraction; P:embryo development	-	Coil (COILS); IPR002077 (PRINTS); IPR005446 (PRINTS); IPR014873 (SMART); IPR014873 (PFAM); IPR005821 (PFAM); IPR027359 (G3DSA:1.20.120.GENE3D); PTHR10037:SF50 (PANTHER); PTHR10037 (PANTHER); NON_CYTOPLASMIC_DOMAIN (PHOBIUS); TRANSMEMBRANE (PHOBIUS); TRANSMEMBRANE (PHOBIUS); CYTOPLASMIC_DOMAIN (PHOBIUS); TRANSMEMBRANE (PHOBIUS); TRANSMEMBRANE (PHOBIUS); TRANSMEMBRANE (PHOBIUS); CYTOPLASMIC_DOMAIN …
comp96831_c2_seq1	ca	6796	20	0	0.754	9	P:transmembrane transport; F:voltage-gated calcium channel activity; P:epithelial fluid transport; P:calcium ion transport; C:apical plasma membrane; C:voltage-gated calcium channel complex; C:basolateral plasma membrane; P:muscle contraction; P:embryo development	-	Coil (COILS); IPR002077 (PRINTS); IPR005446 (PRINTS); IPR014873 (SMART); IPR014873 (PFAM); IPR005821 (PFAM); IPR027359 (G3DSA:1.20.120.GENE3D); PTHR10037 (PANTHER); PTHR10037:SF50 (PANTHER); NON_CYTOPLASMIC_DOMAIN (PHOBIUS); TRANSMEMBRANE (PHOBIUS); TRANSMEMBRANE (PHOBIUS); CYTOPLASMIC_DOMAIN (PHOBIUS); TRANSMEMBRANE (PHOBIUS); TRANSMEMBRANE (PHOBIUS); TRANSMEMBRANE (PHOBIUS); CYTOPLASMIC_DOMAIN …
comp351218_c0_seq1	caax prenyl protease 1	1228	20	0	0.636	2	P:protein metabolic process; F:metallopeptidase activity	-	G3DSA:3.30.2010.10 (GENE3D); IPR001915 (PFAM); PTHR10120 (PANTHER); IPR027057 (PTHR10120:PANTHER); NON_CYTOPLASMIC_DOMAIN (PHOBIUS); TRANSMEMBRANE (PHOBIUS); CYTOPLASMIC_DOMAIN (PHOBIUS); TRANSMEMBRANE (PHOBIUS); NON_CYTOPLASMIC_DOMAIN (PHOBIUS); CYTOPLASMIC_DOMAIN (PHOBIUS); TRANSMEMBRANE (PHOBIUS); CYTOPLASMIC_DOMAIN (PHOBIUS); TRANSMEMBRANE (PHOBIUS); TRANSMEMBRANE (PHOBIUS); TRANSMEMBRANE (PH…
comp100193_c0_seq1	cadherin- isoform g	10936	20	0	0.8535	19	C:cell-cell junction; P:calcium-dependent cell-cell adhesion; P:axon target recognition; F:cadherin binding; F:calcium ion binding; P:negative regulation of dendrite morphogenesis; P:homophilic cell adhesion; P:cell-cell adhesion mediated by cadherin; P:axon extension involved in axon guidance; P:axonal fasciculation; P:retinal ganglion cell axon guidance; F:receptor activity; F:protein homodimer…	-	IPR002126 (PRINTS); IPR002126 (SMART); IPR000742 (SMART); IPR001791 (SMART); IPR001881 (SMART); IPR000233 (PFAM); G3DSA:2.10.25.10 (GENE3D); IPR013320 (G3DSA:2.60.120.GENE3D); IPR002126 (G3DSA:2.60.40.GENE3D); IPR002126 (G3DSA:2.60.40.GENE3D); IPR002126 (G3DSA:2.60.40.GENE3D); IPR002126 (G3DSA:2.60.40.GENE3D); IPR027397 (G3DSA:4.10.900.GENE3D); IPR001791 (PFAM); IPR000742 (PFAM); IPR002126 (G3DSA…
comp105357_c0_seq2	calbindin-32-like isoform x1	4716	20	1.91097e-167	0.9065	2	F:calcium ion binding; P:cellular calcium ion homeostasis	-	IPR002048 (SMART); IPR002048 (PFAM); IPR011992 (G3DSA:1.10.238.GENE3D); IPR002048 (PFAM); IPR002048 (PFAM); IPR011992 (G3DSA:1.10.238.GENE3D); IPR011992 (PFAM); PTHR19972:SF2 (PANTHER); PTHR19972 (PANTHER); IPR018247 (PROSITE_PATTERNS); IPR018247 (PROSITE_PATTERNS); IPR018247 (PROSITE_PATTERNS); IPR018247 (PROSITE_PATTERNS); IPR018247 (PROSITE_PATTERNS); IPR002048 (PROSITE_PROFILES); IPR002048 (P…
comp105357_c0_seq1	calbindin-32-like isoform x2	4701	20	8.1394e-170	0.935	2	F:calcium ion binding; P:cellular calcium ion homeostasis	-	IPR002048 (SMART); IPR011992 (PFAM); IPR002048 (PFAM); IPR002048 (PFAM); IPR002048 (PFAM); IPR011992 (G3DSA:1.10.238.GENE3D); IPR011992 (G3DSA:1.10.238.GENE3D); PTHR19972 (PANTHER); PTHR19972:SF2 (PANTHER); IPR018247 (PROSITE_PATTERNS); IPR018247 (PROSITE_PATTERNS); IPR018247 (PROSITE_PATTERNS); IPR018247 (PROSITE_PATTERNS); IPR018247 (PROSITE_PATTERNS); IPR002048 (PROSITE_PROFILES); IPR002048 (P…
comp96666_c0_seq1	calcineurin a	2498	20	0	0.96	1	F:phosphoprotein phosphatase activity	EC:3.1.3.16	IPR006186 (PRINTS); IPR006186 (SMART); G3DSA:3.60.21.10 (GENE3D); IPR004843 (PFAM); PTHR11668 (PANTHER); PTHR11668:SF166 (PANTHER); IPR006186 (PROSITE_PATTERNS); SSF56300 (SUPERFAMILY)
comp96666_c0_seq2	calcineurin a	2525	20	0	0.951	1	F:phosphoprotein phosphatase activity	EC:3.1.3.16	IPR006186 (PRINTS); IPR006186 (SMART); G3DSA:3.60.21.10 (GENE3D); IPR004843 (PFAM); PTHR11668:SF166 (PANTHER); PTHR11668 (PANTHER); IPR006186 (PROSITE_PATTERNS); SSF56300 (SUPERFAMILY)
comp102907_c0_seq10	calcitonin receptor	1789	20	7.04632e-163	0.6605	1	F:signal transducer activity	-	IPR000832 (PRINTS); IPR001879 (SMART); IPR001879 (PFAM); IPR000832 (PFAM); PTHR12011:SF176 (PANTHER); PTHR12011 (PANTHER); IPR017983 (PROSITE_PATTERNS); NON_CYTOPLASMIC_DOMAIN (PHOBIUS); CYTOPLASMIC_DOMAIN (PHOBIUS); NON_CYTOPLASMIC_DOMAIN (PHOBIUS); TRANSMEMBRANE (PHOBIUS); CYTOPLASMIC_DOMAIN (PHOBIUS); CYTOPLASMIC_DOMAIN (PHOBIUS); TRANSMEMBRANE (PHOBIUS); TRANSMEMBRANE (PHOBIUS); TRANSMEMBRANE…
comp102907_c0_seq11	calcitonin receptor	1850	20	7.32834e-163	0.6605	1	F:signal transducer activity	-	IPR000832 (PRINTS); IPR001879 (SMART); IPR001879 (PFAM); IPR000832 (PFAM); PTHR12011:SF176 (PANTHER); PTHR12011 (PANTHER); IPR017983 (PROSITE_PATTERNS); NON_CYTOPLASMIC_DOMAIN (PHOBIUS); CYTOPLASMIC_DOMAIN (PHOBIUS); NON_CYTOPLASMIC_DOMAIN (PHOBIUS); TRANSMEMBRANE (PHOBIUS); CYTOPLASMIC_DOMAIN (PHOBIUS); CYTOPLASMIC_DOMAIN (PHOBIUS); TRANSMEMBRANE (PHOBIUS); TRANSMEMBRANE (PHOBIUS); TRANSMEMBRANE…
comp102907_c0_seq9	calcitonin receptor	1889	20	7.53411e-163	0.6605	1	F:signal transducer activity	-	IPR000832 (PRINTS); IPR001879 (SMART); IPR001879 (PFAM); IPR000832 (PFAM); PTHR12011:SF176 (PANTHER); PTHR12011 (PANTHER); IPR017983 (PROSITE_PATTERNS); NON_CYTOPLASMIC_DOMAIN (PHOBIUS); CYTOPLASMIC_DOMAIN (PHOBIUS); NON_CYTOPLASMIC_DOMAIN (PHOBIUS); TRANSMEMBRANE (PHOBIUS); CYTOPLASMIC_DOMAIN (PHOBIUS); CYTOPLASMIC_DOMAIN (PHOBIUS); TRANSMEMBRANE (PHOBIUS); TRANSMEMBRANE (PHOBIUS); TRANSMEMBRANE…
comp102907_c0_seq2	calcitonin receptor	1950	20	7.85067e-163	0.6605	1	F:signal transducer activity	-	IPR000832 (PRINTS); IPR001879 (SMART); IPR001879 (PFAM); IPR000832 (PFAM); PTHR12011:SF176 (PANTHER); PTHR12011 (PANTHER); IPR017983 (PROSITE_PATTERNS); NON_CYTOPLASMIC_DOMAIN (PHOBIUS); CYTOPLASMIC_DOMAIN (PHOBIUS); NON_CYTOPLASMIC_DOMAIN (PHOBIUS); TRANSMEMBRANE (PHOBIUS); CYTOPLASMIC_DOMAIN (PHOBIUS); CYTOPLASMIC_DOMAIN (PHOBIUS); TRANSMEMBRANE (PHOBIUS); TRANSMEMBRANE (PHOBIUS); TRANSMEMBRANE…
comp102907_c0_seq6	calcitonin receptor	2372	20	7.38036e-158	0.6565	1	F:signal transducer activity	-	IPR000832 (PRINTS); IPR001879 (SMART); IPR001879 (PFAM); IPR000832 (PFAM); PTHR12011:SF176 (PANTHER); PTHR12011 (PANTHER); IPR017983 (PROSITE_PATTERNS); NON_CYTOPLASMIC_DOMAIN (PHOBIUS); CYTOPLASMIC_DOMAIN (PHOBIUS); NON_CYTOPLASMIC_DOMAIN (PHOBIUS); TRANSMEMBRANE (PHOBIUS); CYTOPLASMIC_DOMAIN (PHOBIUS); TRANSMEMBRANE (PHOBIUS); TRANSMEMBRANE (PHOBIUS); TRANSMEMBRANE (PHOBIUS); CYTOPLASMIC_DOMAIN…
comp102907_c0_seq3	calcitonin receptor	2433	20	7.62444e-158	0.6565	1	F:signal transducer activity	-	IPR000832 (PRINTS); IPR001879 (SMART); IPR001879 (PFAM); IPR000832 (PFAM); PTHR12011:SF176 (PANTHER); PTHR12011 (PANTHER); IPR017983 (PROSITE_PATTERNS); NON_CYTOPLASMIC_DOMAIN (PHOBIUS); CYTOPLASMIC_DOMAIN (PHOBIUS); NON_CYTOPLASMIC_DOMAIN (PHOBIUS); TRANSMEMBRANE (PHOBIUS); CYTOPLASMIC_DOMAIN (PHOBIUS); TRANSMEMBRANE (PHOBIUS); TRANSMEMBRANE (PHOBIUS); TRANSMEMBRANE (PHOBIUS); CYTOPLASMIC_DOMAIN…
comp102907_c0_seq4	calcitonin receptor	2472	20	7.77553e-158	0.6565	1	F:signal transducer activity	-	IPR000832 (PRINTS); IPR001879 (SMART); IPR001879 (PFAM); IPR000832 (PFAM); PTHR12011:SF176 (PANTHER); PTHR12011 (PANTHER); IPR017983 (PROSITE_PATTERNS); NON_CYTOPLASMIC_DOMAIN (PHOBIUS); CYTOPLASMIC_DOMAIN (PHOBIUS); NON_CYTOPLASMIC_DOMAIN (PHOBIUS); TRANSMEMBRANE (PHOBIUS); CYTOPLASMIC_DOMAIN (PHOBIUS); TRANSMEMBRANE (PHOBIUS); TRANSMEMBRANE (PHOBIUS); TRANSMEMBRANE (PHOBIUS); CYTOPLASMIC_DOMAIN…
comp102907_c0_seq8	calcitonin receptor	2533	20	8.00798e-158	0.6565	1	F:signal transducer activity	-	IPR000832 (PRINTS); IPR001879 (SMART); IPR001879 (PFAM); IPR000832 (PFAM); PTHR12011:SF176 (PANTHER); PTHR12011 (PANTHER); IPR017983 (PROSITE_PATTERNS); NON_CYTOPLASMIC_DOMAIN (PHOBIUS); CYTOPLASMIC_DOMAIN (PHOBIUS); NON_CYTOPLASMIC_DOMAIN (PHOBIUS); TRANSMEMBRANE (PHOBIUS); CYTOPLASMIC_DOMAIN (PHOBIUS); TRANSMEMBRANE (PHOBIUS); TRANSMEMBRANE (PHOBIUS); TRANSMEMBRANE (PHOBIUS); CYTOPLASMIC_DOMAIN…
comp26188_c0_seq1	calcium and integrin-binding family member 2-like	923	20	5.33578e-71	0.79	2	F:calcium ion binding; F:calcium-dependent protein serine/threonine phosphatase regulator activity	-	IPR002048 (SMART); IPR011992 (G3DSA:1.10.238.GENE3D); IPR011992 (PFAM); PTHR23056:SF6 (PANTHER); PTHR23056 (PANTHER); IPR018247 (PROSITE_PATTERNS); IPR018247 (PROSITE_PATTERNS); IPR002048 (PROSITE_PROFILES); IPR002048 (PROSITE_PROFILES); IPR002048 (PROSITE_PROFILES); SSF47473 (SUPERFAMILY)
comp76104_c0_seq3	calcium and integrin-binding protein 1	1359	20	7.17578e-90	0.9125	2	F:calcium ion binding; P:integrin-mediated signaling pathway	-	IPR002048 (SMART); IPR011992 (PFAM); IPR011992 (G3DSA:1.10.238.GENE3D); PTHR23056 (PANTHER); IPR018247 (PROSITE_PATTERNS); IPR018247 (PROSITE_PATTERNS); IPR002048 (PROSITE_PROFILES); IPR002048 (PROSITE_PROFILES); IPR002048 (PROSITE_PROFILES); SSF47473 (SUPERFAMILY)
comp76104_c0_seq1	calcium and integrin-binding protein 1	1452	20	7.90993e-90	0.9125	2	F:calcium ion binding; P:integrin-mediated signaling pathway	-	IPR002048 (SMART); IPR011992 (PFAM); IPR011992 (G3DSA:1.10.238.GENE3D); PTHR23056 (PANTHER); IPR018247 (PROSITE_PATTERNS); IPR018247 (PROSITE_PATTERNS); IPR002048 (PROSITE_PROFILES); IPR002048 (PROSITE_PROFILES); IPR002048 (PROSITE_PROFILES); SSF47473 (SUPERFAMILY)
comp57325_c0_seq1	calcium calmodulin-dependent protein kinase type 1-like	2022	20	6.50634e-168	0.898	5	F:calmodulin-dependent protein kinase activity; P:protein phosphorylation; F:ATP binding; C:cytosol; F:calmodulin binding	EC:2.7.11.17	SIGNAL_PEPTIDE_C_REGION (PHOBIUS); SIGNAL_PEPTIDE_N_REGION (PHOBIUS); NON_CYTOPLASMIC_DOMAIN (PHOBIUS); SIGNAL_PEPTIDE (PHOBIUS); SIGNAL_PEPTIDE_H_REGION (PHOBIUS)
comp107585_c0_seq10	calcium calmodulin-dependent protein kinase type ii alpha chain-like isoform 1	4912	20	0	0.901	4	F:calmodulin-dependent protein kinase activity; P:protein phosphorylation; F:ATP binding; F:calmodulin binding	EC:2.7.11.17	NON_CYTOPLASMIC_DOMAIN (PHOBIUS); SIGNAL_PEPTIDE_H_REGION (PHOBIUS); SIGNAL_PEPTIDE_C_REGION (PHOBIUS); SIGNAL_PEPTIDE_N_REGION (PHOBIUS); SIGNAL_PEPTIDE (PHOBIUS)
comp107585_c0_seq9	calcium calmodulin-dependent protein kinase type ii alpha chain-like isoform 1	4984	20	0	0.8595	4	F:calmodulin-dependent protein kinase activity; P:protein phosphorylation; F:ATP binding; F:calmodulin binding	EC:2.7.11.17	NON_CYTOPLASMIC_DOMAIN (PHOBIUS); SIGNAL_PEPTIDE_H_REGION (PHOBIUS); SIGNAL_PEPTIDE_C_REGION (PHOBIUS); SIGNAL_PEPTIDE_N_REGION (PHOBIUS); SIGNAL_PEPTIDE (PHOBIUS)
comp107585_c0_seq11	calcium calmodulin-dependent protein kinase type ii alpha chain-like isoform 3	4966	20	0	0.893	0	-		NON_CYTOPLASMIC_DOMAIN (PHOBIUS); SIGNAL_PEPTIDE_H_REGION (PHOBIUS); SIGNAL_PEPTIDE_C_REGION (PHOBIUS); SIGNAL_PEPTIDE_N_REGION (PHOBIUS); SIGNAL_PEPTIDE (PHOBIUS)
comp107585_c0_seq12	calcium calmodulin-dependent protein kinase type ii alpha chain-like isoform 3	5038	20	0	0.853	0	-		NON_CYTOPLASMIC_DOMAIN (PHOBIUS); SIGNAL_PEPTIDE_H_REGION (PHOBIUS); SIGNAL_PEPTIDE_C_REGION (PHOBIUS); SIGNAL_PEPTIDE_N_REGION (PHOBIUS); SIGNAL_PEPTIDE (PHOBIUS)
comp104033_c1_seq4	calcium release-activated calcium channel protein 1-like	2796	20	1.16308e-64	0.731	0	-		IPR012446 (PFAM); IPR011759 (G3DSA:1.10.287.GENE3D); PTHR31501:SF0 (PANTHER); PTHR31501 (PANTHER); TRANSMEMBRANE (PHOBIUS); TRANSMEMBRANE (PHOBIUS); NON_CYTOPLASMIC_DOMAIN (PHOBIUS); TRANSMEMBRANE (PHOBIUS); CYTOPLASMIC_DOMAIN (PHOBIUS); CYTOPLASMIC_DOMAIN (PHOBIUS); TRANSMEMBRANE (PHOBIUS); CYTOPLASMIC_DOMAIN (PHOBIUS); NON_CYTOPLASMIC_DOMAIN (PHOBIUS); TMhelix (TMHMM); TMhelix (TMHMM); TMhelix …
comp103000_c0_seq1	calcium-activated potassium channel	1950	20	0	0.8035	7	F:small conductance calcium-activated potassium channel activity; P:copulation; P:regulation of membrane potential in photoreceptor cell; P:potassium ion transport; F:photoreceptor activity; C:integral to membrane; F:calmodulin binding	-	Coil (COILS); IPR015449 (PRINTS); IPR004178 (SMART); G3DSA:1.10.287.70 (GENE3D); G3DSA:1.10.287.70 (GENE3D); IPR004178 (PFAM); IPR015449 (PFAM); IPR013099 (PFAM); PTHR10153:SF25 (PANTHER); IPR015449 (PANTHER); TRANSMEMBRANE (PHOBIUS); CYTOPLASMIC_DOMAIN (PHOBIUS); TRANSMEMBRANE (PHOBIUS); TRANSMEMBRANE (PHOBIUS); CYTOPLASMIC_DOMAIN (PHOBIUS); CYTOPLASMIC_DOMAIN (PHOBIUS); NON_CYTOPLASMIC_DOMAIN (…
comp103306_c0_seq3	calcium-activated potassium channel alpha	5902	20	0	0.8625	4	C:voltage-gated potassium channel complex; F:voltage-gated potassium channel activity; F:large conductance calcium-activated potassium channel activity; P:potassium ion transport	-	IPR003929 (PRINTS); IPR003091 (PRINTS); IPR013099 (PFAM); IPR016040 (G3DSA:3.40.50.GENE3D); IPR003929 (PFAM); IPR016040 (G3DSA:3.40.50.GENE3D); G3DSA:1.10.287.70 (GENE3D); PTHR10027 (PANTHER); IPR024939 (PTHR10027:PANTHER); TRANSMEMBRANE (PHOBIUS); CYTOPLASMIC_DOMAIN (PHOBIUS); CYTOPLASMIC_DOMAIN (PHOBIUS); TRANSMEMBRANE (PHOBIUS); NON_CYTOPLASMIC_DOMAIN (PHOBIUS); TRANSMEMBRANE (PHOBIUS); TRANSM…
comp103306_c0_seq16	calcium-activated potassium channel alpha	5915	20	0	0.8625	4	C:voltage-gated potassium channel complex; F:voltage-gated potassium channel activity; F:large conductance calcium-activated potassium channel activity; P:potassium ion transport	-	IPR003929 (PRINTS); IPR003091 (PRINTS); IPR013099 (PFAM); IPR016040 (G3DSA:3.40.50.GENE3D); IPR003929 (PFAM); IPR016040 (G3DSA:3.40.50.GENE3D); G3DSA:1.10.287.70 (GENE3D); PTHR10027 (PANTHER); IPR024939 (PTHR10027:PANTHER); TRANSMEMBRANE (PHOBIUS); CYTOPLASMIC_DOMAIN (PHOBIUS); CYTOPLASMIC_DOMAIN (PHOBIUS); TRANSMEMBRANE (PHOBIUS); NON_CYTOPLASMIC_DOMAIN (PHOBIUS); TRANSMEMBRANE (PHOBIUS); TRANSM…
comp103306_c0_seq2	calcium-activated potassium channel slowpoke-like isoform 2	5965	20	0	0.8705	4	C:voltage-gated potassium channel complex; F:voltage-gated potassium channel activity; F:large conductance calcium-activated potassium channel activity; P:potassium ion transport	-	IPR003091 (PRINTS); IPR003929 (PRINTS); IPR016040 (G3DSA:3.40.50.GENE3D); IPR013099 (PFAM); IPR003929 (PFAM); IPR016040 (G3DSA:3.40.50.GENE3D); G3DSA:1.10.287.70 (GENE3D); IPR024939 (PTHR10027:PANTHER); PTHR10027 (PANTHER); TRANSMEMBRANE (PHOBIUS); CYTOPLASMIC_DOMAIN (PHOBIUS); CYTOPLASMIC_DOMAIN (PHOBIUS); NON_CYTOPLASMIC_DOMAIN (PHOBIUS); TRANSMEMBRANE (PHOBIUS); NON_CYTOPLASMIC_DOMAIN (PHOBIUS…
comp103306_c0_seq30	calcium-activated potassium channel slowpoke-like isoform 2	5978	20	0	0.8705	4	C:voltage-gated potassium channel complex; F:voltage-gated potassium channel activity; F:large conductance calcium-activated potassium channel activity; P:potassium ion transport	-	IPR003091 (PRINTS); IPR003929 (PRINTS); IPR016040 (G3DSA:3.40.50.GENE3D); IPR013099 (PFAM); IPR003929 (PFAM); IPR016040 (G3DSA:3.40.50.GENE3D); G3DSA:1.10.287.70 (GENE3D); IPR024939 (PTHR10027:PANTHER); PTHR10027 (PANTHER); TRANSMEMBRANE (PHOBIUS); CYTOPLASMIC_DOMAIN (PHOBIUS); CYTOPLASMIC_DOMAIN (PHOBIUS); NON_CYTOPLASMIC_DOMAIN (PHOBIUS); TRANSMEMBRANE (PHOBIUS); NON_CYTOPLASMIC_DOMAIN (PHOBIUS…
comp103306_c0_seq17	calcium-activated potassium channel slowpoke-like isoform 2	5962	20	0	0.874	0	-		IPR003929 (PRINTS); IPR003091 (PRINTS); IPR013099 (PFAM); G3DSA:1.10.287.70 (GENE3D); IPR016040 (G3DSA:3.40.50.GENE3D); IPR016040 (G3DSA:3.40.50.GENE3D); IPR003929 (PFAM); IPR024939 (PTHR10027:PANTHER); PTHR10027 (PANTHER); TRANSMEMBRANE (PHOBIUS); CYTOPLASMIC_DOMAIN (PHOBIUS); CYTOPLASMIC_DOMAIN (PHOBIUS); TRANSMEMBRANE (PHOBIUS); NON_CYTOPLASMIC_DOMAIN (PHOBIUS); NON_CYTOPLASMIC_DOMAIN (PHOBIUS…
comp103306_c0_seq22	calcium-activated potassium channel slowpoke-like isoform 2	5975	20	0	0.874	0	-		IPR003929 (PRINTS); IPR003091 (PRINTS); IPR013099 (PFAM); G3DSA:1.10.287.70 (GENE3D); IPR016040 (G3DSA:3.40.50.GENE3D); IPR016040 (G3DSA:3.40.50.GENE3D); IPR003929 (PFAM); IPR024939 (PTHR10027:PANTHER); PTHR10027 (PANTHER); TRANSMEMBRANE (PHOBIUS); CYTOPLASMIC_DOMAIN (PHOBIUS); CYTOPLASMIC_DOMAIN (PHOBIUS); TRANSMEMBRANE (PHOBIUS); NON_CYTOPLASMIC_DOMAIN (PHOBIUS); NON_CYTOPLASMIC_DOMAIN (PHOBIUS…
comp103306_c0_seq18	calcium-activated potassium channel slowpoke-like isoform 2	6025	20	0	0.8805	0	-		IPR003091 (PRINTS); IPR003929 (PRINTS); G3DSA:1.10.287.70 (GENE3D); IPR013099 (PFAM); IPR016040 (G3DSA:3.40.50.GENE3D); IPR003929 (PFAM); IPR016040 (G3DSA:3.40.50.GENE3D); PTHR10027 (PANTHER); IPR024939 (PTHR10027:PANTHER); TRANSMEMBRANE (PHOBIUS); CYTOPLASMIC_DOMAIN (PHOBIUS); CYTOPLASMIC_DOMAIN (PHOBIUS); TRANSMEMBRANE (PHOBIUS); NON_CYTOPLASMIC_DOMAIN (PHOBIUS); TRANSMEMBRANE (PHOBIUS); TRANSM…
comp103306_c0_seq13	calcium-activated potassium channel slowpoke-like isoform x16	6016	20	0	0.8725	0	-		IPR003929 (PRINTS); IPR003091 (PRINTS); IPR016040 (G3DSA:3.40.50.GENE3D); IPR013099 (PFAM); IPR003929 (PFAM); G3DSA:1.10.287.70 (GENE3D); IPR016040 (G3DSA:3.40.50.GENE3D); IPR024939 (PTHR10027:PANTHER); PTHR10027 (PANTHER); TRANSMEMBRANE (PHOBIUS); CYTOPLASMIC_DOMAIN (PHOBIUS); CYTOPLASMIC_DOMAIN (PHOBIUS); TRANSMEMBRANE (PHOBIUS); NON_CYTOPLASMIC_DOMAIN (PHOBIUS); TRANSMEMBRANE (PHOBIUS); TRANSM…
comp103306_c0_seq5	calcium-activated potassium channel slowpoke-like isoform x16	6029	20	0	0.8725	0	-		IPR003929 (PRINTS); IPR003091 (PRINTS); IPR016040 (G3DSA:3.40.50.GENE3D); IPR013099 (PFAM); G3DSA:1.10.287.70 (GENE3D); IPR003929 (PFAM); IPR016040 (G3DSA:3.40.50.GENE3D); IPR024939 (PTHR10027:PANTHER); PTHR10027 (PANTHER); TRANSMEMBRANE (PHOBIUS); CYTOPLASMIC_DOMAIN (PHOBIUS); CYTOPLASMIC_DOMAIN (PHOBIUS); TRANSMEMBRANE (PHOBIUS); NON_CYTOPLASMIC_DOMAIN (PHOBIUS); TRANSMEMBRANE (PHOBIUS); TRANSM…
comp103306_c0_seq24	calcium-activated potassium channel slowpoke-like isoform x6	6037	20	0	0.868	0	-		IPR003091 (PRINTS); IPR003929 (PRINTS); G3DSA:1.10.287.70 (GENE3D); IPR003929 (PFAM); IPR016040 (G3DSA:3.40.50.GENE3D); IPR013099 (PFAM); IPR016040 (G3DSA:3.40.50.GENE3D); IPR024939 (PTHR10027:PANTHER); PTHR10027 (PANTHER); TRANSMEMBRANE (PHOBIUS); CYTOPLASMIC_DOMAIN (PHOBIUS); CYTOPLASMIC_DOMAIN (PHOBIUS); TRANSMEMBRANE (PHOBIUS); NON_CYTOPLASMIC_DOMAIN (PHOBIUS); TRANSMEMBRANE (PHOBIUS); TRANSM…
comp103306_c0_seq11	calcium-activated potassium channel slowpoke-like isoform x6	6050	20	0	0.868	0	-		IPR003091 (PRINTS); IPR003929 (PRINTS); G3DSA:1.10.287.70 (GENE3D); IPR003929 (PFAM); IPR016040 (G3DSA:3.40.50.GENE3D); IPR013099 (PFAM); IPR016040 (G3DSA:3.40.50.GENE3D); IPR024939 (PTHR10027:PANTHER); PTHR10027 (PANTHER); TRANSMEMBRANE (PHOBIUS); CYTOPLASMIC_DOMAIN (PHOBIUS); CYTOPLASMIC_DOMAIN (PHOBIUS); TRANSMEMBRANE (PHOBIUS); NON_CYTOPLASMIC_DOMAIN (PHOBIUS); TRANSMEMBRANE (PHOBIUS); TRANSM…
comp95534_c0_seq3	calcium-binding mitochondrial carrier protein aralar1-like	2494	20	0	0.798	3	C:integral to membrane; F:calcium ion binding; P:transmembrane transport	-	IPR002067 (PRINTS); IPR002048 (SMART); IPR018108 (PFAM); IPR002048 (PFAM); IPR011992 (G3DSA:1.10.238.GENE3D); IPR011992 (G3DSA:1.10.238.GENE3D); IPR011992 (G3DSA:1.10.238.GENE3D); IPR023395 (G3DSA:1.50.40.GENE3D); PTHR24089 (PANTHER); PTHR24089:SF13 (PANTHER); IPR018247 (PROSITE_PATTERNS); IPR018247 (PROSITE_PATTERNS); IPR002048 (PROSITE_PROFILES); IPR002048 (PROSITE_PROFILES); IPR018108 (PROSITE…
comp95534_c0_seq2	calcium-binding mitochondrial carrier protein aralar1-like	2584	20	0	0.799	3	C:integral to membrane; F:calcium ion binding; P:transmembrane transport	-	IPR002067 (PRINTS); IPR002048 (SMART); IPR002048 (PFAM); IPR011992 (G3DSA:1.10.238.GENE3D); IPR011992 (G3DSA:1.10.238.GENE3D); IPR018108 (PFAM); IPR023395 (G3DSA:1.50.40.GENE3D); PTHR24089 (PANTHER); PTHR24089:SF13 (PANTHER); IPR018247 (PROSITE_PATTERNS); IPR018247 (PROSITE_PATTERNS); IPR018108 (PROSITE_PROFILES); IPR002048 (PROSITE_PROFILES); IPR002048 (PROSITE_PROFILES); IPR018108 (PROSITE_PROF…
comp95534_c0_seq1	calcium-binding mitochondrial carrier protein aralar1-like	2846	20	0	0.801	3	C:integral to membrane; F:calcium ion binding; P:transmembrane transport	-	IPR002067 (PRINTS); IPR002048 (SMART); IPR011992 (G3DSA:1.10.238.GENE3D); IPR018108 (PFAM); IPR023395 (G3DSA:1.50.40.GENE3D); IPR002048 (PFAM); IPR011992 (G3DSA:1.10.238.GENE3D); PTHR24089 (PANTHER); PTHR24089:SF13 (PANTHER); IPR018247 (PROSITE_PATTERNS); IPR018247 (PROSITE_PATTERNS); IPR002048 (PROSITE_PROFILES); IPR018108 (PROSITE_PROFILES); IPR002048 (PROSITE_PROFILES); IPR018108 (PROSITE_PROF…
comp58922_c0_seq1	calcium-binding protein p22	2131	20	1.42426e-96	0.928	1	F:calcium ion binding	-	IPR002048 (SMART); IPR011992 (G3DSA:1.10.238.GENE3D); IPR011992 (PFAM); PTHR23056 (PANTHER); IPR018247 (PROSITE_PATTERNS); IPR018247 (PROSITE_PATTERNS); IPR002048 (PROSITE_PROFILES); IPR002048 (PROSITE_PROFILES); IPR002048 (PROSITE_PROFILES); SSF47473 (SUPERFAMILY)
comp109221_c1_seq3	calcium-dependent secretion activator	5516	20	0	0.8815	13	P:lateral inhibition; C:membrane; P:branch fusion, open tracheal system; F:phospholipid binding; P:synaptic transmission, glutamatergic; P:homophilic cell adhesion; C:synaptic vesicle; C:cell projection; P:motor neuron axon guidance; P:photoreceptor cell axon guidance; P:synaptic vesicle exocytosis; P:imaginal disc-derived wing morphogenesis; P:cell migration	-	CYTOPLASMIC_DOMAIN (PHOBIUS); TRANSMEMBRANE (PHOBIUS); TRANSMEMBRANE (PHOBIUS); CYTOPLASMIC_DOMAIN (PHOBIUS); TRANSMEMBRANE (PHOBIUS); NON_CYTOPLASMIC_DOMAIN (PHOBIUS); NON_CYTOPLASMIC_DOMAIN (PHOBIUS); TMhelix (TMHMM); TMhelix (TMHMM)
comp109221_c1_seq27	calcium-dependent secretion activator	5537	20	0	0.8845	13	P:lateral inhibition; C:membrane; P:branch fusion, open tracheal system; F:phospholipid binding; P:synaptic transmission, glutamatergic; P:homophilic cell adhesion; C:synaptic vesicle; C:cell projection; P:motor neuron axon guidance; P:photoreceptor cell axon guidance; P:synaptic vesicle exocytosis; P:imaginal disc-derived wing morphogenesis; P:cell migration	-	CYTOPLASMIC_DOMAIN (PHOBIUS); TRANSMEMBRANE (PHOBIUS); TRANSMEMBRANE (PHOBIUS); CYTOPLASMIC_DOMAIN (PHOBIUS); TRANSMEMBRANE (PHOBIUS); NON_CYTOPLASMIC_DOMAIN (PHOBIUS); NON_CYTOPLASMIC_DOMAIN (PHOBIUS); TMhelix (TMHMM); TMhelix (TMHMM)
comp109221_c1_seq33	calcium-dependent secretion activator	5640	20	0	0.8755	13	P:lateral inhibition; C:membrane; P:branch fusion, open tracheal system; F:phospholipid binding; P:synaptic transmission, glutamatergic; P:homophilic cell adhesion; C:synaptic vesicle; C:cell projection; P:motor neuron axon guidance; P:photoreceptor cell axon guidance; P:synaptic vesicle exocytosis; P:imaginal disc-derived wing morphogenesis; P:cell migration	-	CYTOPLASMIC_DOMAIN (PHOBIUS); TRANSMEMBRANE (PHOBIUS); TRANSMEMBRANE (PHOBIUS); CYTOPLASMIC_DOMAIN (PHOBIUS); TRANSMEMBRANE (PHOBIUS); NON_CYTOPLASMIC_DOMAIN (PHOBIUS); NON_CYTOPLASMIC_DOMAIN (PHOBIUS); TMhelix (TMHMM); TMhelix (TMHMM)
comp109221_c1_seq15	calcium-dependent secretion activator	5745	20	0	0.8535	13	P:lateral inhibition; C:membrane; P:branch fusion, open tracheal system; F:phospholipid binding; P:synaptic transmission, glutamatergic; P:homophilic cell adhesion; C:synaptic vesicle; C:cell projection; P:motor neuron axon guidance; P:photoreceptor cell axon guidance; P:synaptic vesicle exocytosis; P:imaginal disc-derived wing morphogenesis; P:cell migration	-	CYTOPLASMIC_DOMAIN (PHOBIUS); TRANSMEMBRANE (PHOBIUS); TRANSMEMBRANE (PHOBIUS); CYTOPLASMIC_DOMAIN (PHOBIUS); TRANSMEMBRANE (PHOBIUS); NON_CYTOPLASMIC_DOMAIN (PHOBIUS); NON_CYTOPLASMIC_DOMAIN (PHOBIUS); TMhelix (TMHMM); TMhelix (TMHMM)
comp109221_c1_seq42	calcium-dependent secretion activator	5748	20	0	0.86	13	P:lateral inhibition; C:membrane; P:branch fusion, open tracheal system; F:phospholipid binding; P:synaptic transmission, glutamatergic; P:homophilic cell adhesion; C:synaptic vesicle; C:cell projection; P:motor neuron axon guidance; P:photoreceptor cell axon guidance; P:synaptic vesicle exocytosis; P:imaginal disc-derived wing morphogenesis; P:cell migration	-	CYTOPLASMIC_DOMAIN (PHOBIUS); TRANSMEMBRANE (PHOBIUS); TRANSMEMBRANE (PHOBIUS); CYTOPLASMIC_DOMAIN (PHOBIUS); TRANSMEMBRANE (PHOBIUS); NON_CYTOPLASMIC_DOMAIN (PHOBIUS); NON_CYTOPLASMIC_DOMAIN (PHOBIUS); TMhelix (TMHMM); TMhelix (TMHMM)
comp109221_c1_seq44	calcium-dependent secretion activator	5766	20	0	0.8555	13	P:lateral inhibition; C:membrane; P:branch fusion, open tracheal system; F:phospholipid binding; P:synaptic transmission, glutamatergic; P:homophilic cell adhesion; C:synaptic vesicle; C:cell projection; P:motor neuron axon guidance; P:photoreceptor cell axon guidance; P:synaptic vesicle exocytosis; P:imaginal disc-derived wing morphogenesis; P:cell migration	-	CYTOPLASMIC_DOMAIN (PHOBIUS); TRANSMEMBRANE (PHOBIUS); TRANSMEMBRANE (PHOBIUS); CYTOPLASMIC_DOMAIN (PHOBIUS); TRANSMEMBRANE (PHOBIUS); NON_CYTOPLASMIC_DOMAIN (PHOBIUS); NON_CYTOPLASMIC_DOMAIN (PHOBIUS); TMhelix (TMHMM); TMhelix (TMHMM)
comp102746_c1_seq1	calcium-transporting atpase sarcoplasmic endoplasmic reticulum type-like	4455	20	0	0.9275	6	F:calcium-transporting ATPase activity; C:integral to membrane; F:metal ion binding; F:ATP binding; P:calcium ion transport; C:sarcoplasmic reticulum membrane	EC:3.6.3.8	IPR001757 (PRINTS); IPR004014 (SMART); IPR005782 (TIGRFAM); IPR023299 (G3DSA:3.40.1110.GENE3D); IPR006068 (PFAM); IPR004014 (PFAM); IPR001757 (TIGRFAM); IPR023298 (G3DSA:1.20.1110.GENE3D); IPR008250 (G3DSA:2.70.150.GENE3D); IPR008250 (PFAM); IPR023214 (PFAM); PTHR24093:SF64 (PANTHER); PTHR24093 (PANTHER); IPR018303 (PROSITE_PATTERNS); NON_CYTOPLASMIC_DOMAIN (PHOBIUS); NON_CYTOPLASMIC_DOMAIN (PHOB…
comp100876_c0_seq1	calcium-transporting atpase type 2c member 1-like	5767	20	0	0.802	5	F:metal ion binding; P:calcium ion transport; F:ATP binding; C:integral to membrane; F:calcium-transporting ATPase activity	EC:3.6.3.8	IPR001757 (PRINTS); IPR001757 (PRINTS); IPR004014 (SMART); IPR023214 (PFAM); IPR023298 (G3DSA:1.20.1110.GENE3D); IPR023298 (G3DSA:1.20.1110.GENE3D); IPR006413 (TIGRFAM); IPR006068 (PFAM); IPR001757 (TIGRFAM); IPR008250 (PFAM); IPR004014 (PFAM); PTHR24093:SF106 (PANTHER); PTHR24093 (PANTHER); IPR018303 (PROSITE_PATTERNS); TRANSMEMBRANE (PHOBIUS); CYTOPLASMIC_DOMAIN (PHOBIUS); CYTOPLASMIC_DOMAIN (P…
comp100876_c0_seq2	calcium-transporting atpase type 2c member 1-like	5932	20	0	0.8085	5	F:metal ion binding; P:calcium ion transport; F:ATP binding; C:integral to membrane; F:calcium-transporting ATPase activity	EC:3.6.3.8	IPR001757 (PRINTS); IPR001757 (PRINTS); IPR004014 (SMART); IPR023298 (G3DSA:1.20.1110.GENE3D); IPR006068 (PFAM); IPR001757 (TIGRFAM); IPR004014 (PFAM); IPR008250 (PFAM); IPR006413 (TIGRFAM); IPR023214 (PFAM); IPR023298 (G3DSA:1.20.1110.GENE3D); PTHR24093:SF106 (PANTHER); PTHR24093 (PANTHER); IPR018303 (PROSITE_PATTERNS); CYTOPLASMIC_DOMAIN (PHOBIUS); CYTOPLASMIC_DOMAIN (PHOBIUS); TRANSMEMBRANE (P…
comp94126_c0_seq1	calcyphosin-like protein	1895	20	8.88003e-71	0.7805	1	F:calcium ion binding	-	CYTOPLASMIC_DOMAIN (PHOBIUS); NON_CYTOPLASMIC_DOMAIN (PHOBIUS); TRANSMEMBRANE (PHOBIUS); TMhelix (TMHMM)
comp94122_c0_seq2	calmodulin-like isoform x3	1265	20	1.22073e-88	0.7765	3	F:2-alkenal reductase [NAD(P)] activity; P:oxidation-reduction process; F:calcium ion binding	EC:1.3.1.74	IPR002048 (SMART); IPR011992 (G3DSA:1.10.238.GENE3D); IPR011992 (G3DSA:1.10.238.GENE3D); IPR011992 (PFAM); PTHR23050 (PANTHER); IPR018247 (PROSITE_PATTERNS); IPR018247 (PROSITE_PATTERNS); IPR018247 (PROSITE_PATTERNS); IPR018247 (PROSITE_PATTERNS); IPR002048 (PROSITE_PROFILES); IPR002048 (PROSITE_PROFILES); IPR002048 (PROSITE_PROFILES); IPR002048 (PROSITE_PROFILES); SSF47473 (SUPERFAMILY)
comp94122_c0_seq1	calmodulin-like isoform x5	943	20	3.33335e-76	0.9495	3	F:2-alkenal reductase [NAD(P)] activity; P:oxidation-reduction process; F:calcium ion binding	EC:1.3.1.74	IPR002048 (SMART); IPR011992 (G3DSA:1.10.238.GENE3D); IPR011992 (G3DSA:1.10.238.GENE3D); IPR011992 (PFAM); PTHR23050 (PANTHER); IPR018247 (PROSITE_PATTERNS); IPR018247 (PROSITE_PATTERNS); IPR018247 (PROSITE_PATTERNS); IPR018247 (PROSITE_PATTERNS); IPR002048 (PROSITE_PROFILES); IPR002048 (PROSITE_PROFILES); IPR002048 (PROSITE_PROFILES); IPR002048 (PROSITE_PROFILES); SSF47473 (SUPERFAMILY)
comp96532_c0_seq1	calmodulin-like protein 4-like	931	20	2.45082e-55	0.7685	2	F:oxidoreductase activity; F:calcium ion binding	-	IPR011992 (G3DSA:1.10.238.GENE3D); IPR011992 (G3DSA:1.10.238.GENE3D); PTHR10891 (PANTHER); PTHR10891:SF258 (PANTHER); SSF47473 (SUPERFAMILY)
comp109018_c0_seq2	calpain	2557	20	0	0.655	4	C:intracellular; P:proteolysis; F:calcium-dependent cysteine-type endopeptidase activity; F:calcium ion binding	-	IPR022684 (PRINTS); IPR001300 (SMART); IPR022683 (SMART); IPR011992 (G3DSA:1.10.238.GENE3D); IPR001300 (PFAM); G3DSA:3.90.70.10 (GENE3D); IPR022682 (PFAM); G3DSA:2.60.120.380 (GENE3D); PTHR10183:SF108 (PANTHER); PTHR10183 (PANTHER); IPR001300 (PROSITE_PROFILES); SSF54001 (SUPERFAMILY); IPR022682 (SUPERFAMILY); SSF47473 (SUPERFAMILY)
comp109018_c0_seq1	calpain	2671	20	0	0.6555	4	C:intracellular; P:proteolysis; F:calcium-dependent cysteine-type endopeptidase activity; F:calcium ion binding	-	IPR022684 (PRINTS); IPR022683 (SMART); IPR001300 (SMART); G3DSA:2.60.120.380 (GENE3D); IPR011992 (G3DSA:1.10.238.GENE3D); IPR001300 (PFAM); G3DSA:3.90.70.10 (GENE3D); IPR022682 (PFAM); PTHR10183:SF108 (PANTHER); PTHR10183 (PANTHER); IPR001300 (PROSITE_PROFILES); SSF47473 (SUPERFAMILY); IPR022682 (SUPERFAMILY); SSF54001 (SUPERFAMILY)
comp93528_c0_seq1	calpain-a-like isoform 1	3802	20	0	0.801	4	C:intracellular; P:proteolysis; F:calcium-dependent cysteine-type endopeptidase activity; F:calcium ion binding	-	IPR022684 (PRINTS); IPR002048 (SMART); IPR001300 (SMART); IPR022683 (SMART); IPR002048 (PFAM); IPR011992 (G3DSA:1.10.238.GENE3D); PF13833 (PFAM); IPR022682 (PFAM); G3DSA:2.60.120.380 (GENE3D); G3DSA:3.90.70.10 (GENE3D); IPR001300 (PFAM); PTHR10183:SF45 (PANTHER); PTHR10183 (PANTHER); IPR000169 (PROSITE_PATTERNS); IPR002048 (PROSITE_PROFILES); IPR002048 (PROSITE_PROFILES); IPR001300 (PROSITE_PROFI…
comp102393_c0_seq2	calpain-c	2329	20	0	0.8505	4	C:intracellular; P:proteolysis; F:calcium-dependent cysteine-type endopeptidase activity; F:calcium ion binding	-	IPR022684 (PRINTS); IPR001300 (SMART); IPR022683 (SMART); IPR001300 (PFAM); IPR022682 (PFAM); G3DSA:2.60.120.380 (GENE3D); G3DSA:3.90.70.10 (GENE3D); IPR011992 (G3DSA:1.10.238.GENE3D); PTHR10183:SF36 (PANTHER); PTHR10183 (PANTHER); NON_CYTOPLASMIC_DOMAIN (PHOBIUS); CYTOPLASMIC_DOMAIN (PHOBIUS); TRANSMEMBRANE (PHOBIUS); IPR001300 (PROSITE_PROFILES); SSF47473 (SUPERFAMILY); SSF54001 (SUPERFAMILY); …
comp77250_c0_seq1	calponin transgelin	1348	20	8.33661e-91	0.8875	5	P:smooth muscle contraction; F:juvenile hormone response element binding; F:actin binding; C:striated muscle thin filament; P:juvenile hormone mediated signaling pathway	-	IPR003096 (PRINTS); IPR001715 (SMART); IPR001715 (G3DSA:1.10.418.GENE3D); IPR000557 (PFAM); IPR001715 (PFAM); PTHR18959 (PANTHER); IPR000557 (PROSITE_PATTERNS); IPR000557 (PROSITE_PROFILES); IPR001715 (PROSITE_PROFILES); IPR001715 (SUPERFAMILY)
comp107877_c1_seq8	calsyntenin-1	5222	20	0	0.721	3	C:integral to membrane; P:homophilic cell adhesion; F:calcium ion binding	-	IPR002126 (PRINTS); IPR002126 (SMART); IPR013320 (G3DSA:2.60.120.GENE3D); PF13385 (PFAM); IPR002126 (PFAM); IPR002126 (G3DSA:2.60.40.GENE3D); PTHR14139:SF0 (PANTHER); IPR026914 (PANTHER); SIGNAL_PEPTIDE_H_REGION (PHOBIUS); NON_CYTOPLASMIC_DOMAIN (PHOBIUS); SIGNAL_PEPTIDE_N_REGION (PHOBIUS); SIGNAL_PEPTIDE (PHOBIUS); TRANSMEMBRANE (PHOBIUS); SIGNAL_PEPTIDE_C_REGION (PHOBIUS); CYTOPLASMIC_DOMAIN (P…
comp107877_c1_seq5	calsyntenin-1	5840	20	0	0.721	3	C:integral to membrane; P:homophilic cell adhesion; F:calcium ion binding	-	IPR002126 (PRINTS); IPR002126 (SMART); IPR013320 (G3DSA:2.60.120.GENE3D); PF13385 (PFAM); IPR002126 (PFAM); IPR002126 (G3DSA:2.60.40.GENE3D); PTHR14139:SF0 (PANTHER); IPR026914 (PANTHER); SIGNAL_PEPTIDE_H_REGION (PHOBIUS); NON_CYTOPLASMIC_DOMAIN (PHOBIUS); SIGNAL_PEPTIDE_N_REGION (PHOBIUS); SIGNAL_PEPTIDE (PHOBIUS); TRANSMEMBRANE (PHOBIUS); SIGNAL_PEPTIDE_C_REGION (PHOBIUS); CYTOPLASMIC_DOMAIN (P…
comp107877_c1_seq1	calsyntenin-1	6706	20	0	0.721	3	C:integral to membrane; P:homophilic cell adhesion; F:calcium ion binding	-	IPR002126 (PRINTS); IPR002126 (SMART); IPR013320 (G3DSA:2.60.120.GENE3D); PF13385 (PFAM); IPR002126 (PFAM); IPR002126 (G3DSA:2.60.40.GENE3D); PTHR14139:SF0 (PANTHER); IPR026914 (PANTHER); SIGNAL_PEPTIDE_H_REGION (PHOBIUS); NON_CYTOPLASMIC_DOMAIN (PHOBIUS); SIGNAL_PEPTIDE_N_REGION (PHOBIUS); SIGNAL_PEPTIDE (PHOBIUS); TRANSMEMBRANE (PHOBIUS); SIGNAL_PEPTIDE_C_REGION (PHOBIUS); CYTOPLASMIC_DOMAIN (P…
comp107877_c1_seq10	calsyntenin-1	6760	20	0	0.721	3	C:integral to membrane; P:homophilic cell adhesion; F:calcium ion binding	-	IPR002126 (PRINTS); IPR002126 (SMART); IPR013320 (G3DSA:2.60.120.GENE3D); PF13385 (PFAM); IPR002126 (PFAM); IPR002126 (G3DSA:2.60.40.GENE3D); PTHR14139:SF0 (PANTHER); IPR026914 (PANTHER); SIGNAL_PEPTIDE_H_REGION (PHOBIUS); NON_CYTOPLASMIC_DOMAIN (PHOBIUS); SIGNAL_PEPTIDE_N_REGION (PHOBIUS); SIGNAL_PEPTIDE (PHOBIUS); TRANSMEMBRANE (PHOBIUS); SIGNAL_PEPTIDE_C_REGION (PHOBIUS); CYTOPLASMIC_DOMAIN (P…
comp111905_c0_seq1	calumenin	1557	20	4.41133e-110	0.756	1	F:calcium ion binding	-	NON_CYTOPLASMIC_DOMAIN (PHOBIUS); TRANSMEMBRANE (PHOBIUS); CYTOPLASMIC_DOMAIN (PHOBIUS); CYTOPLASMIC_DOMAIN (PHOBIUS); TRANSMEMBRANE (PHOBIUS); TMhelix (TMHMM); TMhelix (TMHMM)
comp57945_c0_seq1	camp-dependent protein kinase catalytic subunit	1140	20	1.33864e-144	0.8495	6	P:protein phosphorylation; F:cAMP-dependent protein kinase activity; P:imaginal disc-derived wing morphogenesis; F:ATP binding; F:protein binding; C:cAMP-dependent protein kinase complex	EC:2.7.11.11	IPR000961 (SMART); IPR002290 (SMART); IPR000719 (PFAM); G3DSA:3.30.200.20 (GENE3D); G3DSA:1.10.510.10 (GENE3D); PTHR24353 (PANTHER); IPR017441 (PROSITE_PATTERNS); IPR008271 (PROSITE_PATTERNS); IPR000961 (PROSITE_PROFILES); IPR000719 (PROSITE_PROFILES); IPR011009 (SUPERFAMILY)
comp96600_c0_seq1	camp-dependent protein kinase catalytic subunit	3633	20	0	0.931	3	P:protein phosphorylation; F:ATP binding; F:protein serine/threonine kinase activity	EC:2.7.11	IPR000961 (SMART); IPR002290 (SMART); G3DSA:3.30.200.20 (GENE3D); IPR000719 (PFAM); G3DSA:1.10.510.10 (GENE3D); PTHR24353:SF26 (PANTHER); PTHR24353 (PANTHER); IPR017441 (PROSITE_PATTERNS); IPR008271 (PROSITE_PATTERNS); IPR000961 (PROSITE_PROFILES); IPR000719 (PROSITE_PROFILES); IPR011009 (SUPERFAMILY)
comp35516_c0_seq1	camp-dependent protein kinase catalytic subunit beta isoform x1	1508	20	2.81686e-122	0.7525	27	P:gluconeogenesis; C:nucleoplasm; P:intracellular protein kinase cascade; P:water transport; P:activation of phospholipase C activity; P:neurotrophin TRK receptor signaling pathway; P:energy reserve metabolic process; P:regulation of insulin secretion; P:epidermal growth factor receptor signaling pathway; P:activation of protein kinase A activity; P:triglyceride catabolic process; P:cellular resp…	EC:2.7.11.11	IPR000961 (SMART); IPR002290 (SMART); G3DSA:3.30.200.20 (GENE3D); IPR000719 (PFAM); G3DSA:1.10.510.10 (GENE3D); PTHR24353 (PANTHER); IPR017441 (PROSITE_PATTERNS); IPR008271 (PROSITE_PATTERNS); IPR000961 (PROSITE_PROFILES); IPR000719 (PROSITE_PROFILES); IPR011009 (SUPERFAMILY)
comp82314_c0_seq2	camp-dependent protein kinase r1	3430	20	0	0.861	13	P:neuromuscular synaptic transmission; P:regulation of protein phosphorylation; F:cAMP-dependent protein kinase activity; P:actin filament organization; P:response to ethanol; F:cyclic nucleotide binding; F:cAMP-dependent protein kinase regulator activity; P:oocyte microtubule cytoskeleton polarization; P:phosphorylation; P:cAMP-mediated signaling; P:molting cycle, chitin-based cuticle; P:olfacto…	EC:2.7.11.11	Coil (COILS); Coil (COILS); IPR006569 (SMART); IPR006903 (PFAM); IPR008942 (G3DSA:1.25.40.GENE3D); PTHR12460:SF0 (PANTHER); PTHR12460 (PANTHER); IPR006569 (PROSITE_PROFILES); IPR008942 (SUPERFAMILY)
comp35687_c0_seq1	camp-dependent protein kinase type ii regulatory subunit-like	1823	20	0	0.758	10	P:axon guidance; P:protein phosphorylation; P:locomotor rhythm; P:behavioral response to cocaine; F:cAMP-dependent protein kinase regulator activity; P:behavioral response to ethanol; F:protein binding; P:regulation of cellular process; C:cytoplasm; C:cAMP-dependent protein kinase complex	-	IPR002373 (PRINTS); IPR000595 (SMART); IPR012198 (PIRSF); IPR000595 (PFAM); IPR014710 (G3DSA:2.60.120.GENE3D); G3DSA:1.20.890.10 (GENE3D); PTHR11635 (PANTHER); IPR018488 (PROSITE_PATTERNS); IPR018488 (PROSITE_PATTERNS); IPR018488 (PROSITE_PATTERNS); IPR018488 (PROSITE_PATTERNS); IPR000595 (PROSITE_PROFILES); IPR000595 (PROSITE_PROFILES); IPR018490 (SUPERFAMILY); IPR018490 (SUPERFAMILY); IPR003117…
comp73796_c0_seq1	carbonic anhydrase-related protein 10-like	1371	20	3.00957e-128	0.837	3	C:extracellular region; F:zinc ion binding; F:carbonate dehydratase activity	EC:4.2.1.1	IPR001148 (SMART); IPR001148 (PFAM); IPR001148 (G3DSA:3.10.200.GENE3D); IPR018347 (PTHR18952:PANTHER); IPR023561 (PANTHER); SIGNAL_PEPTIDE_H_REGION (PHOBIUS); SIGNAL_PEPTIDE_N_REGION (PHOBIUS); SIGNAL_PEPTIDE (PHOBIUS); SIGNAL_PEPTIDE_C_REGION (PHOBIUS); NON_CYTOPLASMIC_DOMAIN (PHOBIUS); IPR001148 (PROSITE_PROFILES); SignalP-noTM (SIGNALP_EUK); IPR001148 (SUPERFAMILY)
comp101141_c0_seq1	carbonic anhydrase-related protein 10-like	3014	20	7.2617e-137	0.848	6	F:RNA-directed DNA polymerase activity; P:RNA-dependent DNA replication; F:RNA binding; F:carbonate dehydratase activity; C:extracellular region; F:zinc ion binding	EC:2.7.7.49; EC:4.2.1.1	IPR001148 (SMART); IPR001148 (PFAM); IPR001148 (G3DSA:3.10.200.GENE3D); IPR023561 (PANTHER); IPR018347 (PTHR18952:PANTHER); NON_CYTOPLASMIC_DOMAIN (PHOBIUS); SIGNAL_PEPTIDE_N_REGION (PHOBIUS); SIGNAL_PEPTIDE (PHOBIUS); SIGNAL_PEPTIDE_H_REGION (PHOBIUS); SIGNAL_PEPTIDE_C_REGION (PHOBIUS); IPR001148 (PROSITE_PROFILES); SignalP-noTM (SIGNALP_EUK); IPR001148 (SUPERFAMILY)
comp107290_c0_seq4	carbonyl reductase	1219	20	1.81669e-116	0.7275	1	P:metabolic process	-	IPR002347 (PRINTS); IPR002198 (PRINTS); IPR016040 (G3DSA:3.40.50.GENE3D); IPR002198 (PFAM); PTHR24322 (PANTHER); PTHR24322:SF58 (PANTHER); IPR020904 (PROSITE_PATTERNS); SSF51735 (SUPERFAMILY)
comp107290_c0_seq1	carbonyl reductase	1229	20	2.2884e-110	0.6975	1	P:metabolic process	-	IPR002347 (PRINTS); IPR002198 (PRINTS); IPR016040 (G3DSA:3.40.50.GENE3D); IPR002198 (PFAM); PTHR24322 (PANTHER); PTHR24322:SF58 (PANTHER); IPR020904 (PROSITE_PATTERNS); SSF51735 (SUPERFAMILY)
comp82738_c0_seq1	carbonyl reductase	1650	20	3.90271e-96	0.7395	1	P:metabolic process	-	IPR002347 (PRINTS); IPR002198 (PRINTS); IPR016040 (G3DSA:3.40.50.GENE3D); IPR002198 (PFAM); PTHR24322 (PANTHER); PTHR24322:SF58 (PANTHER); IPR020904 (PROSITE_PATTERNS); SSF51735 (SUPERFAMILY)
comp100117_c0_seq2	carboxypeptidase e	1911	20	3.42369e-171	0.7035	3	P:proteolysis; F:metallocarboxypeptidase activity; F:zinc ion binding	EC:3.4.17	IPR000834 (PRINTS); IPR000834 (SMART); IPR014766 (G3DSA:2.60.40.GENE3D); IPR000834 (PFAM); PF13620 (PFAM); G3DSA:3.40.630.10 (GENE3D); PTHR11532 (PANTHER); IPR000834 (PROSITE_PATTERNS); IPR000834 (PROSITE_PATTERNS); SIGNAL_PEPTIDE_N_REGION (PHOBIUS); SIGNAL_PEPTIDE (PHOBIUS); SIGNAL_PEPTIDE_H_REGION (PHOBIUS); SIGNAL_PEPTIDE_C_REGION (PHOBIUS); NON_CYTOPLASMIC_DOMAIN (PHOBIUS); SignalP-noTM (SIGN…
comp100117_c0_seq3	carboxypeptidase e	1979	20	3.58673e-171	0.7035	3	P:proteolysis; F:metallocarboxypeptidase activity; F:zinc ion binding	EC:3.4.17	IPR000834 (PRINTS); IPR000834 (SMART); IPR014766 (G3DSA:2.60.40.GENE3D); IPR000834 (PFAM); PF13620 (PFAM); G3DSA:3.40.630.10 (GENE3D); PTHR11532 (PANTHER); IPR000834 (PROSITE_PATTERNS); IPR000834 (PROSITE_PATTERNS); SIGNAL_PEPTIDE_N_REGION (PHOBIUS); SIGNAL_PEPTIDE (PHOBIUS); SIGNAL_PEPTIDE_H_REGION (PHOBIUS); SIGNAL_PEPTIDE_C_REGION (PHOBIUS); NON_CYTOPLASMIC_DOMAIN (PHOBIUS); SignalP-noTM (SIGN…
comp100117_c0_seq4	carboxypeptidase e	2465	20	4.67437e-171	0.7035	3	P:proteolysis; F:metallocarboxypeptidase activity; F:zinc ion binding	EC:3.4.17	IPR000834 (PRINTS); IPR000834 (SMART); IPR014766 (G3DSA:2.60.40.GENE3D); IPR000834 (PFAM); PF13620 (PFAM); G3DSA:3.40.630.10 (GENE3D); PTHR11532 (PANTHER); IPR000834 (PROSITE_PATTERNS); IPR000834 (PROSITE_PATTERNS); SIGNAL_PEPTIDE_N_REGION (PHOBIUS); SIGNAL_PEPTIDE (PHOBIUS); SIGNAL_PEPTIDE_H_REGION (PHOBIUS); SIGNAL_PEPTIDE_C_REGION (PHOBIUS); NON_CYTOPLASMIC_DOMAIN (PHOBIUS); SignalP-noTM (SIGN…
comp112741_c0_seq1	carboxy-terminal domain rna polymerase ii polypeptide a small phosphatase 1-like	1482	20	1.3693e-113	0.81	2	P:dephosphorylation; F:phosphatase activity	-	IPR004274 (SMART); IPR011948 (TIGRFAM); IPR004274 (PFAM); IPR023214 (G3DSA:3.40.50.GENE3D); PTHR12210 (PANTHER); IPR004274 (PROSITE_PROFILES); IPR023214 (SUPERFAMILY)
comp105827_c0_seq7	carnitine o-palmitoyltransferase liver isoform-like isoform 1	3332	20	0	0.794	1	F:transferase activity, transferring acyl groups	-	IPR000542 (PFAM); IPR000542 (PANTHER); PTHR22589:SF42 (PANTHER); IPR000542 (PROSITE_PATTERNS); TRANSMEMBRANE (PHOBIUS); CYTOPLASMIC_DOMAIN (PHOBIUS); TRANSMEMBRANE (PHOBIUS); NON_CYTOPLASMIC_DOMAIN (PHOBIUS); CYTOPLASMIC_DOMAIN (PHOBIUS); SSF52777 (SUPERFAMILY); SSF52777 (SUPERFAMILY); TMhelix (TMHMM); TMhelix (TMHMM)
comp105827_c0_seq6	carnitine o-palmitoyltransferase liver isoform-like isoform 2	3266	20	0	0.776	1	F:transferase activity	-	IPR000542 (PFAM); IPR000542 (PANTHER); PTHR22589:SF42 (PANTHER); IPR000542 (PROSITE_PATTERNS); TRANSMEMBRANE (PHOBIUS); TRANSMEMBRANE (PHOBIUS); NON_CYTOPLASMIC_DOMAIN (PHOBIUS); CYTOPLASMIC_DOMAIN (PHOBIUS); CYTOPLASMIC_DOMAIN (PHOBIUS); SSF52777 (SUPERFAMILY); SSF52777 (SUPERFAMILY); TMhelix (TMHMM); TMhelix (TMHMM)
comp105827_c0_seq4	carnitine o-palmitoyltransferase liver isoform-like isoform 2	3329	20	0	0.796	1	F:transferase activity, transferring acyl groups	-	IPR000542 (PFAM); PTHR22589:SF42 (PANTHER); IPR000542 (PANTHER); IPR000542 (PROSITE_PATTERNS); TRANSMEMBRANE (PHOBIUS); TRANSMEMBRANE (PHOBIUS); NON_CYTOPLASMIC_DOMAIN (PHOBIUS); CYTOPLASMIC_DOMAIN (PHOBIUS); CYTOPLASMIC_DOMAIN (PHOBIUS); SSF52777 (SUPERFAMILY); SSF52777 (SUPERFAMILY); TMhelix (TMHMM); TMhelix (TMHMM)
comp105827_c0_seq3	carnitine o-palmitoyltransferase liver isoform-like isoform 2	3395	20	0	0.79	1	F:transferase activity, transferring acyl groups	-	IPR000542 (PFAM); PTHR22589:SF42 (PANTHER); IPR000542 (PANTHER); IPR000542 (PROSITE_PATTERNS); TRANSMEMBRANE (PHOBIUS); TRANSMEMBRANE (PHOBIUS); NON_CYTOPLASMIC_DOMAIN (PHOBIUS); CYTOPLASMIC_DOMAIN (PHOBIUS); CYTOPLASMIC_DOMAIN (PHOBIUS); SSF52777 (SUPERFAMILY); SSF52777 (SUPERFAMILY); TMhelix (TMHMM); TMhelix (TMHMM)
comp59167_c0_seq1	casein kinase i isoform alpha isoform x3	2124	20	6.32929e-113	0.7525	16	C:cytosol; F:peptide binding; P:protein phosphorylation; F:protein serine/threonine kinase activity; P:cell cycle; F:glycoprotein binding; P:cell morphogenesis; C:nuclear speck; C:centrosome; F:ATP binding; C:kinetochore; P:cell surface receptor signaling pathway; F:magnesium ion binding; F:phosphoprotein binding; C:ribonucleoprotein complex; C:mRNA cleavage and polyadenylation specificity factor…	EC:2.7.11	IPR002290 (SMART); G3DSA:1.10.510.10 (GENE3D); IPR000719 (PFAM); G3DSA:3.30.200.20 (GENE3D); PTHR11909:SF25 (PANTHER); PTHR11909 (PANTHER); IPR008271 (PROSITE_PATTERNS); IPR000719 (PROSITE_PROFILES); IPR011009 (SUPERFAMILY)
comp102343_c0_seq1	casein kinase i isoform alpha isoform x4	1749	20	2.45528e-128	0.793	19	P:peptidyl-serine phosphorylation; C:cytosol; F:peptide binding; P:Wnt receptor signaling pathway; F:protein serine/threonine kinase activity; C:nucleolus; F:glycoprotein binding; P:cell morphogenesis; C:nuclear speck; P:heart development; C:centrosome; P:cell division; F:ATP binding; F:magnesium ion binding; P:mitosis; F:phosphoprotein binding; C:ribonucleoprotein complex; C:condensed chromosome…	EC:2.7.11	IPR002290 (SMART); IPR000719 (PFAM); G3DSA:3.30.200.20 (GENE3D); G3DSA:1.10.510.10 (GENE3D); PTHR11909 (PANTHER); PTHR11909:SF25 (PANTHER); IPR017441 (PROSITE_PATTERNS); IPR008271 (PROSITE_PATTERNS); IPR000719 (PROSITE_PROFILES); IPR011009 (SUPERFAMILY)
comp102343_c0_seq3	casein kinase i isoform alpha isoform x4	2867	20	3.42472e-128	0.7925	19	P:peptidyl-serine phosphorylation; C:cytosol; F:peptide binding; P:Wnt receptor signaling pathway; F:protein serine/threonine kinase activity; C:nucleolus; F:glycoprotein binding; P:cell morphogenesis; C:nuclear speck; P:heart development; C:centrosome; P:cell division; F:ATP binding; F:magnesium ion binding; P:mitosis; F:phosphoprotein binding; C:ribonucleoprotein complex; C:condensed chromosome…	EC:2.7.11	IPR002290 (SMART); G3DSA:1.10.510.10 (GENE3D); IPR000719 (PFAM); G3DSA:3.30.200.20 (GENE3D); PTHR11909 (PANTHER); PTHR11909:SF25 (PANTHER); IPR017441 (PROSITE_PATTERNS); IPR008271 (PROSITE_PATTERNS); IPR000719 (PROSITE_PROFILES); IPR011009 (SUPERFAMILY)
comp102343_c0_seq7	casein kinase i isoform alpha isoform x4	2922	20	4.57359e-128	0.792	19	P:peptidyl-serine phosphorylation; C:cytosol; F:peptide binding; P:Wnt receptor signaling pathway; F:protein serine/threonine kinase activity; C:nucleolus; F:glycoprotein binding; P:cell morphogenesis; C:nuclear speck; P:heart development; C:centrosome; P:cell division; F:ATP binding; F:magnesium ion binding; P:mitosis; F:phosphoprotein binding; C:ribonucleoprotein complex; C:condensed chromosome…	EC:2.7.11	IPR002290 (SMART); G3DSA:3.30.200.20 (GENE3D); G3DSA:1.10.510.10 (GENE3D); IPR000719 (PFAM); PTHR11909 (PANTHER); PTHR11909:SF25 (PANTHER); IPR008271 (PROSITE_PATTERNS); IPR017441 (PROSITE_PATTERNS); IPR000719 (PROSITE_PROFILES); IPR011009 (SUPERFAMILY)
comp102343_c0_seq4	casein kinase i isoform alpha-like	1646	20	1.52021e-116	0.705	12	P:peptidyl-serine phosphorylation; F:protein serine/threonine kinase activity; C:nucleolus; P:apoptotic process; P:heart development; P:reproduction; P:mitotic spindle organization; C:centrosome; P:Wnt receptor signaling pathway, regulating spindle positioning; F:ATP binding; P:embryo development ending in birth or egg hatching; C:cytoplasm	EC:2.7.11	IPR002290 (SMART); G3DSA:3.30.200.20 (GENE3D); G3DSA:1.10.510.10 (GENE3D); IPR000719 (PFAM); PTHR11909 (PANTHER); PTHR11909:SF25 (PANTHER); IPR008271 (PROSITE_PATTERNS); IPR000719 (PROSITE_PROFILES); IPR011009 (SUPERFAMILY)
comp102343_c0_seq6	casein kinase i isoform alpha-like	2764	20	2.8792e-116	0.7045	6	P:peptidyl-serine phosphorylation; F:protein serine/threonine kinase activity; C:nucleolus; P:heart development; F:ATP binding; C:cytoplasm	EC:2.7.11	IPR002290 (SMART); IPR000719 (PFAM); G3DSA:3.30.200.20 (GENE3D); G3DSA:1.10.510.10 (GENE3D); PTHR11909 (PANTHER); PTHR11909:SF25 (PANTHER); IPR008271 (PROSITE_PATTERNS); IPR000719 (PROSITE_PROFILES); IPR011009 (SUPERFAMILY)
comp102343_c0_seq5	casein kinase i isoform alpha-like	2819	20	2.94695e-116	0.7025	6	P:peptidyl-serine phosphorylation; F:protein serine/threonine kinase activity; C:nucleolus; P:heart development; F:ATP binding; C:cytoplasm	EC:2.7.11	IPR002290 (SMART); G3DSA:1.10.510.10 (GENE3D); IPR000719 (PFAM); G3DSA:3.30.200.20 (GENE3D); PTHR11909 (PANTHER); PTHR11909:SF25 (PANTHER); IPR008271 (PROSITE_PATTERNS); IPR000719 (PROSITE_PROFILES); IPR011009 (SUPERFAMILY)
comp95307_c0_seq1	casein kinase ii alpha subunit	5851	20	6.01125e-170	0.8725	4	P:Wnt receptor signaling pathway; P:protein phosphorylation; F:ATP binding; F:protein serine/threonine kinase activity	EC:2.7.11	IPR002290 (SMART); G3DSA:3.30.200.20 (GENE3D); G3DSA:1.10.510.10 (GENE3D); IPR000719 (PFAM); PTHR24054:SF17 (PANTHER); PTHR24054 (PANTHER); IPR017441 (PROSITE_PATTERNS); IPR008271 (PROSITE_PATTERNS); IPR000719 (PROSITE_PROFILES); IPR011009 (SUPERFAMILY)
comp102504_c0_seq1	casein kinase ii subunit beta	2253	20	9.82732e-120	0.939	6	F:protein kinase regulator activity; P:Wnt receptor signaling pathway; P:regulation of protein kinase activity; F:kinase activity; P:phosphorylation; C:protein kinase CK2 complex	-	IPR000704 (PRINTS); IPR000704 (SMART); IPR000704 (PFAM); IPR016150 (G3DSA:2.20.25.GENE3D); IPR016149 (G3DSA:1.10.1820.GENE3D); PTHR11740:SF0 (PANTHER); IPR000704 (PANTHER); IPR000704 (PROSITE_PATTERNS); IPR000704 (SUPERFAMILY)
comp102504_c0_seq7	casein kinase ii subunit beta	2265	20	1.3837e-113	0.8915	6	F:protein kinase regulator activity; P:Wnt receptor signaling pathway; P:regulation of protein kinase activity; F:kinase activity; P:phosphorylation; C:protein kinase CK2 complex	-	IPR000704 (PRINTS); IPR000704 (SMART); IPR000704 (PFAM); IPR016150 (G3DSA:2.20.25.GENE3D); IPR016149 (G3DSA:1.10.1820.GENE3D); PTHR11740:SF0 (PANTHER); IPR000704 (PANTHER); IPR000704 (PROSITE_PATTERNS); IPR000704 (SUPERFAMILY)
comp102504_c0_seq2	casein kinase ii subunit beta	2471	20	3.18887e-119	0.942	6	F:protein kinase regulator activity; P:Wnt receptor signaling pathway; P:regulation of protein kinase activity; F:kinase activity; P:phosphorylation; C:protein kinase CK2 complex	-	IPR000704 (PRINTS); IPR000704 (SMART); IPR000704 (PFAM); IPR016150 (G3DSA:2.20.25.GENE3D); IPR016149 (G3DSA:1.10.1820.GENE3D); PTHR11740:SF0 (PANTHER); IPR000704 (PANTHER); IPR000704 (PROSITE_PATTERNS); IPR000704 (SUPERFAMILY)
comp102504_c0_seq8	casein kinase ii subunit beta	2483	20	4.48674e-113	0.894	6	F:protein kinase regulator activity; P:Wnt receptor signaling pathway; P:regulation of protein kinase activity; F:kinase activity; P:phosphorylation; C:protein kinase CK2 complex	-	IPR000704 (PRINTS); IPR000704 (SMART); IPR000704 (PFAM); IPR016150 (G3DSA:2.20.25.GENE3D); IPR016149 (G3DSA:1.10.1820.GENE3D); PTHR11740:SF0 (PANTHER); IPR000704 (PANTHER); IPR000704 (PROSITE_PATTERNS); IPR000704 (SUPERFAMILY)
comp58635_c0_seq1	catalase	2189	20	0	0.8285	5	F:metal ion binding; P:hydrogen peroxide catabolic process; F:heme binding; F:catalase activity; P:oxidation-reduction process	EC:1.11.1.6	IPR018028 (PRINTS); IPR024711 (PIRSF); IPR011614 (SMART); IPR010582 (PFAM); IPR011614 (G3DSA:2.40.180.GENE3D); IPR011614 (PFAM); IPR018028 (PANTHER); PTHR11465:SF0 (PANTHER); IPR002226 (PROSITE_PATTERNS); IPR024708 (PROSITE_PATTERNS); IPR018028 (PROSITE_PROFILES); IPR020835 (SUPERFAMILY)
comp98756_c0_seq1	catalase	1829	20	7.23536e-179	0.743	45	P:hydrogen peroxide catabolic process; P:triglyceride metabolic process; F:glycine N-benzoyltransferase activity; F:protein homodimerization activity; P:xenobiotic metabolic process; P:menopause; F:aminoacylase activity; C:lysosome; P:protein homotetramerization; C:endoplasmic reticulum; P:monocarboxylic acid metabolic process; F:NADP binding; F:receptor binding; P:purine nucleotide catabolic pro…	EC:1.11.1.6; EC:2.3.1.71; EC:3.5.1.14	IPR018028 (PRINTS); IPR011614 (SMART); IPR024711 (PIRSF); IPR011614 (G3DSA:2.40.180.GENE3D); IPR010582 (PFAM); IPR011614 (PFAM); PTHR11465:SF0 (PANTHER); IPR018028 (PANTHER); IPR002226 (PROSITE_PATTERNS); IPR024708 (PROSITE_PATTERNS); SIGNAL_PEPTIDE_N_REGION (PHOBIUS); SIGNAL_PEPTIDE_C_REGION (PHOBIUS); NON_CYTOPLASMIC_DOMAIN (PHOBIUS); SIGNAL_PEPTIDE (PHOBIUS); SIGNAL_PEPTIDE_H_REGION (PHOBIUS);…
comp98756_c0_seq2	catalase	1907	20	1.69172e-178	0.743	45	P:hydrogen peroxide catabolic process; P:triglyceride metabolic process; F:glycine N-benzoyltransferase activity; F:protein homodimerization activity; P:xenobiotic metabolic process; P:menopause; F:aminoacylase activity; C:lysosome; P:protein homotetramerization; C:endoplasmic reticulum; P:monocarboxylic acid metabolic process; F:NADP binding; F:receptor binding; P:purine nucleotide catabolic pro…	EC:1.11.1.6; EC:2.3.1.71; EC:3.5.1.14	IPR018028 (PRINTS); IPR011614 (SMART); IPR024711 (PIRSF); IPR011614 (PFAM); IPR010582 (PFAM); IPR011614 (G3DSA:2.40.180.GENE3D); PTHR11465:SF0 (PANTHER); IPR018028 (PANTHER); IPR024708 (PROSITE_PATTERNS); IPR002226 (PROSITE_PATTERNS); NON_CYTOPLASMIC_DOMAIN (PHOBIUS); SIGNAL_PEPTIDE_C_REGION (PHOBIUS); SIGNAL_PEPTIDE_N_REGION (PHOBIUS); SIGNAL_PEPTIDE (PHOBIUS); SIGNAL_PEPTIDE_H_REGION (PHOBIUS);…
comp109140_c1_seq4	catenin alpha-like	4657	20	0	0.923	4	P:cell adhesion; F:structural molecule activity; F:cadherin binding; C:actin cytoskeleton	-	IPR001033 (PRINTS); G3DSA:1.20.120.230 (GENE3D); IPR006077 (PFAM); G3DSA:1.20.120.230 (GENE3D); G3DSA:1.20.120.230 (GENE3D); G3DSA:1.20.120.230 (GENE3D); IPR006077 (PANTHER); PTHR18914:SF9 (PANTHER); IPR006077 (SUPERFAMILY); IPR006077 (SUPERFAMILY); IPR006077 (SUPERFAMILY); IPR006077 (SUPERFAMILY)
comp109140_c1_seq1	catenin alpha-like	4663	20	0	0.9165	4	P:cell adhesion; F:structural molecule activity; F:cadherin binding; C:actin cytoskeleton	-	IPR001033 (PRINTS); G3DSA:1.20.120.230 (GENE3D); G3DSA:1.20.120.230 (GENE3D); G3DSA:1.20.120.230 (GENE3D); IPR006077 (PFAM); G3DSA:1.20.120.230 (GENE3D); PTHR18914:SF9 (PANTHER); IPR006077 (PANTHER); IPR006077 (SUPERFAMILY); IPR006077 (SUPERFAMILY); IPR006077 (SUPERFAMILY); IPR006077 (SUPERFAMILY)
comp109140_c1_seq2	catenin alpha-like	6392	20	0	0.923	4	P:cell adhesion; F:structural molecule activity; F:cadherin binding; C:actin cytoskeleton	-	IPR001033 (PRINTS); G3DSA:1.20.120.230 (GENE3D); IPR006077 (PFAM); G3DSA:1.20.120.230 (GENE3D); G3DSA:1.20.120.230 (GENE3D); G3DSA:1.20.120.230 (GENE3D); IPR006077 (PANTHER); PTHR18914:SF9 (PANTHER); IPR006077 (SUPERFAMILY); IPR006077 (SUPERFAMILY); IPR006077 (SUPERFAMILY); IPR006077 (SUPERFAMILY)
comp109140_c1_seq3	catenin alpha-like	6398	20	0	0.9165	4	P:cell adhesion; F:structural molecule activity; F:cadherin binding; C:actin cytoskeleton	-	IPR001033 (PRINTS); G3DSA:1.20.120.230 (GENE3D); G3DSA:1.20.120.230 (GENE3D); G3DSA:1.20.120.230 (GENE3D); IPR006077 (PFAM); G3DSA:1.20.120.230 (GENE3D); PTHR18914:SF9 (PANTHER); IPR006077 (PANTHER); IPR006077 (SUPERFAMILY); IPR006077 (SUPERFAMILY); IPR006077 (SUPERFAMILY); IPR006077 (SUPERFAMILY)
comp100045_c0_seq1	cathepsin b	2340	20	7.83903e-120	0.726	1	F:cysteine-type peptidase activity	EC:3.4	IPR000668 (PRINTS); IPR000668 (SMART); IPR000668 (PFAM); IPR012599 (PFAM); G3DSA:3.90.70.10 (GENE3D); PTHR12411:SF261 (PANTHER); IPR013128 (PANTHER); IPR025660 (PROSITE_PATTERNS); IPR000169 (PROSITE_PATTERNS); SIGNAL_PEPTIDE_N_REGION (PHOBIUS); SIGNAL_PEPTIDE (PHOBIUS); SIGNAL_PEPTIDE_C_REGION (PHOBIUS); NON_CYTOPLASMIC_DOMAIN (PHOBIUS); SIGNAL_PEPTIDE_H_REGION (PHOBIUS); SignalP-noTM (SIGNALP_EU…
comp89582_c0_seq1	cathepsin d	1875	20	0	0.809	8	C:lysosome; C:microtubule associated complex; P:defense response to Gram-negative bacterium; P:nurse cell apoptotic process; P:salivary gland cell autophagic cell death; P:proteolysis; F:aspartic-type endopeptidase activity; C:extracellular region	EC:3.4.23	IPR001461 (PRINTS); IPR001461 (PFAM); IPR021109 (G3DSA:2.40.70.GENE3D); IPR021109 (G3DSA:2.40.70.GENE3D); IPR012848 (PFAM); IPR001461 (PANTHER); PTHR13683:SF84 (PANTHER); IPR001969 (PROSITE_PATTERNS); IPR001969 (PROSITE_PATTERNS); NON_CYTOPLASMIC_DOMAIN (PHOBIUS); TRANSMEMBRANE (PHOBIUS); CYTOPLASMIC_DOMAIN (PHOBIUS); IPR021109 (SUPERFAMILY); TMhelix (TMHMM)
comp95726_c0_seq2	cathepsin f-like cysteine protease	2840	20	0	0.595	3	F:cysteine-type endopeptidase inhibitor activity; P:proteolysis; F:cysteine-type peptidase activity	EC:3.4	no IPS match
comp95726_c0_seq3	cathepsin f-like cysteine protease	2840	20	0	0.598	3	F:cysteine-type endopeptidase inhibitor activity; P:proteolysis; F:cysteine-type peptidase activity	EC:3.4	no IPS match
comp78573_c0_seq1	cathepsin l	1266	20	7.51577e-163	0.7315	2	P:proteolysis; F:cysteine-type peptidase activity	EC:3.4	IPR000668 (PRINTS); IPR000668 (SMART); IPR013201 (SMART); IPR013201 (PFAM); G3DSA:3.90.70.10 (GENE3D); IPR000668 (PFAM); IPR013128 (PANTHER); PTHR12411:SF149 (PANTHER); IPR000169 (PROSITE_PATTERNS); IPR025660 (PROSITE_PATTERNS); IPR025661 (PROSITE_PATTERNS); SIGNAL_PEPTIDE_N_REGION (PHOBIUS); SIGNAL_PEPTIDE_H_REGION (PHOBIUS); NON_CYTOPLASMIC_DOMAIN (PHOBIUS); SIGNAL_PEPTIDE (PHOBIUS); SIGNAL_PEP…
comp102610_c0_seq1	cathepsin l	1241	20	6.02891e-117	0.7345	1	F:peptidase activity	-	IPR000668 (PRINTS); IPR000668 (SMART); IPR013201 (SMART); G3DSA:3.90.70.10 (GENE3D); IPR013201 (PFAM); IPR000668 (PFAM); PTHR12411:SF57 (PANTHER); IPR013128 (PANTHER); IPR000169 (PROSITE_PATTERNS); IPR025660 (PROSITE_PATTERNS); IPR025661 (PROSITE_PATTERNS); SIGNAL_PEPTIDE_N_REGION (PHOBIUS); SIGNAL_PEPTIDE_C_REGION (PHOBIUS); NON_CYTOPLASMIC_DOMAIN (PHOBIUS); SIGNAL_PEPTIDE (PHOBIUS); SIGNAL_PEPT…
comp105305_c0_seq1	cathepsin l	2382	20	0	0.785	9	C:lysosome; C:fusome; P:salivary gland cell autophagic cell death; P:proteolysis; F:cysteine-type endopeptidase activity; F:structural constituent of chitin-based larval cuticle; C:extracellular matrix; P:protein catabolic process; P:larval chitin-based cuticle development	EC:3.4.22	IPR000668 (PRINTS); IPR013201 (SMART); IPR000668 (SMART); IPR000668 (PFAM); IPR013201 (PFAM); G3DSA:3.90.70.10 (GENE3D); IPR013128 (PANTHER); PTHR12411:SF57 (PANTHER); IPR000169 (PROSITE_PATTERNS); IPR025661 (PROSITE_PATTERNS); IPR025660 (PROSITE_PATTERNS); SIGNAL_PEPTIDE_N_REGION (PHOBIUS); NON_CYTOPLASMIC_DOMAIN (PHOBIUS); SIGNAL_PEPTIDE_H_REGION (PHOBIUS); SIGNAL_PEPTIDE (PHOBIUS); SIGNAL_PEPT…
comp106815_c0_seq2	cathepsin partial	1118	20	1.12881e-145	0.746	3	F:peptidase activity; P:single-organism process; P:developmental process	-	no IPS match
comp76531_c0_seq2	cation efflux protein zinc transporter	2164	20	2.72019e-119	0.671	1	F:cation transmembrane transporter activity	-	IPR002524 (PFAM); IPR002524 (TIGRFAM); IPR027469 (G3DSA:1.20.1510.GENE3D); IPR002524 (PANTHER); PTHR11562:SF10 (PANTHER); CYTOPLASMIC_DOMAIN (PHOBIUS); CYTOPLASMIC_DOMAIN (PHOBIUS); TRANSMEMBRANE (PHOBIUS); NON_CYTOPLASMIC_DOMAIN (PHOBIUS); NON_CYTOPLASMIC_DOMAIN (PHOBIUS); TRANSMEMBRANE (PHOBIUS); TRANSMEMBRANE (PHOBIUS); CYTOPLASMIC_DOMAIN (PHOBIUS); TRANSMEMBRANE (PHOBIUS); NON_CYTOPLASMIC_DOM…
comp76531_c0_seq1	cation efflux protein zinc transporter	2245	20	2.84972e-119	0.671	1	F:cation transmembrane transporter activity	-	IPR002524 (PFAM); IPR002524 (TIGRFAM); IPR027469 (G3DSA:1.20.1510.GENE3D); IPR002524 (PANTHER); PTHR11562:SF10 (PANTHER); CYTOPLASMIC_DOMAIN (PHOBIUS); CYTOPLASMIC_DOMAIN (PHOBIUS); TRANSMEMBRANE (PHOBIUS); NON_CYTOPLASMIC_DOMAIN (PHOBIUS); NON_CYTOPLASMIC_DOMAIN (PHOBIUS); TRANSMEMBRANE (PHOBIUS); TRANSMEMBRANE (PHOBIUS); CYTOPLASMIC_DOMAIN (PHOBIUS); TRANSMEMBRANE (PHOBIUS); NON_CYTOPLASMIC_DOM…
comp102403_c0_seq1	cation transport regulator-like protein 2-like	1946	20	3.16791e-63	0.731	0	-		IPR006840 (PFAM); IPR013024 (G3DSA:3.10.490.GENE3D); IPR006840 (PANTHER); PTHR12192:SF0 (PANTHER); SSF110857 (SUPERFAMILY)
comp103213_c0_seq13	cationic amino acid transporter	3200	20	0	0.7245	4	F:L-amino acid transmembrane transporter activity; P:leucine import; P:defense response to fungus; C:membrane	-	IPR002293 (PIRSF); IPR002293 (PFAM); IPR002293 (PANTHER); PTHR11785:SF75 (PANTHER); TRANSMEMBRANE (PHOBIUS); TRANSMEMBRANE (PHOBIUS); TRANSMEMBRANE (PHOBIUS); TRANSMEMBRANE (PHOBIUS); CYTOPLASMIC_DOMAIN (PHOBIUS); TRANSMEMBRANE (PHOBIUS); CYTOPLASMIC_DOMAIN (PHOBIUS); TRANSMEMBRANE (PHOBIUS); CYTOPLASMIC_DOMAIN (PHOBIUS); CYTOPLASMIC_DOMAIN (PHOBIUS); CYTOPLASMIC_DOMAIN (PHOBIUS); NON_CYTOPLASMIC…
comp103213_c0_seq15	cationic amino acid transporter	3294	20	0	0.7245	4	F:L-amino acid transmembrane transporter activity; P:leucine import; P:defense response to fungus; C:membrane	-	IPR002293 (PIRSF); IPR002293 (PFAM); IPR002293 (PANTHER); PTHR11785:SF75 (PANTHER); TRANSMEMBRANE (PHOBIUS); TRANSMEMBRANE (PHOBIUS); TRANSMEMBRANE (PHOBIUS); TRANSMEMBRANE (PHOBIUS); TRANSMEMBRANE (PHOBIUS); CYTOPLASMIC_DOMAIN (PHOBIUS); CYTOPLASMIC_DOMAIN (PHOBIUS); TRANSMEMBRANE (PHOBIUS); CYTOPLASMIC_DOMAIN (PHOBIUS); CYTOPLASMIC_DOMAIN (PHOBIUS); CYTOPLASMIC_DOMAIN (PHOBIUS); TRANSMEMBRANE (…
comp103213_c0_seq4	cationic amino acid transporter	3465	20	0	0.7245	4	F:L-amino acid transmembrane transporter activity; P:leucine import; P:defense response to fungus; C:membrane	-	IPR002293 (PIRSF); IPR002293 (PFAM); IPR002293 (PANTHER); PTHR11785:SF75 (PANTHER); TRANSMEMBRANE (PHOBIUS); TRANSMEMBRANE (PHOBIUS); TRANSMEMBRANE (PHOBIUS); TRANSMEMBRANE (PHOBIUS); TRANSMEMBRANE (PHOBIUS); CYTOPLASMIC_DOMAIN (PHOBIUS); CYTOPLASMIC_DOMAIN (PHOBIUS); TRANSMEMBRANE (PHOBIUS); CYTOPLASMIC_DOMAIN (PHOBIUS); CYTOPLASMIC_DOMAIN (PHOBIUS); CYTOPLASMIC_DOMAIN (PHOBIUS); NON_CYTOPLASMIC…
comp103213_c0_seq1	cationic amino acid transporter	3631	20	0	0.7245	4	F:L-amino acid transmembrane transporter activity; P:leucine import; P:defense response to fungus; C:membrane	-	IPR002293 (PIRSF); IPR002293 (PFAM); IPR002293 (PANTHER); PTHR11785:SF75 (PANTHER); TRANSMEMBRANE (PHOBIUS); TRANSMEMBRANE (PHOBIUS); TRANSMEMBRANE (PHOBIUS); TRANSMEMBRANE (PHOBIUS); TRANSMEMBRANE (PHOBIUS); CYTOPLASMIC_DOMAIN (PHOBIUS); CYTOPLASMIC_DOMAIN (PHOBIUS); TRANSMEMBRANE (PHOBIUS); CYTOPLASMIC_DOMAIN (PHOBIUS); CYTOPLASMIC_DOMAIN (PHOBIUS); CYTOPLASMIC_DOMAIN (PHOBIUS); NON_CYTOPLASMIC…
comp49793_c0_seq1	cca trna nucleotidyltransferase mitochondrial-like	1982	20	5.60913e-132	0.7205	2	F:nucleotidyltransferase activity; P:RNA processing	-	IPR002646 (PFAM); G3DSA:3.30.460.10 (GENE3D); PF12627 (PFAM); G3DSA:1.10.3090.10 (GENE3D); IPR026973 (PTHR13734:PANTHER); PTHR13734 (PANTHER); SSF81301 (SUPERFAMILY); SSF81891 (SUPERFAMILY)
comp88938_c0_seq2	ccr4-not transcription complex subunit 1	7943	20	0	0.729	0	-		IPR024557 (PFAM); IPR007196 (PFAM); PTHR13162 (PANTHER); PTHR13162:SF8 (PANTHER)
comp88938_c0_seq1	ccr4-not transcription complex subunit 1	8312	20	0	0.729	0	-		IPR024557 (PFAM); IPR007196 (PFAM); PTHR13162 (PANTHER); PTHR13162:SF8 (PANTHER)
comp93129_c0_seq2	ccr4-not transcription complex subunit 6-like	2545	20	0	0.7965	6	P:regulation of transcription from RNA polymerase II promoter; P:nuclear-transcribed mRNA poly(A) tail shortening; C:CCR4-NOT complex; F:protein binding; P:oogenesis; C:cytoplasm	-	IPR003591 (SMART); IPR005135 (G3DSA:3.60.10.GENE3D); IPR005135 (PFAM); IPR025875 (PFAM); G3DSA:3.80.10.10 (GENE3D); PTHR12121 (PANTHER); PTHR12121:SF13 (PANTHER); IPR001611 (PROSITE_PROFILES); IPR001611 (PROSITE_PROFILES); IPR001611 (PROSITE_PROFILES); IPR001611 (PROSITE_PROFILES); IPR005135 (SUPERFAMILY); SSF52058 (SUPERFAMILY)
comp93129_c0_seq4	ccr4-not transcription complex subunit 6-like	2564	20	0	0.7965	6	P:regulation of transcription from RNA polymerase II promoter; P:nuclear-transcribed mRNA poly(A) tail shortening; C:CCR4-NOT complex; F:protein binding; P:oogenesis; C:cytoplasm	-	IPR003591 (SMART); IPR005135 (G3DSA:3.60.10.GENE3D); IPR025875 (PFAM); G3DSA:3.80.10.10 (GENE3D); IPR005135 (PFAM); PTHR12121:SF13 (PANTHER); PTHR12121 (PANTHER); SIGNAL_PEPTIDE_N_REGION (PHOBIUS); SIGNAL_PEPTIDE_H_REGION (PHOBIUS); NON_CYTOPLASMIC_DOMAIN (PHOBIUS); SIGNAL_PEPTIDE (PHOBIUS); SIGNAL_PEPTIDE_C_REGION (PHOBIUS); IPR001611 (PROSITE_PROFILES); IPR001611 (PROSITE_PROFILES); IPR001611 (…
comp93129_c0_seq1	ccr4-not transcription complex subunit 6-like	2714	20	0	0.7965	6	P:regulation of transcription from RNA polymerase II promoter; P:nuclear-transcribed mRNA poly(A) tail shortening; C:CCR4-NOT complex; F:protein binding; P:oogenesis; C:cytoplasm	-	IPR003591 (SMART); IPR005135 (G3DSA:3.60.10.GENE3D); IPR005135 (PFAM); IPR025875 (PFAM); G3DSA:3.80.10.10 (GENE3D); PTHR12121 (PANTHER); PTHR12121:SF13 (PANTHER); IPR001611 (PROSITE_PROFILES); IPR001611 (PROSITE_PROFILES); IPR001611 (PROSITE_PROFILES); IPR001611 (PROSITE_PROFILES); IPR005135 (SUPERFAMILY); SSF52058 (SUPERFAMILY)
comp93129_c0_seq3	ccr4-not transcription complex subunit 6-like	2902	20	0	0.797	6	P:regulation of transcription from RNA polymerase II promoter; P:nuclear-transcribed mRNA poly(A) tail shortening; C:CCR4-NOT complex; F:protein binding; P:oogenesis; C:cytoplasm	-	IPR003591 (SMART); IPR005135 (G3DSA:3.60.10.GENE3D); IPR005135 (PFAM); IPR025875 (PFAM); G3DSA:3.80.10.10 (GENE3D); PTHR12121 (PANTHER); PTHR12121:SF13 (PANTHER); IPR001611 (PROSITE_PROFILES); IPR001611 (PROSITE_PROFILES); IPR001611 (PROSITE_PROFILES); IPR001611 (PROSITE_PROFILES); IPR005135 (SUPERFAMILY); SSF52058 (SUPERFAMILY)
comp93129_c0_seq5	ccr4-not transcription complex subunit 6-like	3071	20	0	0.797	6	P:regulation of transcription from RNA polymerase II promoter; P:nuclear-transcribed mRNA poly(A) tail shortening; C:CCR4-NOT complex; F:protein binding; P:oogenesis; C:cytoplasm	-	IPR003591 (SMART); IPR005135 (G3DSA:3.60.10.GENE3D); IPR005135 (PFAM); IPR025875 (PFAM); G3DSA:3.80.10.10 (GENE3D); PTHR12121 (PANTHER); PTHR12121:SF13 (PANTHER); IPR001611 (PROSITE_PROFILES); IPR001611 (PROSITE_PROFILES); IPR001611 (PROSITE_PROFILES); IPR001611 (PROSITE_PROFILES); IPR005135 (SUPERFAMILY); SSF52058 (SUPERFAMILY)
comp89190_c0_seq2	ccr4-not transcription complex subunit 7-like isoform x1	2009	20	2.23968e-136	0.916	2	C:nucleus; F:nucleic acid binding	-	IPR006941 (PFAM); G3DSA:3.30.420.10 (GENE3D); PTHR10797 (PANTHER); IPR012337 (SUPERFAMILY)
comp101354_c0_seq1	cd109 antigen	7472	20	0	0.7895	8	C:extracellular space; P:negative regulation of endopeptidase activity; P:antibacterial humoral response; P:lateral inhibition; F:protein binding; P:phagocytosis, recognition; P:defense response to fungus; F:endopeptidase inhibitor activity	-	IPR002172 (SMART); IPR009048 (PFAM); IPR002172 (G3DSA:4.10.400.GENE3D); IPR011625 (PFAM); G3DSA:1.50.10.20 (GENE3D); IPR009048 (G3DSA:2.60.40.GENE3D); IPR001599 (PFAM); IPR002890 (PFAM); IPR011626 (PFAM); PTHR11412 (PANTHER); PTHR11412:SF22 (PANTHER); TRANSMEMBRANE (PHOBIUS); CYTOPLASMIC_DOMAIN (PHOBIUS); SIGNAL_PEPTIDE_C_REGION (PHOBIUS); SIGNAL_PEPTIDE_H_REGION (PHOBIUS); NON_CYTOPLASMIC_DOMAIN…
comp103813_c0_seq2	cd151 antigen-like isoform x2	2674	20	1.1362e-77	0.6965	1	C:integral to membrane	-	no IPS match
comp103813_c0_seq1	cd151 antigen-like isoform x2	2692	20	1.14547e-77	0.6965	1	C:integral to membrane	-	no IPS match
comp48817_c0_seq1	cdc3-like septin	994	20	5.37177e-144	0.58	2	P:single-organism cellular process; F:nucleotide binding	-	Coil (COILS); G3DSA:3.40.50.300 (GENE3D); IPR000038 (PFAM); PTHR18884:SF14 (PANTHER); IPR000038 (PANTHER); IPR027417 (SUPERFAMILY)
comp108050_c0_seq3	cdc42-interacting protein 4-like	3255	20	0	0.7325	0	-		Coil (COILS); Coil (COILS); Coil (COILS); IPR001060 (SMART); IPR001452 (SMART); IPR011072 (G3DSA:1.10.287.GENE3D); IPR011072 (PFAM); IPR001452 (PFAM); IPR001060 (PFAM); G3DSA:2.30.30.40 (GENE3D); PTHR12602 (PANTHER); PTHR12602:SF5 (PANTHER); IPR001060 (PROSITE_PROFILES); IPR001452 (PROSITE_PROFILES); IPR001452 (SUPERFAMILY); SSF103657 (SUPERFAMILY)
comp108050_c0_seq2	cdc42-interacting protein 4-like	3267	20	0	0.7365	0	-		Coil (COILS); Coil (COILS); Coil (COILS); IPR001060 (SMART); IPR001452 (SMART); IPR001060 (PFAM); IPR011072 (G3DSA:1.10.287.GENE3D); G3DSA:2.30.30.40 (GENE3D); IPR011072 (PFAM); IPR001452 (PFAM); PTHR12602 (PANTHER); PTHR12602:SF5 (PANTHER); IPR001060 (PROSITE_PROFILES); IPR001452 (PROSITE_PROFILES); IPR001452 (SUPERFAMILY); SSF103657 (SUPERFAMILY)
comp84172_c0_seq1	cdc48-like aaa atpase	2355	20	0	0.82	5	P:cell cycle; F:ATP binding; F:nucleoside-triphosphatase activity; C:endoplasmic reticulum; P:protein transport	EC:3.6.1.15	IPR003593 (SMART); IPR003338 (SMART); G3DSA:2.40.40.20 (GENE3D); G3DSA:3.40.50.300 (GENE3D); IPR003959 (PFAM); IPR003338 (PFAM); G3DSA:3.40.50.300 (GENE3D); G3DSA:1.10.8.60 (GENE3D); G3DSA:3.10.330.10 (GENE3D); PTHR23077 (PANTHER); IPR003960 (PROSITE_PATTERNS); IPR003960 (PROSITE_PATTERNS); IPR009010 (SUPERFAMILY); IPR027417 (SUPERFAMILY); SSF54585 (SUPERFAMILY); IPR027417 (SUPERFAMILY)
comp779591_c0_seq1	cdc7 protein kinase	1069	20	1.43091e-161	0.718	4	P:protein phosphorylation; F:ATP binding; P:cell cycle process; F:protein serine/threonine kinase activity	EC:2.7.11	IPR002290 (SMART); IPR000719 (PFAM); G3DSA:3.30.200.20 (GENE3D); G3DSA:1.10.510.10 (GENE3D); PTHR11909:SF7 (PANTHER); PTHR11909 (PANTHER); IPR008271 (PROSITE_PATTERNS); IPR017441 (PROSITE_PATTERNS); IPR000719 (PROSITE_PROFILES); IPR011009 (SUPERFAMILY)
comp35818_c0_seq1	cdgsh iron-sulfur domain-containing protein 2 homolog	843	20	1.97574e-58	0.7405	3	C:endoplasmic reticulum; F:iron-sulfur cluster binding; C:membrane part	-	IPR006622 (SMART); IPR018967 (PFAM); IPR019610 (PFAM); PTHR13680 (PANTHER); PTHR13680:SF3 (PANTHER); TRANSMEMBRANE (PHOBIUS); CYTOPLASMIC_DOMAIN (PHOBIUS); NON_CYTOPLASMIC_DOMAIN (PHOBIUS)
comp103227_c0_seq1	cdk5 regulatory subunit-associated protein 1-like	2068	20	0	0.774	3	F:oxidoreductase activity; F:iron-sulfur cluster binding; P:RNA modification	-	IPR006638 (SMART); TIGR01574 (TIGRFAM); IPR002792 (PFAM); IPR005839 (TIGRFAM); IPR023404 (G3DSA:3.80.30.GENE3D); IPR013848 (PFAM); IPR007197 (PFAM); PTHR11918:SF41 (PANTHER); IPR023970 (PANTHER); IPR020612 (PROSITE_PATTERNS); IPR013848 (PROSITE_PROFILES); IPR002792 (PROSITE_PROFILES); SSF102114 (SUPERFAMILY)
comp99338_c0_seq1	cdk-activating kinase assembly factor mat1-like	1896	20	2.24722e-98	0.7085	2	F:metal ion binding; P:cellular process	-	Coil (COILS); IPR001841 (SMART); IPR015877 (PFAM); IPR013083 (G3DSA:3.30.40.GENE3D); IPR004575 (TIGRFAM); IPR004575 (PANTHER); PTHR12683:SF7 (PANTHER); IPR017907 (PROSITE_PATTERNS); IPR001841 (PROSITE_PROFILES); SSF57850 (SUPERFAMILY)
comp103662_c0_seq7	cell adhesion molecule	8230	20	0	0.755	0	-		IPR003599 (SMART); IPR003598 (SMART); IPR003961 (SMART); IPR013783 (G3DSA:2.60.40.GENE3D); IPR003961 (PFAM); IPR013783 (G3DSA:2.60.40.GENE3D); IPR013783 (G3DSA:2.60.40.GENE3D); PF13895 (PFAM); IPR013783 (G3DSA:2.60.40.GENE3D); IPR013783 (G3DSA:2.60.40.GENE3D); IPR013783 (G3DSA:2.60.40.GENE3D); IPR013783 (G3DSA:2.60.40.GENE3D); IPR013098 (PFAM); IPR013783 (G3DSA:2.60.40.GENE3D); IPR026966 (PFAM); …
comp103662_c0_seq4	cell adhesion molecule	8286	20	0	0.755	0	-		IPR003599 (SMART); IPR003598 (SMART); IPR003961 (SMART); IPR013783 (G3DSA:2.60.40.GENE3D); IPR003961 (PFAM); IPR013783 (G3DSA:2.60.40.GENE3D); IPR013783 (G3DSA:2.60.40.GENE3D); PF13895 (PFAM); IPR013783 (G3DSA:2.60.40.GENE3D); IPR013783 (G3DSA:2.60.40.GENE3D); IPR013783 (G3DSA:2.60.40.GENE3D); IPR013783 (G3DSA:2.60.40.GENE3D); IPR013098 (PFAM); IPR013783 (G3DSA:2.60.40.GENE3D); IPR026966 (PFAM); …
comp103662_c0_seq3	cell adhesion molecule	8318	20	0	0.755	0	-		IPR003599 (SMART); IPR003598 (SMART); IPR003961 (SMART); IPR013783 (G3DSA:2.60.40.GENE3D); IPR003961 (PFAM); IPR013783 (G3DSA:2.60.40.GENE3D); IPR013783 (G3DSA:2.60.40.GENE3D); PF13895 (PFAM); IPR013783 (G3DSA:2.60.40.GENE3D); IPR013783 (G3DSA:2.60.40.GENE3D); IPR013783 (G3DSA:2.60.40.GENE3D); IPR013783 (G3DSA:2.60.40.GENE3D); IPR013098 (PFAM); IPR013783 (G3DSA:2.60.40.GENE3D); IPR026966 (PFAM); …
comp103662_c0_seq1	cell adhesion molecule	8336	20	0	0.7575	0	-		IPR003599 (SMART); IPR003598 (SMART); IPR003961 (SMART); IPR013783 (G3DSA:2.60.40.GENE3D); IPR013783 (G3DSA:2.60.40.GENE3D); IPR013783 (G3DSA:2.60.40.GENE3D); PF13895 (PFAM); IPR013783 (G3DSA:2.60.40.GENE3D); IPR003961 (PFAM); IPR013783 (G3DSA:2.60.40.GENE3D); IPR013783 (G3DSA:2.60.40.GENE3D); IPR013098 (PFAM); IPR026966 (PFAM); IPR013783 (G3DSA:2.60.40.GENE3D); IPR013783 (G3DSA:2.60.40.GENE3D); …
comp103662_c0_seq8	cell adhesion molecule	8374	20	0	0.755	0	-		IPR003599 (SMART); IPR003598 (SMART); IPR003961 (SMART); IPR013783 (G3DSA:2.60.40.GENE3D); IPR003961 (PFAM); IPR013783 (G3DSA:2.60.40.GENE3D); IPR013783 (G3DSA:2.60.40.GENE3D); PF13895 (PFAM); IPR013783 (G3DSA:2.60.40.GENE3D); IPR013783 (G3DSA:2.60.40.GENE3D); IPR013783 (G3DSA:2.60.40.GENE3D); IPR013783 (G3DSA:2.60.40.GENE3D); IPR013098 (PFAM); IPR013783 (G3DSA:2.60.40.GENE3D); IPR026966 (PFAM); …
comp103662_c0_seq2	cell adhesion molecule	8392	20	0	0.7575	0	-		IPR003599 (SMART); IPR003598 (SMART); IPR003961 (SMART); IPR013783 (G3DSA:2.60.40.GENE3D); IPR013783 (G3DSA:2.60.40.GENE3D); IPR013783 (G3DSA:2.60.40.GENE3D); PF13895 (PFAM); IPR013783 (G3DSA:2.60.40.GENE3D); IPR003961 (PFAM); IPR013783 (G3DSA:2.60.40.GENE3D); IPR013783 (G3DSA:2.60.40.GENE3D); IPR013098 (PFAM); IPR026966 (PFAM); IPR013783 (G3DSA:2.60.40.GENE3D); IPR013783 (G3DSA:2.60.40.GENE3D); …
comp103662_c0_seq5	cell adhesion molecule	8424	20	0	0.7575	0	-		IPR003599 (SMART); IPR003598 (SMART); IPR003961 (SMART); IPR013783 (G3DSA:2.60.40.GENE3D); IPR013783 (G3DSA:2.60.40.GENE3D); IPR013783 (G3DSA:2.60.40.GENE3D); PF13895 (PFAM); IPR013783 (G3DSA:2.60.40.GENE3D); IPR003961 (PFAM); IPR013783 (G3DSA:2.60.40.GENE3D); IPR013783 (G3DSA:2.60.40.GENE3D); IPR013098 (PFAM); IPR026966 (PFAM); IPR013783 (G3DSA:2.60.40.GENE3D); IPR013783 (G3DSA:2.60.40.GENE3D); …
comp103662_c0_seq6	cell adhesion molecule	8480	20	0	0.7575	0	-		IPR008907 (PFAM); PTHR12932:SF13 (PANTHER); IPR008907 (PANTHER); SSF47473 (SUPERFAMILY)
comp95123_c0_seq1	cell cycle control protein 50a-like	2266	20	6.19676e-122	0.73	1	C:membrane		no IPS match
comp82085_c0_seq1	cell differentiation protein rcd1 homolog	2204	20	7.04326e-139	0.9105	14	P:positive regulation of ligand-dependent nuclear receptor transcription coactivator activity; C:cytosol; P:sex differentiation; P:nuclear-transcribed mRNA poly(A) tail shortening; P:regulation of translation; P:negative regulation of intracellular estrogen receptor signaling pathway; P:regulation of transcription, DNA-dependent; C:CCR4-NOT complex; C:cytoplasmic mRNA processing body; P:cytokine-…	-	IPR007216 (PFAM); IPR011989 (G3DSA:1.25.10.GENE3D); IPR007216 (PANTHER); PTHR12262:SF0 (PANTHER); IPR016024 (SUPERFAMILY)
comp74192_c0_seq1	cell division cycle 2	1294	20	2.52072e-129	0.862	10	C:microtubule organizing center; P:protein phosphorylation; F:RNA polymerase II carboxy-terminal domain kinase activity; P:regulation of mitotic cell cycle, embryonic; P:cell division; F:ATP binding; F:cyclin-dependent protein serine/threonine kinase activity; P:mitosis; C:cytoplasm; C:nucleus	EC:2.7.11.23; EC:2.7.11.22	TRANSMEMBRANE (PHOBIUS); NON_CYTOPLASMIC_DOMAIN (PHOBIUS); CYTOPLASMIC_DOMAIN (PHOBIUS); PS51257 (PROSITE_PROFILES); TMhelix (TMHMM)
comp102849_c0_seq1	cell division cycle 5-like	3053	20	0	0.755	1	F:binding	-	Coil (COILS); Coil (COILS); Coil (COILS); Coil (COILS); IPR001005 (SMART); IPR009057 (G3DSA:1.10.10.GENE3D); IPR009057 (G3DSA:1.10.10.GENE3D); IPR021786 (PFAM); PF13921 (PFAM); PTHR10641:SF17 (PANTHER); PTHR10641 (PANTHER); IPR017930 (PROSITE_PROFILES); IPR017930 (PROSITE_PROFILES); IPR009057 (SUPERFAMILY)
comp90466_c1_seq1	cell division cycle protein 20 homolog	3499	20	2.92801e-169	0.7045	2	P:single-organism cellular process; F:transferase activity	-	no IPS match
comp103604_c0_seq9	cell division cycle protein 23 homolog	6617	20	0	0.7465	3	P:regulation of mitotic metaphase/anaphase transition; C:anaphase-promoting complex; P:cell division		IPR000571 (SMART); IPR001878 (SMART); IPR000571 (G3DSA:4.10.1000.GENE3D); IPR000571 (PFAM); IPR001878 (G3DSA:4.10.60.GENE3D); PTHR23102 (PANTHER); IPR000571 (PROSITE_PROFILES); IPR000571 (PROSITE_PROFILES); IPR000571 (PROSITE_PROFILES); IPR000571 (PROSITE_PROFILES); IPR000571 (PROSITE_PROFILES); IPR001878 (PROSITE_PROFILES); SSF90229 (SUPERFAMILY); IPR001878 (SUPERFAMILY); SSF90229 (SUPERFAMILY);…
comp103604_c0_seq2	cell division cycle protein 23 homolog	6733	20	0	0.741	3	P:regulation of mitotic metaphase/anaphase transition; C:anaphase-promoting complex; P:cell division		IPR000571 (SMART); IPR001878 (SMART); IPR000571 (G3DSA:4.10.1000.GENE3D); IPR000571 (PFAM); IPR001878 (G3DSA:4.10.60.GENE3D); PTHR23102 (PANTHER); IPR000571 (PROSITE_PROFILES); IPR000571 (PROSITE_PROFILES); IPR000571 (PROSITE_PROFILES); IPR000571 (PROSITE_PROFILES); IPR000571 (PROSITE_PROFILES); IPR001878 (PROSITE_PROFILES); SSF90229 (SUPERFAMILY); IPR001878 (SUPERFAMILY); SSF90229 (SUPERFAMILY);…
comp103604_c0_seq18	cell division cycle protein 23 homolog	6873	20	0	0.7465	3	P:regulation of mitotic metaphase/anaphase transition; C:anaphase-promoting complex; P:cell division		IPR019734 (SMART); PF13414 (PFAM); IPR011990 (G3DSA:1.25.40.GENE3D); IPR007192 (PFAM); IPR011990 (G3DSA:1.25.40.GENE3D); IPR001440 (PFAM); IPR011990 (G3DSA:1.25.40.GENE3D); IPR019734 (PFAM); PTHR12558:SF10 (PANTHER); PTHR12558 (PANTHER); IPR019734 (PROSITE_PROFILES); IPR019734 (PROSITE_PROFILES); IPR013026 (PROSITE_PROFILES); IPR013026 (PROSITE_PROFILES); IPR019734 (PROSITE_PROFILES); IPR019734 (…
comp103604_c0_seq15	cell division cycle protein 23 homolog	6886	20	0	0.741	3	P:regulation of mitotic metaphase/anaphase transition; C:anaphase-promoting complex; P:cell division		IPR019734 (SMART); IPR019734 (PFAM); IPR001440 (PFAM); IPR011990 (G3DSA:1.25.40.GENE3D); IPR011990 (G3DSA:1.25.40.GENE3D); PF13414 (PFAM); IPR011990 (G3DSA:1.25.40.GENE3D); IPR007192 (PFAM); PTHR12558:SF10 (PANTHER); PTHR12558 (PANTHER); IPR019734 (PROSITE_PROFILES); IPR019734 (PROSITE_PROFILES); IPR013026 (PROSITE_PROFILES); IPR019734 (PROSITE_PROFILES); IPR019734 (PROSITE_PROFILES); IPR013026 (…
comp103604_c0_seq11	cell division cycle protein 23 homolog	6989	20	0	0.741	3	P:regulation of mitotic metaphase/anaphase transition; C:anaphase-promoting complex; P:cell division		IPR019734 (SMART); IPR019734 (PFAM); IPR001440 (PFAM); IPR011990 (G3DSA:1.25.40.GENE3D); IPR011990 (G3DSA:1.25.40.GENE3D); PF13414 (PFAM); IPR011990 (G3DSA:1.25.40.GENE3D); IPR007192 (PFAM); PTHR12558:SF10 (PANTHER); PTHR12558 (PANTHER); IPR019734 (PROSITE_PROFILES); IPR019734 (PROSITE_PROFILES); IPR013026 (PROSITE_PROFILES); IPR019734 (PROSITE_PROFILES); IPR019734 (PROSITE_PROFILES); IPR013026 (…
comp107301_c0_seq6	cell division protease ftsh	7930	20	0	0.7695	7	C:mitochondrial inner membrane; F:ATP-dependent peptidase activity; F:metalloendopeptidase activity; P:proteolysis; F:ATP binding; F:microtubule-severing ATPase activity; P:protein catabolic process	EC:3.6.4.3; EC:3.4.24	IPR003593 (SMART); IPR005936 (TIGRFAM); IPR003959 (PFAM); IPR000642 (PFAM); G3DSA:1.10.8.60 (GENE3D); G3DSA:3.40.50.300 (GENE3D); PTHR23076 (PANTHER); IPR003960 (PROSITE_PATTERNS); CYTOPLASMIC_DOMAIN (PHOBIUS); NON_CYTOPLASMIC_DOMAIN (PHOBIUS); TRANSMEMBRANE (PHOBIUS); IPR005936 (HAMAP); SSF140990 (SUPERFAMILY); IPR027417 (SUPERFAMILY); TMhelix (TMHMM)
comp107301_c0_seq7	cell division protease ftsh	8949	20	0	0.7695	7	C:mitochondrial inner membrane; F:ATP-dependent peptidase activity; F:metalloendopeptidase activity; P:proteolysis; F:ATP binding; F:microtubule-severing ATPase activity; P:protein catabolic process	EC:3.6.4.3; EC:3.4.24	IPR003593 (SMART); IPR005936 (TIGRFAM); G3DSA:3.40.50.300 (GENE3D); IPR003959 (PFAM); IPR000642 (PFAM); G3DSA:1.10.8.60 (GENE3D); PTHR23076 (PANTHER); IPR003960 (PROSITE_PATTERNS); CYTOPLASMIC_DOMAIN (PHOBIUS); TRANSMEMBRANE (PHOBIUS); NON_CYTOPLASMIC_DOMAIN (PHOBIUS); IPR005936 (HAMAP); SSF140990 (SUPERFAMILY); IPR027417 (SUPERFAMILY); TMhelix (TMHMM)
comp107844_c0_seq1	cell division protein kinase 5	3141	20	4.44763e-153	0.943	4	P:protein phosphorylation; F:ATP binding; F:protein serine/threonine kinase activity; P:cell division	EC:2.7.11	IPR002290 (SMART); G3DSA:1.10.510.10 (GENE3D); G3DSA:3.30.200.20 (GENE3D); IPR000719 (PFAM); PTHR24056 (PANTHER); PTHR24056:SF134 (PANTHER); IPR017441 (PROSITE_PATTERNS); IPR008271 (PROSITE_PATTERNS); IPR000719 (PROSITE_PROFILES); IPR011009 (SUPERFAMILY)
comp98610_c0_seq5	cell division protein kinase 9	3889	20	0	0.8925	4	F:RNA polymerase II carboxy-terminal domain kinase activity; P:protein phosphorylation; F:ATP binding; P:cell division	EC:2.7.11.23	IPR002290 (SMART); IPR000719 (PFAM); G3DSA:3.30.200.20 (GENE3D); G3DSA:1.10.510.10 (GENE3D); PTHR24056:SF34 (PANTHER); PTHR24056 (PANTHER); IPR008271 (PROSITE_PATTERNS); IPR017441 (PROSITE_PATTERNS); IPR000719 (PROSITE_PROFILES); IPR011009 (SUPERFAMILY)
comp98610_c0_seq2	cell division protein kinase 9	9092	20	0	0.8925	4	F:RNA polymerase II carboxy-terminal domain kinase activity; P:protein phosphorylation; F:ATP binding; P:cell division	EC:2.7.11.23	Coil (COILS); Coil (COILS); IPR000210 (SMART); IPR013069 (PFAM); IPR011333 (G3DSA:3.30.710.GENE3D); PTHR24413:SF32 (PANTHER); PTHR24413 (PANTHER); NON_CYTOPLASMIC_DOMAIN (PHOBIUS); SIGNAL_PEPTIDE_N_REGION (PHOBIUS); SIGNAL_PEPTIDE_H_REGION (PHOBIUS); SIGNAL_PEPTIDE_C_REGION (PHOBIUS); SIGNAL_PEPTIDE (PHOBIUS); IPR000210 (PROSITE_PROFILES); IPR011333 (SUPERFAMILY)
comp98610_c0_seq1	cell division protein kinase 9	9278	20	0	0.8925	4	F:RNA polymerase II carboxy-terminal domain kinase activity; P:protein phosphorylation; F:ATP binding; P:cell division	EC:2.7.11.23	Coil (COILS); Coil (COILS); IPR000210 (SMART); IPR011333 (G3DSA:3.30.710.GENE3D); IPR013069 (PFAM); PTHR24413 (PANTHER); PTHR24413:SF32 (PANTHER); SIGNAL_PEPTIDE_N_REGION (PHOBIUS); SIGNAL_PEPTIDE_H_REGION (PHOBIUS); SIGNAL_PEPTIDE_C_REGION (PHOBIUS); SIGNAL_PEPTIDE (PHOBIUS); NON_CYTOPLASMIC_DOMAIN (PHOBIUS); IPR000210 (PROSITE_PROFILES); IPR000210 (PROSITE_PROFILES); IPR011333 (SUPERFAMILY)
comp100026_c0_seq1	cell wall-associated hydrolase	3388	20	2.18075e-96	0.881	2	F:transferase activity, transferring glycosyl groups; F:hydrolase activity	-	NON_CYTOPLASMIC_DOMAIN (PHOBIUS); TRANSMEMBRANE (PHOBIUS); CYTOPLASMIC_DOMAIN (PHOBIUS)
comp85124_c0_seq1	ceramide glucosyltransferase	2460	20	2.10165e-155	0.7905	1	F:ceramide glucosyltransferase activity	EC:2.4.1.80	IPR025993 (PFAM); G3DSA:3.90.550.10 (GENE3D); PTHR12726 (PANTHER); PTHR12726:SF0 (PANTHER); TRANSMEMBRANE (PHOBIUS); NON_CYTOPLASMIC_DOMAIN (PHOBIUS); CYTOPLASMIC_DOMAIN (PHOBIUS); TRANSMEMBRANE (PHOBIUS); CYTOPLASMIC_DOMAIN (PHOBIUS); TRANSMEMBRANE (PHOBIUS); NON_CYTOPLASMIC_DOMAIN (PHOBIUS); SSF53448 (SUPERFAMILY); TMhelix (TMHMM); TMhelix (TMHMM); TMhelix (TMHMM)
comp85124_c0_seq2	ceramide glucosyltransferase	2941	20	2.57586e-155	0.7905	1	F:ceramide glucosyltransferase activity	EC:2.4.1.80	IPR025993 (PFAM); G3DSA:3.90.550.10 (GENE3D); PTHR12726 (PANTHER); PTHR12726:SF0 (PANTHER); TRANSMEMBRANE (PHOBIUS); NON_CYTOPLASMIC_DOMAIN (PHOBIUS); CYTOPLASMIC_DOMAIN (PHOBIUS); TRANSMEMBRANE (PHOBIUS); CYTOPLASMIC_DOMAIN (PHOBIUS); TRANSMEMBRANE (PHOBIUS); NON_CYTOPLASMIC_DOMAIN (PHOBIUS); SSF53448 (SUPERFAMILY); TMhelix (TMHMM); TMhelix (TMHMM); TMhelix (TMHMM)
comp85124_c0_seq3	ceramide glucosyltransferase	3107	20	2.75135e-155	0.7905	1	F:ceramide glucosyltransferase activity	EC:2.4.1.80	IPR025993 (PFAM); G3DSA:3.90.550.10 (GENE3D); PTHR12726 (PANTHER); PTHR12726:SF0 (PANTHER); TRANSMEMBRANE (PHOBIUS); NON_CYTOPLASMIC_DOMAIN (PHOBIUS); CYTOPLASMIC_DOMAIN (PHOBIUS); TRANSMEMBRANE (PHOBIUS); CYTOPLASMIC_DOMAIN (PHOBIUS); TRANSMEMBRANE (PHOBIUS); NON_CYTOPLASMIC_DOMAIN (PHOBIUS); SSF53448 (SUPERFAMILY); TMhelix (TMHMM); TMhelix (TMHMM); TMhelix (TMHMM)
comp97097_c0_seq1	ceramide synthase 6-like	2650	20	1.18138e-135	0.758	2	F:DNA binding; C:membrane	-	IPR016439 (PIRSF); IPR006634 (SMART); IPR001356 (SMART); IPR006634 (PFAM); IPR009057 (G3DSA:1.10.10.GENE3D); IPR001356 (PFAM); PTHR12560 (PANTHER); PTHR12560:SF0 (PANTHER); CYTOPLASMIC_DOMAIN (PHOBIUS); CYTOPLASMIC_DOMAIN (PHOBIUS); TRANSMEMBRANE (PHOBIUS); TRANSMEMBRANE (PHOBIUS); NON_CYTOPLASMIC_DOMAIN (PHOBIUS); TRANSMEMBRANE (PHOBIUS); NON_CYTOPLASMIC_DOMAIN (PHOBIUS); TRANSMEMBRANE (PHOBIUS)…
comp97097_c0_seq2	ceramide synthase 6-like	2754	20	1.23663e-135	0.758	2	F:DNA binding; C:membrane	-	IPR016439 (PIRSF); IPR006634 (SMART); IPR001356 (SMART); IPR006634 (PFAM); IPR009057 (G3DSA:1.10.10.GENE3D); IPR001356 (PFAM); PTHR12560 (PANTHER); PTHR12560:SF0 (PANTHER); CYTOPLASMIC_DOMAIN (PHOBIUS); CYTOPLASMIC_DOMAIN (PHOBIUS); TRANSMEMBRANE (PHOBIUS); TRANSMEMBRANE (PHOBIUS); NON_CYTOPLASMIC_DOMAIN (PHOBIUS); TRANSMEMBRANE (PHOBIUS); NON_CYTOPLASMIC_DOMAIN (PHOBIUS); TRANSMEMBRANE (PHOBIUS)…
comp106078_c0_seq1	cg12262-pa	2117	20	0	0.812	8	F:acyl-CoA dehydrogenase activity; C:microtubule associated complex; F:acryloyl-CoA reductase activity; F:ATP binding; P:fatty acid beta-oxidation; F:flavin adenine dinucleotide binding; C:mitochondrial matrix; C:lipid particle	EC:1.3.99.3	Coil (COILS); PIRSF016578 (PIRSF); IPR009075 (PFAM); G3DSA:1.20.140.10 (GENE3D); IPR006091 (PFAM); IPR006091 (G3DSA:2.40.110.GENE3D); IPR013786 (G3DSA:1.10.540.GENE3D); IPR013786 (PFAM); PTHR10909 (PANTHER); IPR006089 (PROSITE_PATTERNS); IPR006089 (PROSITE_PATTERNS); IPR009100 (SUPERFAMILY); IPR009075 (SUPERFAMILY)
comp106078_c0_seq11	cg12262-pa	2220	20	0	0.812	8	F:acyl-CoA dehydrogenase activity; C:microtubule associated complex; F:acryloyl-CoA reductase activity; F:ATP binding; P:fatty acid beta-oxidation; F:flavin adenine dinucleotide binding; C:mitochondrial matrix; C:lipid particle	EC:1.3.99.3	Coil (COILS); PIRSF016578 (PIRSF); IPR009075 (PFAM); G3DSA:1.20.140.10 (GENE3D); IPR006091 (PFAM); IPR006091 (G3DSA:2.40.110.GENE3D); IPR013786 (G3DSA:1.10.540.GENE3D); IPR013786 (PFAM); PTHR10909 (PANTHER); IPR006089 (PROSITE_PATTERNS); IPR006089 (PROSITE_PATTERNS); IPR009100 (SUPERFAMILY); IPR009075 (SUPERFAMILY)
comp94920_c1_seq1	cg12262-pa	2567	20	0	0.8505	8	F:acyl-CoA dehydrogenase activity; C:microtubule associated complex; F:acryloyl-CoA reductase activity; F:ATP binding; P:fatty acid beta-oxidation; F:flavin adenine dinucleotide binding; C:mitochondrial matrix; C:lipid particle	EC:1.3.99.3	Coil (COILS); PIRSF016578 (PIRSF); G3DSA:1.20.140.10 (GENE3D); IPR013786 (PFAM); IPR013786 (G3DSA:1.10.540.GENE3D); IPR006091 (PFAM); IPR006091 (G3DSA:2.40.110.GENE3D); IPR009075 (PFAM); PTHR10909 (PANTHER); IPR006089 (PROSITE_PATTERNS); IPR006089 (PROSITE_PATTERNS); IPR009075 (SUPERFAMILY); IPR009100 (SUPERFAMILY)
comp108009_c0_seq7	cg13189-pa	5015	20	1.97537e-105	0.684	1	P:single-organism transport	-	IPR008564 (PFAM); IPR008564 (PANTHER); NON_CYTOPLASMIC_DOMAIN (PHOBIUS); CYTOPLASMIC_DOMAIN (PHOBIUS); NON_CYTOPLASMIC_DOMAIN (PHOBIUS); CYTOPLASMIC_DOMAIN (PHOBIUS); TRANSMEMBRANE (PHOBIUS); TRANSMEMBRANE (PHOBIUS); TRANSMEMBRANE (PHOBIUS); TMhelix (TMHMM); TMhelix (TMHMM); TMhelix (TMHMM)
comp108009_c0_seq6	cg13189-pa	5157	20	2.03816e-105	0.684	1	P:single-organism transport	-	IPR008564 (PFAM); IPR008564 (PANTHER); NON_CYTOPLASMIC_DOMAIN (PHOBIUS); CYTOPLASMIC_DOMAIN (PHOBIUS); NON_CYTOPLASMIC_DOMAIN (PHOBIUS); CYTOPLASMIC_DOMAIN (PHOBIUS); TRANSMEMBRANE (PHOBIUS); TRANSMEMBRANE (PHOBIUS); TRANSMEMBRANE (PHOBIUS); TMhelix (TMHMM); TMhelix (TMHMM); TMhelix (TMHMM)
comp108009_c0_seq5	cg13189-pa	5192	20	2.05255e-105	0.684	1	P:single-organism transport	-	IPR008564 (PFAM); IPR008564 (PANTHER); CYTOPLASMIC_DOMAIN (PHOBIUS); NON_CYTOPLASMIC_DOMAIN (PHOBIUS); TRANSMEMBRANE (PHOBIUS); TRANSMEMBRANE (PHOBIUS); NON_CYTOPLASMIC_DOMAIN (PHOBIUS); CYTOPLASMIC_DOMAIN (PHOBIUS); TRANSMEMBRANE (PHOBIUS); TMhelix (TMHMM); TMhelix (TMHMM); TMhelix (TMHMM)
comp108009_c0_seq3	cg13189-pa	5334	20	2.11534e-105	0.684	1	P:single-organism transport	-	IPR008564 (PFAM); IPR008564 (PANTHER); CYTOPLASMIC_DOMAIN (PHOBIUS); NON_CYTOPLASMIC_DOMAIN (PHOBIUS); TRANSMEMBRANE (PHOBIUS); TRANSMEMBRANE (PHOBIUS); NON_CYTOPLASMIC_DOMAIN (PHOBIUS); CYTOPLASMIC_DOMAIN (PHOBIUS); TRANSMEMBRANE (PHOBIUS); TMhelix (TMHMM); TMhelix (TMHMM); TMhelix (TMHMM)
comp106905_c0_seq2	cg14182 cg14182-pa	3088	20	2.18932e-94	0.8655	0	-		PTHR31186 (PANTHER); PTHR31186:SF0 (PANTHER); NON_CYTOPLASMIC_DOMAIN (PHOBIUS); SIGNAL_PEPTIDE_H_REGION (PHOBIUS); SIGNAL_PEPTIDE_N_REGION (PHOBIUS); TRANSMEMBRANE (PHOBIUS); CYTOPLASMIC_DOMAIN (PHOBIUS); TRANSMEMBRANE (PHOBIUS); SIGNAL_PEPTIDE (PHOBIUS); TRANSMEMBRANE (PHOBIUS); SIGNAL_PEPTIDE_C_REGION (PHOBIUS); NON_CYTOPLASMIC_DOMAIN (PHOBIUS); CYTOPLASMIC_DOMAIN (PHOBIUS); TMhelix (TMHMM); TM…
comp106905_c0_seq3	cg14182 cg14182-pa	3102	20	2.32442e-94	0.8655	0	-		PTHR31186 (PANTHER); PTHR31186:SF0 (PANTHER); NON_CYTOPLASMIC_DOMAIN (PHOBIUS); SIGNAL_PEPTIDE_H_REGION (PHOBIUS); SIGNAL_PEPTIDE_N_REGION (PHOBIUS); TRANSMEMBRANE (PHOBIUS); CYTOPLASMIC_DOMAIN (PHOBIUS); TRANSMEMBRANE (PHOBIUS); SIGNAL_PEPTIDE (PHOBIUS); TRANSMEMBRANE (PHOBIUS); SIGNAL_PEPTIDE_C_REGION (PHOBIUS); NON_CYTOPLASMIC_DOMAIN (PHOBIUS); CYTOPLASMIC_DOMAIN (PHOBIUS); TMhelix (TMHMM); TM…
comp106141_c0_seq4	cg15628 cg15628-pa	1722	20	4.7877e-130	0.7405	1	F:N-acetyltransferase activity	EC:2.3.1	IPR016181 (G3DSA:3.40.630.GENE3D); IPR013653 (PFAM); PTHR20958 (PANTHER); IPR000182 (PROSITE_PROFILES); IPR016181 (SUPERFAMILY)
comp106141_c0_seq1	cg15628 cg15628-pa	1740	20	5.79601e-130	0.7405	1	F:N-acetyltransferase activity	EC:2.3.1	IPR016181 (G3DSA:3.40.630.GENE3D); IPR013653 (PFAM); PTHR20958 (PANTHER); IPR000182 (PROSITE_PROFILES); IPR016181 (SUPERFAMILY)
comp59906_c0_seq1	cg3402 cg3402-pa	1566	20	8.80458e-66	0.942	1	P:regulation of Wnt receptor signaling pathway	-	IPR001478 (SMART); IPR017268 (PIRSF); IPR001478 (PFAM); G3DSA:2.30.42.10 (GENE3D); PTHR23136 (PANTHER); PTHR23136:SF1 (PANTHER); IPR001478 (PROSITE_PROFILES); IPR001478 (SUPERFAMILY)
comp83822_c0_seq1	cg3655 cg3655-pb	2430	20	0	0.7965	0	-		IPR008166 (PFAM); PTHR21461 (PANTHER); PTHR21461:SF0 (PANTHER); SIGNAL_PEPTIDE_N_REGION (PHOBIUS); SIGNAL_PEPTIDE_C_REGION (PHOBIUS); NON_CYTOPLASMIC_DOMAIN (PHOBIUS); SIGNAL_PEPTIDE (PHOBIUS); SIGNAL_PEPTIDE_H_REGION (PHOBIUS); SignalP-noTM (SIGNALP_EUK); TMhelix (TMHMM)
comp35914_c0_seq1	cg3683	849	20	2.13675e-68	0.7025	1	F:NADH dehydrogenase activity	EC:1.6.99.3	no IPS match
comp82722_c0_seq1	cg7484	1154	20	3.57597e-52	0.734	1	F:disulfide oxidoreductase activity	-	IPR014912 (PFAM); PTHR13077 (PANTHER); PTHR13077:SF4 (PANTHER); SIGNAL_PEPTIDE_N_REGION (PHOBIUS); SIGNAL_PEPTIDE (PHOBIUS); SIGNAL_PEPTIDE_C_REGION (PHOBIUS); SIGNAL_PEPTIDE_H_REGION (PHOBIUS); NON_CYTOPLASMIC_DOMAIN (PHOBIUS); SignalP-TM (SIGNALP_GRAM_POSITIVE); SignalP-noTM (SIGNALP_EUK); IPR012336 (SUPERFAMILY)
comp107814_c0_seq1	cg7713 cg7713-pa	4951	20	1.86163e-31	0.526	0	-		TRANSMEMBRANE (PHOBIUS); CYTOPLASMIC_DOMAIN (PHOBIUS); NON_CYTOPLASMIC_DOMAIN (PHOBIUS); CYTOPLASMIC_DOMAIN (PHOBIUS); TRANSMEMBRANE (PHOBIUS); CYTOPLASMIC_DOMAIN (PHOBIUS); TRANSMEMBRANE (PHOBIUS); NON_CYTOPLASMIC_DOMAIN (PHOBIUS); TRANSMEMBRANE (PHOBIUS); TMhelix (TMHMM); TMhelix (TMHMM); TMhelix (TMHMM); TMhelix (TMHMM)
comp107814_c0_seq2	cg7713 cg7713-pa	4966	20	1.86788e-31	0.526	0	-		TRANSMEMBRANE (PHOBIUS); CYTOPLASMIC_DOMAIN (PHOBIUS); NON_CYTOPLASMIC_DOMAIN (PHOBIUS); CYTOPLASMIC_DOMAIN (PHOBIUS); TRANSMEMBRANE (PHOBIUS); CYTOPLASMIC_DOMAIN (PHOBIUS); TRANSMEMBRANE (PHOBIUS); NON_CYTOPLASMIC_DOMAIN (PHOBIUS); TRANSMEMBRANE (PHOBIUS); TMhelix (TMHMM); TMhelix (TMHMM); TMhelix (TMHMM); TMhelix (TMHMM)
comp58677_c0_seq1	cg8844	866	20	1.12627e-56	0.8115	4	P:mitochondrial electron transport, NADH to ubiquinone; F:NADH dehydrogenase (ubiquinone) activity; C:mitochondrial respiratory chain complex I; P:neurogenesis	EC:1.6.5.3	IPR019377 (PFAM); PTHR13094:SF0 (PANTHER); PTHR13094 (PANTHER)
comp107099_c0_seq2	cg9503-pa	5396	20	0	0.8085	6	P:alcohol metabolic process; F:flavin adenine dinucleotide binding; P:ecdysteroid metabolic process; F:glucose dehydrogenase activity; F:choline dehydrogenase activity; P:oxidation-reduction process	EC:1.1.99.10; EC:1.1.99.1	G3DSA:3.30.450.40 (GENE3D); IPR002073 (G3DSA:1.10.1300.GENE3D); PTHR11347:SF19 (PANTHER); PTHR11347 (PANTHER); SSF109604 (SUPERFAMILY); SSF55781 (SUPERFAMILY)
comp102788_c0_seq2	cgmp-dependent protein isozyme 2 forms cd4 t1 t3a t3b-like	3332	20	0	0.849	7	P:protein phosphorylation; P:regulation of protein phosphorylation; F:cGMP-dependent protein kinase activity; F:ATP binding; F:cAMP-dependent protein kinase regulator activity; F:cGMP binding; C:cAMP-dependent protein kinase complex	EC:2.7.11.12	Coil (COILS); Coil (COILS); IPR002374 (PRINTS); IPR016232 (PIRSF); IPR002290 (SMART); IPR000595 (SMART); IPR000961 (SMART); G3DSA:3.30.200.20 (GENE3D); IPR000719 (PFAM); IPR014710 (G3DSA:2.60.120.GENE3D); IPR000595 (PFAM); IPR014710 (G3DSA:2.60.120.GENE3D); G3DSA:1.10.510.10 (GENE3D); PTHR24353 (PANTHER); PTHR24353:SF2 (PANTHER); IPR018488 (PROSITE_PATTERNS); IPR018488 (PROSITE_PATTERNS); IPR0174…
comp658525_c0_seq1	chaperone protein dnaj	1387	20	9.15392e-157	0.5305	1	F:ion binding	-	Coil (COILS); IPR001623 (PRINTS); IPR001623 (PFAM); IPR001623 (G3DSA:1.10.287.GENE3D); NON_CYTOPLASMIC_DOMAIN (PHOBIUS); SIGNAL_PEPTIDE_C_REGION (PHOBIUS); SIGNAL_PEPTIDE_N_REGION (PHOBIUS); SIGNAL_PEPTIDE_H_REGION (PHOBIUS); SIGNAL_PEPTIDE (PHOBIUS); IPR001623 (PROSITE_PROFILES); SignalP-noTM (SIGNALP_EUK); IPR001623 (SUPERFAMILY)
comp78307_c0_seq1	chaperonin subunit 6a zeta	1983	20	0	0.8155	4	C:cytoplasm; P:protein folding; F:ATP binding; F:unfolded protein binding	-	IPR017998 (PRINTS); IPR027409 (G3DSA:3.50.7.GENE3D); IPR027410 (G3DSA:3.30.260.GENE3D); IPR002423 (PFAM); IPR027413 (G3DSA:1.10.560.GENE3D); IPR012722 (TIGRFAM); IPR012722 (PTHR11353:PANTHER); IPR002423 (PANTHER); IPR002194 (PROSITE_PATTERNS); IPR002194 (PROSITE_PATTERNS); SSF54849 (SUPERFAMILY); IPR002423 (SUPERFAMILY); IPR027409 (SUPERFAMILY)
comp98856_c0_seq1	charged multivesicular body protein	1279	20	1.16628e-78	0.8635	2	P:protein transport; C:ESCRT III complex	-	Coil (COILS); Coil (COILS); Coil (COILS); IPR005024 (PFAM); PTHR10476:SF2 (PANTHER); PTHR10476 (PANTHER)
comp58435_c0_seq1	charged multivesicular body protein 2a	3492	20	6.04018e-82	0.789	1	P:protein transport	-	no IPS match
comp95182_c0_seq1	charged multivesicular body protein 2b	1083	20	1.60947e-51	0.6525	2	P:protein transport; C:ESCRT III complex		Coil (COILS); IPR005024 (PFAM); PTHR10476 (PANTHER); PTHR10476:SF5 (PANTHER)
comp95182_c0_seq2	charged multivesicular body protein 2b	1102	20	1.66237e-51	0.6525	2	P:protein transport; C:ESCRT III complex		Coil (COILS); IPR005024 (PFAM); PTHR10476 (PANTHER); PTHR10476:SF5 (PANTHER)
comp97220_c1_seq1	charged multivesicular body protein 3-like	3732	20	6.11718e-72	0.758	1	P:protein transport	-	Coil (COILS); IPR005024 (PFAM); PTHR10476 (PANTHER); PTHR10476:SF1 (PANTHER)
comp58317_c0_seq1	charged multivesicular body protein 4b-like	1190	20	4.00556e-62	0.679	1	P:protein transport		Coil (COILS); Coil (COILS); Coil (COILS); IPR005024 (PFAM); PTHR22761 (PANTHER)
comp101565_c0_seq1	charged multivesicular body protein 4b-like	801	20	5.57882e-36	0.5585	2	C:cytoplasmic part; P:cellular process	-	Coil (COILS); Coil (COILS); Coil (COILS); IPR005024 (PFAM); PTHR22761 (PANTHER)
comp35883_c0_seq1	charged multivesicular body protein 5	1475	20	5.80088e-80	0.723	1	P:protein transport		no IPS match
comp88124_c0_seq1	chemosensory protein 1	575	20	8.15234e-48	0.7685	2	F:kinase activity; P:phosphorylation		IPR005055 (G3DSA:1.10.2080.GENE3D); IPR005055 (PFAM); IPR005055 (PANTHER); PTHR11257:SF0 (PANTHER); SIGNAL_PEPTIDE_H_REGION (PHOBIUS); NON_CYTOPLASMIC_DOMAIN (PHOBIUS); SIGNAL_PEPTIDE_C_REGION (PHOBIUS); SIGNAL_PEPTIDE (PHOBIUS); SIGNAL_PEPTIDE_N_REGION (PHOBIUS); SignalP-noTM (SIGNALP_GRAM_NEGATIVE); SignalP-noTM (SIGNALP_EUK); SignalP-TM (SIGNALP_GRAM_POSITIVE); IPR005055 (SUPERFAMILY)
comp88124_c0_seq2	chemosensory protein 1	590	20	8.92142e-48	0.7685	2	F:kinase activity; P:phosphorylation		IPR005055 (G3DSA:1.10.2080.GENE3D); IPR005055 (PFAM); IPR005055 (PANTHER); PTHR11257:SF0 (PANTHER); SIGNAL_PEPTIDE_H_REGION (PHOBIUS); NON_CYTOPLASMIC_DOMAIN (PHOBIUS); SIGNAL_PEPTIDE_C_REGION (PHOBIUS); SIGNAL_PEPTIDE (PHOBIUS); SIGNAL_PEPTIDE_N_REGION (PHOBIUS); SignalP-TM (SIGNALP_GRAM_POSITIVE); SignalP-noTM (SIGNALP_EUK); SignalP-noTM (SIGNALP_GRAM_NEGATIVE); IPR005055 (SUPERFAMILY)
comp75179_c0_seq1	chemosensory protein 1	743	20	8.16157e-36	0.7355	0	-		IPR005055 (G3DSA:1.10.2080.GENE3D); IPR005055 (PFAM); IPR005055 (PANTHER); PTHR11257:SF0 (PANTHER); NON_CYTOPLASMIC_DOMAIN (PHOBIUS); SIGNAL_PEPTIDE_N_REGION (PHOBIUS); SIGNAL_PEPTIDE (PHOBIUS); SIGNAL_PEPTIDE_C_REGION (PHOBIUS); SIGNAL_PEPTIDE_H_REGION (PHOBIUS); SignalP-noTM (SIGNALP_EUK); IPR005055 (SUPERFAMILY)
comp97553_c0_seq1	chemosensory protein 1	512	20	1.13097e-41	0.7595	0	-		IPR005055 (PFAM); IPR005055 (G3DSA:1.10.2080.GENE3D); PTHR11257:SF0 (PANTHER); IPR005055 (PANTHER); TRANSMEMBRANE (PHOBIUS); NON_CYTOPLASMIC_DOMAIN (PHOBIUS); CYTOPLASMIC_DOMAIN (PHOBIUS); SignalP-TM (SIGNALP_EUK); IPR005055 (SUPERFAMILY); TMhelix (TMHMM)
comp49045_c0_seq2	chh xo- variant 4	1282	20	2.81845e-40	0.758	2	C:extracellular region; F:neuropeptide hormone activity	-	IPR000346 (PRINTS); IPR001166 (PRINTS); IPR001166 (PFAM); IPR001166 (G3DSA:1.10.2010.GENE3D); TRANSMEMBRANE (PHOBIUS); NON_CYTOPLASMIC_DOMAIN (PHOBIUS); CYTOPLASMIC_DOMAIN (PHOBIUS); IPR001166 (SUPERFAMILY)
comp111142_c0_seq1	chitin deacetylase 4 precursor	1595	20	0	0.8395	5	P:carbohydrate metabolic process; C:extracellular region; F:chitin binding; F:hydrolase activity, acting on carbon-nitrogen (but not peptide) bonds; P:chitin metabolic process	-	IPR002557 (SMART); IPR002557 (PFAM); IPR002557 (G3DSA:2.170.140.GENE3D); IPR002509 (G3DSA:3.20.20.GENE3D); PTHR11177 (PANTHER); PTHR11177:SF54 (PANTHER); SIGNAL_PEPTIDE_N_REGION (PHOBIUS); SIGNAL_PEPTIDE_H_REGION (PHOBIUS); NON_CYTOPLASMIC_DOMAIN (PHOBIUS); SIGNAL_PEPTIDE (PHOBIUS); SIGNAL_PEPTIDE_C_REGION (PHOBIUS); IPR002557 (PROSITE_PROFILES); SignalP-noTM (SIGNALP_EUK); IPR002557 (SUPERFAMILY…
comp97588_c0_seq2	chitin synthase	5760	20	0	0.7935	1	F:transferase activity, transferring hexosyl groups	-	Coil (COILS); Coil (COILS); Coil (COILS); PF03142 (PFAM); G3DSA:3.90.550.10 (GENE3D); IPR004835 (PANTHER); PTHR22914:SF1 (PANTHER); TRANSMEMBRANE (PHOBIUS); NON_CYTOPLASMIC_DOMAIN (PHOBIUS); TRANSMEMBRANE (PHOBIUS); TRANSMEMBRANE (PHOBIUS); TRANSMEMBRANE (PHOBIUS); NON_CYTOPLASMIC_DOMAIN (PHOBIUS); CYTOPLASMIC_DOMAIN (PHOBIUS); NON_CYTOPLASMIC_DOMAIN (PHOBIUS); TRANSMEMBRANE (PHOBIUS); TRANSMEMBR…
comp105202_c0_seq2	chloride channel protein 2-like	3306	20	0	0.716	3	P:single-organism transport; C:membrane; F:ion channel activity	-	Coil (COILS); IPR001807 (PRINTS); IPR014743 (G3DSA:1.10.3080.GENE3D); IPR001807 (PFAM); PTHR11689 (PANTHER); PTHR11689:SF31 (PANTHER); TRANSMEMBRANE (PHOBIUS); NON_CYTOPLASMIC_DOMAIN (PHOBIUS); NON_CYTOPLASMIC_DOMAIN (PHOBIUS); NON_CYTOPLASMIC_DOMAIN (PHOBIUS); CYTOPLASMIC_DOMAIN (PHOBIUS); CYTOPLASMIC_DOMAIN (PHOBIUS); CYTOPLASMIC_DOMAIN (PHOBIUS); TRANSMEMBRANE (PHOBIUS); TRANSMEMBRANE (PHOBIUS…
comp105202_c0_seq29	chloride channel protein 2-like	3318	20	0	0.7135	3	P:single-organism transport; C:membrane; F:ion channel activity	-	IPR001807 (PRINTS); IPR014743 (G3DSA:1.10.3080.GENE3D); IPR001807 (PFAM); PTHR11689:SF31 (PANTHER); PTHR11689 (PANTHER); TRANSMEMBRANE (PHOBIUS); NON_CYTOPLASMIC_DOMAIN (PHOBIUS); NON_CYTOPLASMIC_DOMAIN (PHOBIUS); CYTOPLASMIC_DOMAIN (PHOBIUS); CYTOPLASMIC_DOMAIN (PHOBIUS); CYTOPLASMIC_DOMAIN (PHOBIUS); TRANSMEMBRANE (PHOBIUS); CYTOPLASMIC_DOMAIN (PHOBIUS); TRANSMEMBRANE (PHOBIUS); CYTOPLASMIC_DOM…
comp105202_c0_seq30	chloride channel protein 2-like	3321	20	0	0.7145	3	P:single-organism transport; C:membrane; F:ion channel activity	-	Coil (COILS); IPR001807 (PRINTS); IPR001807 (PFAM); IPR014743 (G3DSA:1.10.3080.GENE3D); PTHR11689:SF31 (PANTHER); PTHR11689 (PANTHER); TRANSMEMBRANE (PHOBIUS); NON_CYTOPLASMIC_DOMAIN (PHOBIUS); TRANSMEMBRANE (PHOBIUS); TRANSMEMBRANE (PHOBIUS); CYTOPLASMIC_DOMAIN (PHOBIUS); TRANSMEMBRANE (PHOBIUS); TRANSMEMBRANE (PHOBIUS); TRANSMEMBRANE (PHOBIUS); TRANSMEMBRANE (PHOBIUS); CYTOPLASMIC_DOMAIN (PHOBI…
comp105202_c0_seq37	chloride channel protein 2-like	3333	20	0	0.7095	3	P:single-organism transport; C:membrane; F:ion channel activity	-	IPR001807 (PRINTS); IPR001807 (PFAM); IPR014743 (G3DSA:1.10.3080.GENE3D); PTHR11689:SF31 (PANTHER); PTHR11689 (PANTHER); TRANSMEMBRANE (PHOBIUS); TRANSMEMBRANE (PHOBIUS); NON_CYTOPLASMIC_DOMAIN (PHOBIUS); TRANSMEMBRANE (PHOBIUS); TRANSMEMBRANE (PHOBIUS); TRANSMEMBRANE (PHOBIUS); TRANSMEMBRANE (PHOBIUS); NON_CYTOPLASMIC_DOMAIN (PHOBIUS); CYTOPLASMIC_DOMAIN (PHOBIUS); CYTOPLASMIC_DOMAIN (PHOBIUS); …
comp105202_c0_seq49	chloride channel protein 2-like	3333	20	0	0.7085	3	P:single-organism transport; C:membrane; F:ion channel activity	-	Coil (COILS); IPR001807 (PRINTS); IPR014743 (G3DSA:1.10.3080.GENE3D); IPR001807 (PFAM); PTHR11689 (PANTHER); PTHR11689:SF31 (PANTHER); TRANSMEMBRANE (PHOBIUS); NON_CYTOPLASMIC_DOMAIN (PHOBIUS); NON_CYTOPLASMIC_DOMAIN (PHOBIUS); CYTOPLASMIC_DOMAIN (PHOBIUS); CYTOPLASMIC_DOMAIN (PHOBIUS); CYTOPLASMIC_DOMAIN (PHOBIUS); TRANSMEMBRANE (PHOBIUS); CYTOPLASMIC_DOMAIN (PHOBIUS); CYTOPLASMIC_DOMAIN (PHOBIU…
comp105202_c0_seq51	chloride channel protein 2-like	3345	20	0	0.7055	3	P:single-organism transport; C:membrane; F:ion channel activity	-	IPR001807 (PRINTS); IPR014743 (G3DSA:1.10.3080.GENE3D); IPR001807 (PFAM); PTHR11689:SF31 (PANTHER); PTHR11689 (PANTHER); TRANSMEMBRANE (PHOBIUS); NON_CYTOPLASMIC_DOMAIN (PHOBIUS); NON_CYTOPLASMIC_DOMAIN (PHOBIUS); CYTOPLASMIC_DOMAIN (PHOBIUS); CYTOPLASMIC_DOMAIN (PHOBIUS); CYTOPLASMIC_DOMAIN (PHOBIUS); TRANSMEMBRANE (PHOBIUS); CYTOPLASMIC_DOMAIN (PHOBIUS); TRANSMEMBRANE (PHOBIUS); CYTOPLASMIC_DOM…
comp105202_c0_seq18	chloride channel protein 2-like	3348	20	0	0.7085	3	P:single-organism transport; C:membrane; F:ion channel activity	-	Coil (COILS); IPR001807 (PRINTS); IPR001807 (PFAM); IPR014743 (G3DSA:1.10.3080.GENE3D); PTHR11689 (PANTHER); PTHR11689:SF31 (PANTHER); TRANSMEMBRANE (PHOBIUS); NON_CYTOPLASMIC_DOMAIN (PHOBIUS); TRANSMEMBRANE (PHOBIUS); TRANSMEMBRANE (PHOBIUS); TRANSMEMBRANE (PHOBIUS); CYTOPLASMIC_DOMAIN (PHOBIUS); TRANSMEMBRANE (PHOBIUS); TRANSMEMBRANE (PHOBIUS); TRANSMEMBRANE (PHOBIUS); NON_CYTOPLASMIC_DOMAIN (P…
comp105202_c0_seq58	chloride channel protein 2-like	3360	20	0	0.705	3	P:single-organism transport; C:membrane; F:ion channel activity	-	IPR001807 (PRINTS); IPR001807 (PFAM); IPR014743 (G3DSA:1.10.3080.GENE3D); PTHR11689:SF31 (PANTHER); PTHR11689 (PANTHER); TRANSMEMBRANE (PHOBIUS); TRANSMEMBRANE (PHOBIUS); NON_CYTOPLASMIC_DOMAIN (PHOBIUS); TRANSMEMBRANE (PHOBIUS); TRANSMEMBRANE (PHOBIUS); TRANSMEMBRANE (PHOBIUS); TRANSMEMBRANE (PHOBIUS); NON_CYTOPLASMIC_DOMAIN (PHOBIUS); CYTOPLASMIC_DOMAIN (PHOBIUS); CYTOPLASMIC_DOMAIN (PHOBIUS); …
comp105202_c0_seq4	chloride channel protein 2-like	3373	20	0	0.717	3	P:single-organism transport; C:membrane; F:ion channel activity	-	Coil (COILS); IPR001807 (PRINTS); IPR001807 (PFAM); IPR014743 (G3DSA:1.10.3080.GENE3D); PTHR11689:SF31 (PANTHER); PTHR11689 (PANTHER); TRANSMEMBRANE (PHOBIUS); NON_CYTOPLASMIC_DOMAIN (PHOBIUS); TRANSMEMBRANE (PHOBIUS); TRANSMEMBRANE (PHOBIUS); TRANSMEMBRANE (PHOBIUS); CYTOPLASMIC_DOMAIN (PHOBIUS); NON_CYTOPLASMIC_DOMAIN (PHOBIUS); TRANSMEMBRANE (PHOBIUS); NON_CYTOPLASMIC_DOMAIN (PHOBIUS); CYTOPLA…
comp105202_c0_seq45	chloride channel protein 2-like	3385	20	0	0.713	3	P:single-organism transport; C:membrane; F:ion channel activity	-	IPR001807 (PRINTS); IPR014743 (G3DSA:1.10.3080.GENE3D); IPR001807 (PFAM); PTHR11689:SF31 (PANTHER); PTHR11689 (PANTHER); TRANSMEMBRANE (PHOBIUS); NON_CYTOPLASMIC_DOMAIN (PHOBIUS); TRANSMEMBRANE (PHOBIUS); TRANSMEMBRANE (PHOBIUS); CYTOPLASMIC_DOMAIN (PHOBIUS); TRANSMEMBRANE (PHOBIUS); NON_CYTOPLASMIC_DOMAIN (PHOBIUS); NON_CYTOPLASMIC_DOMAIN (PHOBIUS); CYTOPLASMIC_DOMAIN (PHOBIUS); CYTOPLASMIC_DOMA…
comp105202_c0_seq9	chloride channel protein 2-like	3400	20	0	0.7085	3	P:single-organism transport; C:membrane; F:ion channel activity	-	Coil (COILS); IPR001807 (PRINTS); IPR014743 (G3DSA:1.10.3080.GENE3D); IPR001807 (PFAM); PTHR11689 (PANTHER); PTHR11689:SF31 (PANTHER); TRANSMEMBRANE (PHOBIUS); NON_CYTOPLASMIC_DOMAIN (PHOBIUS); TRANSMEMBRANE (PHOBIUS); TRANSMEMBRANE (PHOBIUS); NON_CYTOPLASMIC_DOMAIN (PHOBIUS); TRANSMEMBRANE (PHOBIUS); CYTOPLASMIC_DOMAIN (PHOBIUS); NON_CYTOPLASMIC_DOMAIN (PHOBIUS); TRANSMEMBRANE (PHOBIUS); NON_CYT…
comp105202_c0_seq55	chloride channel protein 2-like	3412	20	0	0.706	3	P:single-organism transport; C:membrane; F:ion channel activity	-	IPR001807 (PRINTS); IPR014743 (G3DSA:1.10.3080.GENE3D); IPR001807 (PFAM); PTHR11689:SF31 (PANTHER); PTHR11689 (PANTHER); TRANSMEMBRANE (PHOBIUS); NON_CYTOPLASMIC_DOMAIN (PHOBIUS); TRANSMEMBRANE (PHOBIUS); TRANSMEMBRANE (PHOBIUS); CYTOPLASMIC_DOMAIN (PHOBIUS); TRANSMEMBRANE (PHOBIUS); NON_CYTOPLASMIC_DOMAIN (PHOBIUS); NON_CYTOPLASMIC_DOMAIN (PHOBIUS); CYTOPLASMIC_DOMAIN (PHOBIUS); CYTOPLASMIC_DOMA…
comp108012_c0_seq3	chloride channel protein 3	3445	20	0	0.806	5	F:adenyl nucleotide binding; F:voltage-gated chloride channel activity; P:transmembrane transport; C:integral to membrane; P:chloride transport	-	IPR001807 (PRINTS); IPR000644 (SMART); IPR014743 (G3DSA:1.10.3080.GENE3D); G3DSA:3.10.580.10 (GENE3D); IPR000644 (PFAM); IPR001807 (PFAM); PTHR11689 (PANTHER); PTHR11689:SF20 (PANTHER); CYTOPLASMIC_DOMAIN (PHOBIUS); TRANSMEMBRANE (PHOBIUS); TRANSMEMBRANE (PHOBIUS); TRANSMEMBRANE (PHOBIUS); TRANSMEMBRANE (PHOBIUS); TRANSMEMBRANE (PHOBIUS); CYTOPLASMIC_DOMAIN (PHOBIUS); TRANSMEMBRANE (PHOBIUS); CYT…
comp108012_c0_seq6	chloride channel protein 3	3543	20	0	0.7895	5	F:adenyl nucleotide binding; F:voltage-gated chloride channel activity; P:transmembrane transport; C:integral to membrane; P:chloride transport	-	IPR001807 (PRINTS); IPR000644 (SMART); G3DSA:3.10.580.10 (GENE3D); IPR000644 (PFAM); IPR014743 (G3DSA:1.10.3080.GENE3D); IPR001807 (PFAM); PTHR11689:SF20 (PANTHER); PTHR11689 (PANTHER); TRANSMEMBRANE (PHOBIUS); CYTOPLASMIC_DOMAIN (PHOBIUS); TRANSMEMBRANE (PHOBIUS); NON_CYTOPLASMIC_DOMAIN (PHOBIUS); CYTOPLASMIC_DOMAIN (PHOBIUS); TRANSMEMBRANE (PHOBIUS); CYTOPLASMIC_DOMAIN (PHOBIUS); TRANSMEMBRANE …
comp108012_c0_seq2	chloride channel protein 3	3655	20	0	0.8055	5	F:adenyl nucleotide binding; F:voltage-gated chloride channel activity; P:transmembrane transport; C:integral to membrane; P:chloride transport	-	IPR001807 (PRINTS); IPR000644 (SMART); IPR014743 (G3DSA:1.10.3080.GENE3D); G3DSA:3.10.580.10 (GENE3D); IPR000644 (PFAM); IPR001807 (PFAM); PTHR11689 (PANTHER); PTHR11689:SF20 (PANTHER); CYTOPLASMIC_DOMAIN (PHOBIUS); TRANSMEMBRANE (PHOBIUS); TRANSMEMBRANE (PHOBIUS); TRANSMEMBRANE (PHOBIUS); TRANSMEMBRANE (PHOBIUS); TRANSMEMBRANE (PHOBIUS); CYTOPLASMIC_DOMAIN (PHOBIUS); TRANSMEMBRANE (PHOBIUS); TRA…
comp108012_c0_seq1	chloride channel protein 3	3753	20	0	0.7895	5	F:adenyl nucleotide binding; F:voltage-gated chloride channel activity; P:transmembrane transport; C:integral to membrane; P:chloride transport	-	IPR001807 (PRINTS); IPR000644 (SMART); G3DSA:3.10.580.10 (GENE3D); IPR000644 (PFAM); IPR014743 (G3DSA:1.10.3080.GENE3D); IPR001807 (PFAM); PTHR11689:SF20 (PANTHER); PTHR11689 (PANTHER); TRANSMEMBRANE (PHOBIUS); CYTOPLASMIC_DOMAIN (PHOBIUS); TRANSMEMBRANE (PHOBIUS); NON_CYTOPLASMIC_DOMAIN (PHOBIUS); CYTOPLASMIC_DOMAIN (PHOBIUS); TRANSMEMBRANE (PHOBIUS); CYTOPLASMIC_DOMAIN (PHOBIUS); TRANSMEMBRANE …
comp86914_c0_seq1	chloride intracellular channel exc-4-like	1017	20	4.99225e-145	0.897	8	P:response to oxidative stress; F:lipid binding; P:response to alcohol; F:chloride channel activity; P:negative gravitaxis; F:calcium ion binding; P:determination of adult lifespan; P:chloride transport	-	IPR012336 (G3DSA:3.40.30.GENE3D); IPR010987 (G3DSA:1.20.1050.GENE3D); PTHR11260 (PANTHER); PTHR11260:SF68 (PANTHER); IPR010987 (SUPERFAMILY); IPR012336 (SUPERFAMILY)
comp107310_c0_seq25	choline ethanolaminephosphotransferase 1-like isoform 2	5196	20	0	0.785	1	F:transferase activity	-	IPR014472 (PIRSF); IPR000462 (PFAM); IPR014472 (PANTHER); PTHR10414:SF27 (PANTHER); IPR000462 (PROSITE_PATTERNS); TRANSMEMBRANE (PHOBIUS); NON_CYTOPLASMIC_DOMAIN (PHOBIUS); CYTOPLASMIC_DOMAIN (PHOBIUS); NON_CYTOPLASMIC_DOMAIN (PHOBIUS); CYTOPLASMIC_DOMAIN (PHOBIUS); CYTOPLASMIC_DOMAIN (PHOBIUS); TRANSMEMBRANE (PHOBIUS); TRANSMEMBRANE (PHOBIUS); TRANSMEMBRANE (PHOBIUS); TRANSMEMBRANE (PHOBIUS); TR…
comp107310_c0_seq30	choline ethanolaminephosphotransferase 1-like isoform 2	6364	20	1.14559e-180	0.785	1	F:transferase activity	-	no IPS match
comp107310_c0_seq2	choline ethanolaminephosphotransferase 1-like isoform 3	5190	20	0	0.7685	1	F:transferase activity	-	IPR014472 (PIRSF); IPR000462 (PFAM); PTHR10414:SF4 (PANTHER); IPR014472 (PANTHER); IPR000462 (PROSITE_PATTERNS); TRANSMEMBRANE (PHOBIUS); TRANSMEMBRANE (PHOBIUS); NON_CYTOPLASMIC_DOMAIN (PHOBIUS); TRANSMEMBRANE (PHOBIUS); CYTOPLASMIC_DOMAIN (PHOBIUS); NON_CYTOPLASMIC_DOMAIN (PHOBIUS); CYTOPLASMIC_DOMAIN (PHOBIUS); CYTOPLASMIC_DOMAIN (PHOBIUS); TRANSMEMBRANE (PHOBIUS); CYTOPLASMIC_DOMAIN (PHOBIUS)…
comp107310_c0_seq32	choline ethanolaminephosphotransferase 1-like isoform 3	6358	20	0	0.7685	1	F:transferase activity	-	no IPS match
comp107310_c0_seq10	choline ethanolaminephosphotransferase 1-like isoform x2	1689	20	0	0.783	0	-		IPR014472 (PIRSF); IPR000462 (PFAM); IPR014472 (PANTHER); PTHR10414:SF27 (PANTHER); IPR000462 (PROSITE_PATTERNS); TRANSMEMBRANE (PHOBIUS); NON_CYTOPLASMIC_DOMAIN (PHOBIUS); TRANSMEMBRANE (PHOBIUS); NON_CYTOPLASMIC_DOMAIN (PHOBIUS); CYTOPLASMIC_DOMAIN (PHOBIUS); NON_CYTOPLASMIC_DOMAIN (PHOBIUS); CYTOPLASMIC_DOMAIN (PHOBIUS); CYTOPLASMIC_DOMAIN (PHOBIUS); TRANSMEMBRANE (PHOBIUS); CYTOPLASMIC_DOMAIN…
comp107310_c0_seq1	choline ethanolaminephosphotransferase 1-like isoform x2	1822	20	0	0.765	0	-		no IPS match
comp107310_c0_seq9	choline ethanolaminephosphotransferase 1-like isoform x4	2996	20	0	0.7715	3	C:membrane; F:phosphotransferase activity, for other substituted phosphate groups; P:phospholipid biosynthetic process	-	IPR014472 (PIRSF); IPR000462 (PFAM); IPR014472 (PANTHER); PTHR10414:SF27 (PANTHER); IPR000462 (PROSITE_PATTERNS); TRANSMEMBRANE (PHOBIUS); NON_CYTOPLASMIC_DOMAIN (PHOBIUS); NON_CYTOPLASMIC_DOMAIN (PHOBIUS); CYTOPLASMIC_DOMAIN (PHOBIUS); CYTOPLASMIC_DOMAIN (PHOBIUS); CYTOPLASMIC_DOMAIN (PHOBIUS); TRANSMEMBRANE (PHOBIUS); NON_CYTOPLASMIC_DOMAIN (PHOBIUS); TRANSMEMBRANE (PHOBIUS); TRANSMEMBRANE (PHO…
comp107310_c0_seq14	choline ethanolaminephosphotransferase 1-like isoform x6	2990	20	0	0.761	0	-		IPR014472 (PIRSF); IPR000462 (PFAM); IPR014472 (PANTHER); PTHR10414:SF27 (PANTHER); IPR000462 (PROSITE_PATTERNS); TRANSMEMBRANE (PHOBIUS); TRANSMEMBRANE (PHOBIUS); NON_CYTOPLASMIC_DOMAIN (PHOBIUS); TRANSMEMBRANE (PHOBIUS); CYTOPLASMIC_DOMAIN (PHOBIUS); NON_CYTOPLASMIC_DOMAIN (PHOBIUS); CYTOPLASMIC_DOMAIN (PHOBIUS); TRANSMEMBRANE (PHOBIUS); CYTOPLASMIC_DOMAIN (PHOBIUS); TRANSMEMBRANE (PHOBIUS); CY…
comp305178_c0_seq1	choline-phosphate cytidylyltransferase a	815	20	1.62232e-131	0.703	1	F:transferase activity	-	IPR004821 (TIGRFAM); IPR014729 (G3DSA:3.40.50.GENE3D); IPR004821 (PFAM); PTHR10739 (PANTHER); PTHR10739:SF13 (PANTHER); SSF52374 (SUPERFAMILY)
comp105176_c1_seq2	choline-phosphate cytidylyltransferase b	3874	20	1.33374e-168	0.784	2	F:choline-phosphate cytidylyltransferase activity; P:CDP-choline pathway	EC:2.7.7.15	Coil (COILS); IPR004821 (PFAM); IPR004821 (TIGRFAM); IPR014729 (G3DSA:3.40.50.GENE3D); PTHR10739 (PANTHER); PTHR10739:SF13 (PANTHER); SSF52374 (SUPERFAMILY)
comp98900_c0_seq1	chorion peroxidase	2762	20	0	0.8705	4	F:heme binding; F:peroxidase activity; P:oxidation-reduction process; P:response to oxidative stress	EC:1.11.1.7	IPR019791 (PRINTS); IPR002007 (G3DSA:1.10.640.GENE3D); IPR002007 (PFAM); PTHR11475:SF10 (PANTHER); PTHR11475 (PANTHER); SIGNAL_PEPTIDE_H_REGION (PHOBIUS); SIGNAL_PEPTIDE (PHOBIUS); NON_CYTOPLASMIC_DOMAIN (PHOBIUS); SIGNAL_PEPTIDE_C_REGION (PHOBIUS); SIGNAL_PEPTIDE_N_REGION (PHOBIUS); IPR002007 (PROSITE_PROFILES); SignalP-noTM (SIGNALP_GRAM_NEGATIVE); SignalP-noTM (SIGNALP_EUK); IPR010255 (SUPERFA…
comp93369_c0_seq1	chromaffin granule amine	2575	20	0	0.753	4	C:integral to membrane; C:plasma membrane; P:transmembrane transport; F:transporter activity	-	NON_CYTOPLASMIC_DOMAIN (PHOBIUS); CYTOPLASMIC_DOMAIN (PHOBIUS); TRANSMEMBRANE (PHOBIUS); TMhelix (TMHMM)
comp94882_c1_seq1	chromatin complexes subunit bap18-like isoform x2	1405	20	1.87069e-48	0.7565	2	F:DNA binding; F:chromatin binding	-	PTHR21397 (PANTHER); IPR009057 (SUPERFAMILY)
comp103132_c0_seq2	chromatin modification-related protein meaf6	5272	20	3.61966e-49	0.8715	0	-		IPR019172 (PFAM); PTHR15644:SF0 (PANTHER); PTHR15644 (PANTHER); TRANSMEMBRANE (PHOBIUS); TRANSMEMBRANE (PHOBIUS); NON_CYTOPLASMIC_DOMAIN (PHOBIUS); NON_CYTOPLASMIC_DOMAIN (PHOBIUS); CYTOPLASMIC_DOMAIN (PHOBIUS); SignalP-noTM (SIGNALP_EUK); TMhelix (TMHMM); TMhelix (TMHMM)
comp103132_c0_seq4	chromatin modification-related protein meaf6	5339	20	3.66955e-49	0.8715	0	-		IPR019172 (PFAM); PTHR15644 (PANTHER); PTHR15644:SF0 (PANTHER); CYTOPLASMIC_DOMAIN (PHOBIUS); TRANSMEMBRANE (PHOBIUS); NON_CYTOPLASMIC_DOMAIN (PHOBIUS); TMhelix (TMHMM)
comp103132_c0_seq1	chromatin modification-related protein meaf6	5352	20	3.67862e-49	0.8715	0	-		IPR019172 (PFAM); PTHR15644 (PANTHER); PTHR15644:SF0 (PANTHER); NON_CYTOPLASMIC_DOMAIN (PHOBIUS); TRANSMEMBRANE (PHOBIUS); CYTOPLASMIC_DOMAIN (PHOBIUS); TMhelix (TMHMM)
comp103132_c0_seq5	chromatin modification-related protein meaf6	5419	20	3.73079e-49	0.8715	0	-		Coil (COILS); IPR015418 (PFAM); PTHR13476 (PANTHER); PTHR13476:SF0 (PANTHER)
comp94201_c0_seq1	chromatin-remodeling complex atpase chain iswi-like	3533	20	0	0.8475	27	P:ATP-dependent chromatin remodeling; P:transcription, DNA-dependent; F:DNA-dependent ATPase activity; C:polytene chromosome; F:nucleosome binding; P:ecdysone receptor-mediated signaling pathway; P:dendrite morphogenesis; P:nucleosome positioning; P:nuclear speck organization; P:muscle organ development; C:RSF complex; P:negative regulation of transcription, DNA-dependent; C:transcription factor …	-	Coil (COILS); Coil (COILS); IPR001650 (SMART); IPR014001 (SMART); IPR001005 (SMART); IPR009057 (G3DSA:1.10.10.GENE3D); IPR009057 (G3DSA:1.10.10.GENE3D); IPR015195 (PFAM); IPR001650 (PFAM); G3DSA:3.40.50.300 (GENE3D); IPR020838 (PFAM); G3DSA:3.40.50.300 (GENE3D); IPR015194 (PFAM); IPR000330 (PFAM); PTHR10799:SF304 (PANTHER); PTHR10799 (PANTHER); IPR014001 (PROSITE_PROFILES); IPR001650 (PROSITE_PRO…
comp58708_c0_seq1	citrate synthase	2130	20	0	0.876	5	P:cellular carbohydrate metabolic process; C:microtubule associated complex; C:mitochondrial matrix; F:citrate (Si)-synthase activity; P:tricarboxylic acid cycle	EC:2.3.3.1	TRANSMEMBRANE (PHOBIUS); CYTOPLASMIC_DOMAIN (PHOBIUS); CYTOPLASMIC_DOMAIN (PHOBIUS); NON_CYTOPLASMIC_DOMAIN (PHOBIUS); TRANSMEMBRANE (PHOBIUS); TMhelix (TMHMM); TMhelix (TMHMM)
comp107703_c0_seq2	cklf-like marvel transmembrane domain-containing protein 8-like isoform x1	3753	20	1.13668e-25	0.552	2	C:integral to membrane; C:membrane		IPR008253 (PFAM); PTHR22776 (PANTHER); PTHR22776:SF22 (PANTHER); CYTOPLASMIC_DOMAIN (PHOBIUS); TRANSMEMBRANE (PHOBIUS); TRANSMEMBRANE (PHOBIUS); TRANSMEMBRANE (PHOBIUS); CYTOPLASMIC_DOMAIN (PHOBIUS); CYTOPLASMIC_DOMAIN (PHOBIUS); NON_CYTOPLASMIC_DOMAIN (PHOBIUS); NON_CYTOPLASMIC_DOMAIN (PHOBIUS); TRANSMEMBRANE (PHOBIUS); IPR008253 (PROSITE_PROFILES); TMhelix (TMHMM); TMhelix (TMHMM); TMhelix (TMH…
comp107703_c0_seq3	cklf-like marvel transmembrane domain-containing protein 8-like isoform x1	3814	20	1.15062e-25	0.552	2	C:integral to membrane; C:membrane		IPR008253 (PFAM); PTHR22776 (PANTHER); PTHR22776:SF22 (PANTHER); CYTOPLASMIC_DOMAIN (PHOBIUS); TRANSMEMBRANE (PHOBIUS); TRANSMEMBRANE (PHOBIUS); TRANSMEMBRANE (PHOBIUS); CYTOPLASMIC_DOMAIN (PHOBIUS); CYTOPLASMIC_DOMAIN (PHOBIUS); NON_CYTOPLASMIC_DOMAIN (PHOBIUS); NON_CYTOPLASMIC_DOMAIN (PHOBIUS); TRANSMEMBRANE (PHOBIUS); IPR008253 (PROSITE_PROFILES); TMhelix (TMHMM); TMhelix (TMHMM); TMhelix (TMH…
comp107703_c0_seq4	cklf-like marvel transmembrane domain-containing protein 8-like isoform x1	3841	20	8.88927e-26	0.5515	2	C:integral to membrane; C:membrane		IPR008253 (PFAM); PTHR22776:SF22 (PANTHER); PTHR22776 (PANTHER); CYTOPLASMIC_DOMAIN (PHOBIUS); NON_CYTOPLASMIC_DOMAIN (PHOBIUS); TRANSMEMBRANE (PHOBIUS); NON_CYTOPLASMIC_DOMAIN (PHOBIUS); TRANSMEMBRANE (PHOBIUS); TRANSMEMBRANE (PHOBIUS); TRANSMEMBRANE (PHOBIUS); CYTOPLASMIC_DOMAIN (PHOBIUS); CYTOPLASMIC_DOMAIN (PHOBIUS); IPR008253 (PROSITE_PROFILES); TMhelix (TMHMM); TMhelix (TMHMM); TMhelix (TMH…
comp107703_c0_seq1	cklf-like marvel transmembrane domain-containing protein 8-like isoform x1	3902	20	9.04786e-26	0.5515	2	C:integral to membrane; C:membrane		IPR008253 (PFAM); PTHR22776:SF22 (PANTHER); PTHR22776 (PANTHER); CYTOPLASMIC_DOMAIN (PHOBIUS); NON_CYTOPLASMIC_DOMAIN (PHOBIUS); TRANSMEMBRANE (PHOBIUS); NON_CYTOPLASMIC_DOMAIN (PHOBIUS); TRANSMEMBRANE (PHOBIUS); TRANSMEMBRANE (PHOBIUS); TRANSMEMBRANE (PHOBIUS); CYTOPLASMIC_DOMAIN (PHOBIUS); CYTOPLASMIC_DOMAIN (PHOBIUS); IPR008253 (PROSITE_PROFILES); TMhelix (TMHMM); TMhelix (TMHMM); TMhelix (TMH…
comp107215_c0_seq11	class c metabotropic glutamate-like g-protein coupled receptor	3641	20	0	0.85	3	C:integral to membrane; F:G-protein coupled GABA receptor activity; P:G-protein coupled receptor signaling pathway	-	Coil (COILS); IPR002456 (PRINTS); IPR002455 (PRINTS); IPR001828 (PFAM); G3DSA:3.40.50.2300 (GENE3D); G3DSA:3.40.50.2300 (GENE3D); IPR017978 (PFAM); PTHR10519:SF3 (PANTHER); PTHR10519 (PANTHER); SIGNAL_PEPTIDE_N_REGION (PHOBIUS); TRANSMEMBRANE (PHOBIUS); SIGNAL_PEPTIDE_H_REGION (PHOBIUS); NON_CYTOPLASMIC_DOMAIN (PHOBIUS); TRANSMEMBRANE (PHOBIUS); NON_CYTOPLASMIC_DOMAIN (PHOBIUS); SIGNAL_PEPTIDE (P…
comp107215_c0_seq5	class c metabotropic glutamate-like g-protein coupled receptor	4083	20	0	0.8535	3	C:integral to membrane; F:G-protein coupled GABA receptor activity; P:G-protein coupled receptor signaling pathway	-	no IPS match
comp107215_c0_seq20	class c metabotropic glutamate-like g-protein coupled receptor	4128	20	0	0.85	3	C:integral to membrane; F:G-protein coupled GABA receptor activity; P:G-protein coupled receptor signaling pathway	-	no IPS match
comp107215_c0_seq9	class c metabotropic glutamate-like g-protein coupled receptor	4434	20	0	0.85	3	C:integral to membrane; F:G-protein coupled GABA receptor activity; P:G-protein coupled receptor signaling pathway	-	Coil (COILS); IPR002456 (PRINTS); IPR002455 (PRINTS); G3DSA:3.40.50.2300 (GENE3D); G3DSA:3.40.50.2300 (GENE3D); IPR001828 (PFAM); IPR017978 (PFAM); PTHR10519:SF3 (PANTHER); PTHR10519 (PANTHER); SIGNAL_PEPTIDE_N_REGION (PHOBIUS); TRANSMEMBRANE (PHOBIUS); SIGNAL_PEPTIDE_H_REGION (PHOBIUS); NON_CYTOPLASMIC_DOMAIN (PHOBIUS); NON_CYTOPLASMIC_DOMAIN (PHOBIUS); TRANSMEMBRANE (PHOBIUS); SIGNAL_PEPTIDE (P…
comp107215_c0_seq8	class c metabotropic glutamate-like g-protein coupled receptor	4805	20	0	0.8535	3	C:integral to membrane; F:G-protein coupled GABA receptor activity; P:G-protein coupled receptor signaling pathway	-	Coil (COILS); IPR002456 (PRINTS); IPR002455 (PRINTS); IPR017978 (PFAM); G3DSA:3.40.50.2300 (GENE3D); IPR001828 (PFAM); G3DSA:3.40.50.2300 (GENE3D); PTHR10519:SF3 (PANTHER); PTHR10519 (PANTHER); SIGNAL_PEPTIDE_N_REGION (PHOBIUS); TRANSMEMBRANE (PHOBIUS); CYTOPLASMIC_DOMAIN (PHOBIUS); SIGNAL_PEPTIDE_H_REGION (PHOBIUS); NON_CYTOPLASMIC_DOMAIN (PHOBIUS); TRANSMEMBRANE (PHOBIUS); NON_CYTOPLASMIC_DOMAI…
comp107215_c0_seq12	class c metabotropic glutamate-like g-protein coupled receptor	4850	20	0	0.85	3	C:integral to membrane; F:G-protein coupled GABA receptor activity; P:G-protein coupled receptor signaling pathway	-	Coil (COILS); IPR002456 (PRINTS); IPR002455 (PRINTS); IPR017978 (PFAM); IPR001828 (PFAM); G3DSA:3.40.50.2300 (GENE3D); G3DSA:3.40.50.2300 (GENE3D); PTHR10519:SF3 (PANTHER); PTHR10519 (PANTHER); SIGNAL_PEPTIDE_N_REGION (PHOBIUS); TRANSMEMBRANE (PHOBIUS); SIGNAL_PEPTIDE_H_REGION (PHOBIUS); NON_CYTOPLASMIC_DOMAIN (PHOBIUS); TRANSMEMBRANE (PHOBIUS); NON_CYTOPLASMIC_DOMAIN (PHOBIUS); SIGNAL_PEPTIDE (P…
comp107215_c0_seq24	class c metabotropic glutamate-like g-protein coupled receptor	5818	20	0	0.8535	3	C:integral to membrane; F:G-protein coupled GABA receptor activity; P:G-protein coupled receptor signaling pathway	-	Coil (COILS); IPR002456 (PRINTS); IPR002455 (PRINTS); IPR017978 (PFAM); G3DSA:3.40.50.2300 (GENE3D); IPR001828 (PFAM); G3DSA:3.40.50.2300 (GENE3D); PTHR10519:SF3 (PANTHER); PTHR10519 (PANTHER); SIGNAL_PEPTIDE_N_REGION (PHOBIUS); TRANSMEMBRANE (PHOBIUS); CYTOPLASMIC_DOMAIN (PHOBIUS); SIGNAL_PEPTIDE_H_REGION (PHOBIUS); NON_CYTOPLASMIC_DOMAIN (PHOBIUS); TRANSMEMBRANE (PHOBIUS); NON_CYTOPLASMIC_DOMAI…
comp107215_c0_seq16	class c metabotropic glutamate-like g-protein coupled receptor	5863	20	0	0.85	3	C:integral to membrane; F:G-protein coupled GABA receptor activity; P:G-protein coupled receptor signaling pathway	-	Coil (COILS); IPR002456 (PRINTS); IPR002455 (PRINTS); IPR017978 (PFAM); IPR001828 (PFAM); G3DSA:3.40.50.2300 (GENE3D); G3DSA:3.40.50.2300 (GENE3D); PTHR10519:SF3 (PANTHER); PTHR10519 (PANTHER); SIGNAL_PEPTIDE_N_REGION (PHOBIUS); TRANSMEMBRANE (PHOBIUS); SIGNAL_PEPTIDE_H_REGION (PHOBIUS); NON_CYTOPLASMIC_DOMAIN (PHOBIUS); TRANSMEMBRANE (PHOBIUS); NON_CYTOPLASMIC_DOMAIN (PHOBIUS); SIGNAL_PEPTIDE (P…
comp107446_c1_seq1	clathrin coat assembly protein ap19	998	20	2.24017e-97	0.979	4	C:membrane coat; F:protein transporter activity; P:vesicle-mediated transport; P:intracellular protein transport	-	IPR016635 (PIRSF); IPR022775 (PFAM); G3DSA:3.30.450.60 (GENE3D); PTHR11753:SF5 (PANTHER); IPR016635 (PANTHER); IPR000804 (PROSITE_PATTERNS); IPR011012 (SUPERFAMILY)
comp76075_c0_seq1	clathrin heavy chain	7740	20	0	0.9015	5	C:clathrin coat of trans-Golgi network vesicle; P:vesicle-mediated transport; P:intracellular protein transport; F:structural molecule activity; C:clathrin coat of coated pit	-	IPR000547 (SMART); IPR016341 (PIRSF); IPR015348 (PFAM); PF13838 (PFAM); IPR022365 (PFAM); IPR016025 (G3DSA:2.130.10.GENE3D); IPR012331 (G3DSA:1.25.40.GENE3D); IPR000547 (PFAM); IPR011990 (G3DSA:1.25.40.GENE3D); PTHR10292:SF6 (PANTHER); PTHR10292 (PANTHER); IPR000547 (PROSITE_PROFILES); IPR000547 (PROSITE_PROFILES); IPR000547 (PROSITE_PROFILES); IPR000547 (PROSITE_PROFILES); IPR000547 (PROSITE_PRO…
comp105718_c1_seq1	clathrin light chain	1886	20	9.67555e-58	0.6065	5	C:clathrin coat of trans-Golgi network vesicle; P:vesicle-mediated transport; F:structural molecule activity; P:intracellular protein transport; C:clathrin coat of coated pit		IPR000996 (PFAM); IPR000996 (PANTHER); IPR000996 (PROSITE_PATTERNS)
comp29198_c0_seq1	cleavage and polyadenylation factor cf-ia component rna15	572	20	7.15095e-89	0.7305	2	F:nucleic acid binding; F:nucleotide binding	-	IPR000504 (SMART); IPR012677 (G3DSA:3.30.70.GENE3D); IPR025742 (PFAM); IPR000504 (PFAM); PTHR23139:SF8 (PANTHER); PTHR23139 (PANTHER); IPR000504 (PROSITE_PROFILES); SSF54928 (SUPERFAMILY)
comp106623_c0_seq1	cleavage and polyadenylation specificity factor subunit 1-like	5019	20	0	0.771	3	F:nucleic acid binding; C:nucleus; F:calcium ion binding	-	SIGNAL_PEPTIDE_N_REGION (PHOBIUS); SIGNAL_PEPTIDE_C_REGION (PHOBIUS); NON_CYTOPLASMIC_DOMAIN (PHOBIUS); SIGNAL_PEPTIDE_H_REGION (PHOBIUS); SIGNAL_PEPTIDE (PHOBIUS)
comp108988_c1_seq1	cleavage and polyadenylation specificity factor subunit 5-like	5266	20	4.13422e-90	0.8465	5	P:mRNA polyadenylation; F:mRNA binding; C:mRNA cleavage factor complex; F:hydrolase activity; P:mRNA cleavage	-	IPR016706 (PFAM); IPR016706 (PANTHER); PTHR13047:SF0 (PANTHER)
comp87724_c0_seq1	cleavage and polyadenylation specificity factor subunit 5-like	1541	20	6.96298e-100	0.8485	4	P:mRNA polyadenylation; F:mRNA binding; C:mRNA cleavage factor complex; F:hydrolase activity	-	no IPS match
comp108988_c1_seq2	cleavage and polyadenylation specificity factor subunit 5-like	1287	20	3.53513e-129	0.8565	0	-		IPR016706 (PIRSF); IPR016706 (PFAM); IPR016706 (PANTHER); PTHR13047:SF0 (PANTHER); IPR000086 (PROSITE_PROFILES)
comp109408_c1_seq2	cleft lip and palate transmembrane protein 1 homolog	3799	20	0	0.7385	1	C:integral to membrane		IPR008429 (PFAM); IPR008429 (PANTHER); TRANSMEMBRANE (PHOBIUS); TRANSMEMBRANE (PHOBIUS); NON_CYTOPLASMIC_DOMAIN (PHOBIUS); NON_CYTOPLASMIC_DOMAIN (PHOBIUS); CYTOPLASMIC_DOMAIN (PHOBIUS); CYTOPLASMIC_DOMAIN (PHOBIUS); TRANSMEMBRANE (PHOBIUS); CYTOPLASMIC_DOMAIN (PHOBIUS); TRANSMEMBRANE (PHOBIUS); TRANSMEMBRANE (PHOBIUS); TRANSMEMBRANE (PHOBIUS); NON_CYTOPLASMIC_DOMAIN (PHOBIUS); CYTOPLASMIC_DOMAIN…
comp463056_c0_seq1	co zn cd transporter	963	20	2.79473e-134	0.6505	5	P:transmembrane transport; C:integral to membrane; F:cation transmembrane transporter activity; F:catalytic activity; P:cation transport	-	IPR002524 (PFAM); IPR027469 (G3DSA:1.20.1510.GENE3D); IPR002524 (TIGRFAM); IPR002524 (PANTHER); TRANSMEMBRANE (PHOBIUS); CYTOPLASMIC_DOMAIN (PHOBIUS); CYTOPLASMIC_DOMAIN (PHOBIUS); TRANSMEMBRANE (PHOBIUS); TRANSMEMBRANE (PHOBIUS); NON_CYTOPLASMIC_DOMAIN (PHOBIUS); NON_CYTOPLASMIC_DOMAIN (PHOBIUS); TRANSMEMBRANE (PHOBIUS); CYTOPLASMIC_DOMAIN (PHOBIUS); CYTOPLASMIC_DOMAIN (PHOBIUS); TRANSMEMBRANE (…
comp108702_c3_seq3	coatomer subunit beta	4252	20	0	0.825	4	P:vesicle-mediated transport; P:intracellular protein transport; C:COPI vesicle coat; F:structural molecule activity	-	IPR016460 (PIRSF); PF14806 (PFAM); IPR011989 (G3DSA:1.25.10.GENE3D); IPR011710 (PFAM); IPR002553 (PFAM); IPR016460 (PANTHER); IPR016024 (SUPERFAMILY)
comp108702_c3_seq5	coatomer subunit beta	5608	20	0	0.825	4	P:vesicle-mediated transport; P:intracellular protein transport; C:COPI vesicle coat; F:structural molecule activity	-	IPR016460 (PIRSF); PF14806 (PFAM); IPR011989 (G3DSA:1.25.10.GENE3D); IPR011710 (PFAM); IPR002553 (PFAM); IPR016460 (PANTHER); IPR016024 (SUPERFAMILY)
comp108702_c3_seq2	coatomer subunit beta	5653	20	0	0.825	4	P:vesicle-mediated transport; P:intracellular protein transport; C:COPI vesicle coat; F:structural molecule activity	-	IPR016460 (PIRSF); PF14806 (PFAM); IPR011989 (G3DSA:1.25.10.GENE3D); IPR011710 (PFAM); IPR002553 (PFAM); IPR016460 (PANTHER); IPR016024 (SUPERFAMILY)
comp78149_c0_seq1	coatomer subunit delta-like	4596	20	0	0.827	4	P:retrograde vesicle-mediated transport, Golgi to ER; P:intracellular protein transport; C:clathrin adaptor complex; C:COPI vesicle coat	-	Coil (COILS); IPR008968 (PFAM); IPR022775 (PFAM); G3DSA:3.30.450.60 (GENE3D); IPR027059 (PANTHER); PTHR10121:SF0 (PANTHER); IPR028565 (PROSITE_PROFILES); IPR011012 (SUPERFAMILY); IPR028565 (SUPERFAMILY)
comp58204_c0_seq1	coatomer subunit epsilon	1271	20	4.91216e-146	0.791	2	P:retrograde vesicle-mediated transport, Golgi to ER; F:structural molecule activity	-	IPR006822 (PIRSF); IPR011990 (G3DSA:1.25.40.GENE3D); IPR006822 (PFAM); PTHR10805:SF0 (PANTHER); IPR006822 (PANTHER); SSF48452 (SUPERFAMILY)
comp104141_c1_seq8	coatomer subunit gamma-	4913	20	0	0.7575	17	P:phagocytosis; P:regulation of tube diameter, open tracheal system; F:structural molecule activity; P:neuron projection morphogenesis; P:chitin-based embryonic cuticle biosynthetic process; P:extracellular matrix organization; P:protein secretion; P:larval salivary gland morphogenesis; P:branch fusion, open tracheal system; P:intracellular protein transport; C:cis-Golgi network; P:lumen formatio…	-	IPR017106 (PIRSF); IPR011989 (G3DSA:1.25.10.GENE3D); IPR002553 (PFAM); IPR013040 (PFAM); IPR013040 (G3DSA:2.60.40.GENE3D); IPR015873 (G3DSA:3.30.310.GENE3D); IPR017106 (PANTHER); IPR013041 (SUPERFAMILY); IPR016024 (SUPERFAMILY); IPR009028 (SUPERFAMILY)
comp104141_c1_seq3	coatomer subunit gamma-	5003	20	0	0.7575	17	P:phagocytosis; P:regulation of tube diameter, open tracheal system; F:structural molecule activity; P:neuron projection morphogenesis; P:chitin-based embryonic cuticle biosynthetic process; P:extracellular matrix organization; P:protein secretion; P:larval salivary gland morphogenesis; P:branch fusion, open tracheal system; P:intracellular protein transport; C:cis-Golgi network; P:lumen formatio…	-	IPR017106 (PIRSF); IPR011989 (G3DSA:1.25.10.GENE3D); IPR002553 (PFAM); IPR013040 (PFAM); IPR013040 (G3DSA:2.60.40.GENE3D); IPR015873 (G3DSA:3.30.310.GENE3D); IPR017106 (PANTHER); IPR013041 (SUPERFAMILY); IPR016024 (SUPERFAMILY); IPR009028 (SUPERFAMILY)
comp111399_c0_seq1	coatomer subunit zeta-1-like isoform 1	995	20	1.10264e-80	0.94	3	P:vesicle-mediated transport; P:intracellular protein transport; C:membrane coat	-	G3DSA:3.30.450.60 (GENE3D); IPR022775 (PFAM); PTHR11043 (PANTHER); PTHR11043:SF0 (PANTHER); IPR011012 (SUPERFAMILY)
comp91609_c0_seq2	coenzyme q-binding protein coq10 homolog mitochondrial-like	1448	20	2.82253e-55	0.7745	0	-		IPR023393 (G3DSA:3.30.530.GENE3D); IPR005031 (PFAM); PTHR12901 (PANTHER); PTHR12901:SF0 (PANTHER); SSF55961 (SUPERFAMILY)
comp91609_c0_seq1	coenzyme q-binding protein coq10 homolog mitochondrial-like	1470	20	2.88204e-55	0.7765	0	-		IPR023393 (G3DSA:3.30.530.GENE3D); IPR005031 (PFAM); PTHR12901 (PANTHER); PTHR12901:SF0 (PANTHER); SSF55961 (SUPERFAMILY)
comp76721_c0_seq1	cohesin subunit sa-1-like	4467	20	0	0.7725	1	F:DNA binding		Coil (COILS); IPR013721 (PFAM); PTHR11199 (PANTHER); IPR020839 (PROSITE_PROFILES); IPR016024 (SUPERFAMILY)
comp82013_c0_seq1	coiled-coil domain-containing protein 124	1119	20	4.75728e-54	0.557	0	-		Coil (COILS); IPR009071 (G3DSA:1.10.30.GENE3D); IPR010422 (PFAM); IPR010422 (PANTHER); PTHR21680:SF0 (PANTHER)
comp92083_c0_seq1	coiled-coil domain-containing protein 58-like	916	20	9.38896e-36	0.741	0	-		IPR019171 (PFAM); PTHR31905 (PANTHER)
comp112642_c0_seq1	coiled-coil domain-containing protein 6-like	2375	20	4.06554e-148	0.7615	0	-		TRANSMEMBRANE (PHOBIUS); NON_CYTOPLASMIC_DOMAIN (PHOBIUS); CYTOPLASMIC_DOMAIN (PHOBIUS); TMhelix (TMHMM)
comp103806_c0_seq3	coiled-coil-helix-coiled-coil-helix domain-containing protein 1-like	903	20	3.58502e-24	0.625	3	F:molecular_function; P:biological_process; C:cellular_component		IPR010625 (PFAM); IPR009069 (G3DSA:1.10.810.GENE3D); PTHR31278:SF1 (PANTHER); PTHR31278 (PANTHER); IPR009069 (SUPERFAMILY)
comp103806_c0_seq1	coiled-coil-helix-coiled-coil-helix domain-containing protein 1-like	2177	20	1.26435e-23	0.625	3	F:molecular_function; P:biological_process; C:cellular_component		SIGNAL_PEPTIDE_H_REGION (PHOBIUS); SIGNAL_PEPTIDE_C_REGION (PHOBIUS); SIGNAL_PEPTIDE_N_REGION (PHOBIUS); NON_CYTOPLASMIC_DOMAIN (PHOBIUS); SIGNAL_PEPTIDE (PHOBIUS)
comp105825_c2_seq1	cold shock domain-containing protein e1	4252	20	0	0.706	1	F:nucleic acid binding	-	no IPS match
comp36248_c0_seq1	collagen alpha-1 chain	6207	20	4.07082e-119	0.7025	4	P:cell adhesion; C:collagen; F:structural molecule activity; C:extracellular matrix		IPR001791 (SMART); IPR016186 (G3DSA:3.10.100.GENE3D); IPR010515 (PFAM); IPR008160 (PFAM); PTHR24023:SF160 (PANTHER); PTHR24023 (PANTHER); SIGNAL_PEPTIDE_N_REGION (PHOBIUS); SIGNAL_PEPTIDE_H_REGION (PHOBIUS); SIGNAL_PEPTIDE_C_REGION (PHOBIUS); NON_CYTOPLASMIC_DOMAIN (PHOBIUS); SIGNAL_PEPTIDE (PHOBIUS); SignalP-noTM (SIGNALP_EUK); IPR016187 (SUPERFAMILY); IPR008985 (SUPERFAMILY)
comp112433_c0_seq1	collagen type iv alpha-3-binding	2862	20	0	0.709	8	F:protein serine/threonine kinase activity; F:ceramide transporter activity; F:phospholipid binding; P:sphingolipid metabolic process; F:ceramide binding; P:ceramide transport; C:endoplasmic reticulum; C:Golgi apparatus	EC:2.7.11	TRANSMEMBRANE (PHOBIUS); CYTOPLASMIC_DOMAIN (PHOBIUS); TRANSMEMBRANE (PHOBIUS); CYTOPLASMIC_DOMAIN (PHOBIUS); NON_CYTOPLASMIC_DOMAIN (PHOBIUS); TMhelix (TMHMM); TMhelix (TMHMM)
comp87181_c0_seq1	congested-like trachea	1762	20	4.69518e-119	0.789	3	C:integral to membrane; C:mitochondrion; P:transmembrane transport	-	IPR023395 (G3DSA:1.50.40.GENE3D); IPR018108 (PFAM); PTHR24089 (PANTHER); PTHR24089:SF70 (PANTHER); CYTOPLASMIC_DOMAIN (PHOBIUS); TRANSMEMBRANE (PHOBIUS); TRANSMEMBRANE (PHOBIUS); NON_CYTOPLASMIC_DOMAIN (PHOBIUS); CYTOPLASMIC_DOMAIN (PHOBIUS); IPR018108 (PROSITE_PROFILES); IPR018108 (PROSITE_PROFILES); IPR018108 (PROSITE_PROFILES); IPR023395 (SUPERFAMILY); TMhelix (TMHMM); TMhelix (TMHMM); TMhelix…
comp62086_c0_seq1	conserved hypothetical protein	1384	20	2.88029e-94	0.6805	0	-		PF13621 (PFAM); G3DSA:2.60.120.650 (GENE3D); PTHR12480 (PANTHER); PTHR12480:SF4 (PANTHER); TRANSMEMBRANE (PHOBIUS); CYTOPLASMIC_DOMAIN (PHOBIUS); NON_CYTOPLASMIC_DOMAIN (PHOBIUS); SSF51197 (SUPERFAMILY); TMhelix (TMHMM)
comp117654_c0_seq1	contactin-5-like isoform x1	882	20	3.38365e-64	0.858	0	-		NON_CYTOPLASMIC_DOMAIN (PHOBIUS); TRANSMEMBRANE (PHOBIUS); CYTOPLASMIC_DOMAIN (PHOBIUS)
comp98764_c0_seq1	cop9 complex subunit	2142	20	0	0.887	0	-		IPR000717 (SMART); IPR000717 (PFAM); IPR011991 (G3DSA:1.10.10.GENE3D); PTHR10855:SF2 (PANTHER); PTHR10855 (PANTHER); SSF46785 (SUPERFAMILY)
comp59747_c0_seq1	cop9 signalosome complex subunit 2-like	1704	20	0	0.9365	9	P:skeletal muscle cell differentiation; P:cullin deneddylation; P:negative regulation of transcription from RNA polymerase II promoter; F:transcription corepressor activity; F:protein binding; C:COP9 signalosome; P:cell proliferation; C:cytoplasm; P:neuron differentiation	-	IPR013143 (SMART); IPR000717 (SMART); IPR011990 (G3DSA:1.25.40.GENE3D); IPR000717 (PFAM); IPR011991 (G3DSA:1.10.10.GENE3D); PTHR10678 (PANTHER); SSF46785 (SUPERFAMILY); SSF48452 (SUPERFAMILY)
comp81716_c0_seq2	cop9 signalosome complex subunit 3	2560	20	2.43697e-162	0.7635	5	C:cytoplasm; C:COP9 signalosome; P:in utero embryonic development; F:protein binding; P:cullin deneddylation	-	Coil (COILS); IPR000717 (SMART); IPR011991 (G3DSA:1.10.10.GENE3D); IPR000717 (PFAM); PTHR10758 (PANTHER); SSF46785 (SUPERFAMILY)
comp81716_c0_seq1	cop9 signalosome complex subunit 3	3370	20	3.31889e-162	0.7635	5	C:cytoplasm; C:COP9 signalosome; P:in utero embryonic development; F:protein binding; P:cullin deneddylation	-	Coil (COILS); IPR000717 (SMART); IPR011991 (G3DSA:1.10.10.GENE3D); IPR000717 (PFAM); PTHR10758 (PANTHER); SSF46785 (SUPERFAMILY)
comp102776_c0_seq4	cop9 signalosome complex subunit 5	6282	20	7.16484e-177	0.9085	0	-		IPR000884 (SMART); IPR000742 (SMART); IPR001791 (SMART); IPR000884 (PFAM); IPR013320 (G3DSA:2.60.120.GENE3D); G3DSA:2.20.100.10 (GENE3D); PTHR13723 (PANTHER); IPR013032 (PROSITE_PATTERNS); IPR013032 (PROSITE_PATTERNS); IPR013032 (PROSITE_PATTERNS); IPR013032 (PROSITE_PATTERNS); IPR013032 (PROSITE_PATTERNS); SIGNAL_PEPTIDE_C_REGION (PHOBIUS); SIGNAL_PEPTIDE_H_REGION (PHOBIUS); SIGNAL_PEPTIDE_N_REG…
comp102776_c0_seq3	cop9 signalosome complex subunit 5	6473	20	7.35666e-177	0.9085	0	-		IPR000884 (SMART); IPR000742 (SMART); IPR001791 (SMART); G3DSA:2.20.100.10 (GENE3D); IPR000884 (PFAM); IPR013320 (G3DSA:2.60.120.GENE3D); PTHR13723 (PANTHER); IPR013032 (PROSITE_PATTERNS); IPR013032 (PROSITE_PATTERNS); IPR013032 (PROSITE_PATTERNS); IPR013032 (PROSITE_PATTERNS); IPR013032 (PROSITE_PATTERNS); SIGNAL_PEPTIDE_C_REGION (PHOBIUS); SIGNAL_PEPTIDE_H_REGION (PHOBIUS); SIGNAL_PEPTIDE_N_REG…
comp88026_c0_seq1	cop9 signalosome complex subunit 6-like	1265	20	3.38479e-139	0.839	0	-		IPR000555 (SMART); IPR000555 (PFAM); IPR024969 (PFAM); PTHR10540:SF8 (PANTHER); PTHR10540 (PANTHER)
comp108903_c1_seq17	copine-8-like isoform x1	6384	20	0	0.6835	0	-		IPR000008 (SMART); IPR002035 (SMART); IPR000008 (PFAM); G3DSA:2.60.40.150 (GENE3D); IPR010734 (PFAM); G3DSA:2.60.40.150 (GENE3D); IPR002035 (G3DSA:3.40.50.GENE3D); PTHR10857 (PANTHER); IPR002035 (PROSITE_PROFILES); IPR000008 (PROSITE_PROFILES); IPR000008 (SUPERFAMILY); IPR000008 (SUPERFAMILY); SSF53300 (SUPERFAMILY)
comp108903_c1_seq20	copine-8-like isoform x1	6396	20	0	0.6795	0	-		IPR002035 (SMART); IPR000008 (SMART); G3DSA:2.60.40.150 (GENE3D); IPR010734 (PFAM); IPR002035 (G3DSA:3.40.50.GENE3D); G3DSA:2.60.40.150 (GENE3D); IPR000008 (PFAM); PTHR10857 (PANTHER); IPR000008 (PROSITE_PROFILES); IPR002035 (PROSITE_PROFILES); IPR000008 (SUPERFAMILY); IPR000008 (SUPERFAMILY); SSF53300 (SUPERFAMILY)
comp108903_c1_seq31	copine-8-like isoform x1	6435	20	0	0.6835	0	-		IPR000008 (SMART); IPR002035 (SMART); IPR000008 (PFAM); G3DSA:2.60.40.150 (GENE3D); IPR010734 (PFAM); G3DSA:2.60.40.150 (GENE3D); IPR002035 (G3DSA:3.40.50.GENE3D); PTHR10857 (PANTHER); IPR002035 (PROSITE_PROFILES); IPR000008 (PROSITE_PROFILES); IPR000008 (SUPERFAMILY); IPR000008 (SUPERFAMILY); SSF53300 (SUPERFAMILY)
comp108903_c1_seq24	copine-8-like isoform x1	6447	20	0	0.6795	0	-		IPR002035 (SMART); IPR000008 (SMART); G3DSA:2.60.40.150 (GENE3D); IPR010734 (PFAM); IPR002035 (G3DSA:3.40.50.GENE3D); G3DSA:2.60.40.150 (GENE3D); IPR000008 (PFAM); PTHR10857 (PANTHER); IPR000008 (PROSITE_PROFILES); IPR002035 (PROSITE_PROFILES); IPR000008 (SUPERFAMILY); IPR000008 (SUPERFAMILY); SSF53300 (SUPERFAMILY)
comp95957_c0_seq1	cornichon protein	7422	20	1.14336e-64	0.7485	2	P:intracellular signal transduction; C:membrane	-	IPR003377 (PFAM); PTHR12290 (PANTHER); PTHR12290:SF3 (PANTHER); IPR003377 (PROSITE_PATTERNS); CYTOPLASMIC_DOMAIN (PHOBIUS); NON_CYTOPLASMIC_DOMAIN (PHOBIUS); NON_CYTOPLASMIC_DOMAIN (PHOBIUS); TRANSMEMBRANE (PHOBIUS); TRANSMEMBRANE (PHOBIUS); CYTOPLASMIC_DOMAIN (PHOBIUS); TRANSMEMBRANE (PHOBIUS); TMhelix (TMHMM); TMhelix (TMHMM); TMhelix (TMHMM)
comp95733_c0_seq1	coronin-1c-like isoform x1	9097	20	0	0.8505	0	-		Coil (COILS); IPR001680 (SMART); IPR001680 (PFAM); IPR015049 (PFAM); IPR015943 (G3DSA:2.130.10.GENE3D); IPR015048 (PFAM); IPR015505 (PANTHER); IPR019775 (PROSITE_PATTERNS); IPR001680 (PROSITE_PROFILES); IPR017986 (PROSITE_PROFILES); IPR001680 (PROSITE_PROFILES); SSF101908 (SUPERFAMILY)
comp104903_c0_seq2	coronin-2b-like isoform 1	3175	20	0	0.7465	3	F:actin filament binding; C:membrane; P:actin cytoskeleton organization		Coil (COILS); IPR001680 (SMART); IPR001680 (PFAM); IPR015048 (PFAM); IPR015943 (G3DSA:2.130.10.GENE3D); IPR015049 (PFAM); IPR027339 (PTHR10856:PANTHER); IPR015505 (PANTHER); IPR019775 (PROSITE_PATTERNS); IPR001680 (PROSITE_PROFILES); IPR001680 (PROSITE_PROFILES); IPR001680 (PROSITE_PROFILES); IPR017986 (PROSITE_PROFILES); IPR017986 (SUPERFAMILY)
comp104903_c0_seq1	coronin-2b-like isoform 1	3410	20	0	0.747	3	F:actin filament binding; C:membrane; P:actin cytoskeleton organization		Coil (COILS); IPR001680 (SMART); IPR001680 (PFAM); IPR015048 (PFAM); IPR015943 (G3DSA:2.130.10.GENE3D); IPR015049 (PFAM); IPR027339 (PTHR10856:PANTHER); IPR015505 (PANTHER); IPR019775 (PROSITE_PATTERNS); IPR001680 (PROSITE_PROFILES); IPR001680 (PROSITE_PROFILES); IPR001680 (PROSITE_PROFILES); IPR017986 (PROSITE_PROFILES); IPR017986 (SUPERFAMILY)
comp82069_c0_seq2	cox assembly mitochondrial protein homolog	719	20	2.05327e-33	0.763	0	-		IPR013892 (PFAM)
comp36579_c0_seq1	crustacean cardioactive peptide	594	20	5.79414e-42	0.6465	3	C:extracellular region; F:neuropeptide hormone activity; P:positive regulation of heart contraction	-	IPR024276 (PFAM); SIGNAL_PEPTIDE_C_REGION (PHOBIUS); SIGNAL_PEPTIDE_H_REGION (PHOBIUS); SIGNAL_PEPTIDE_N_REGION (PHOBIUS); SIGNAL_PEPTIDE (PHOBIUS); NON_CYTOPLASMIC_DOMAIN (PHOBIUS); SignalP-TM (SIGNALP_GRAM_POSITIVE); SignalP-noTM (SIGNALP_GRAM_NEGATIVE); SignalP-noTM (SIGNALP_EUK)
comp104072_c1_seq1	cryptochrome 2	2386	20	0	0.8805	2	P:DNA repair; F:DNA photolyase activity	EC:4.1.99	IPR005101 (PFAM); G3DSA:1.25.40.80 (GENE3D); IPR014729 (G3DSA:3.40.50.GENE3D); G3DSA:1.10.579.10 (GENE3D); IPR006050 (PFAM); PTHR11455 (PANTHER); IPR006050 (PROSITE_PROFILES); IPR006050 (SUPERFAMILY); IPR005101 (SUPERFAMILY)
comp81558_c0_seq2	ctd nuclear envelope phosphatase 1 homolog	1855	20	1.07518e-121	0.8565	4	P:negative regulation of BMP signaling pathway; P:dephosphorylation; F:phosphoprotein phosphatase activity; P:imaginal disc-derived wing vein specification	EC:3.1.3.16	IPR004274 (SMART); IPR011948 (TIGRFAM); IPR004274 (PFAM); IPR023214 (G3DSA:3.40.50.GENE3D); PTHR12210:SF7 (PANTHER); PTHR12210 (PANTHER); NON_CYTOPLASMIC_DOMAIN (PHOBIUS); SIGNAL_PEPTIDE_C_REGION (PHOBIUS); SIGNAL_PEPTIDE (PHOBIUS); SIGNAL_PEPTIDE_N_REGION (PHOBIUS); SIGNAL_PEPTIDE_H_REGION (PHOBIUS); IPR004274 (PROSITE_PROFILES); IPR023214 (SUPERFAMILY)
comp81558_c0_seq1	ctd nuclear envelope phosphatase 1 homolog	2005	20	8.74951e-149	0.7195	8	P:negative regulation of BMP signaling pathway; P:dephosphorylation; C:nuclear outer membrane-endoplasmic reticulum membrane network; C:organelle membrane; P:imaginal disc-derived wing vein specification; C:nuclear envelope; F:phosphoprotein phosphatase activity; C:cytoplasm	EC:3.1.3.16	IPR004274 (SMART); IPR011948 (TIGRFAM); IPR023214 (G3DSA:3.40.50.GENE3D); IPR004274 (PFAM); PTHR12210:SF7 (PANTHER); PTHR12210 (PANTHER); IPR004274 (PROSITE_PROFILES); IPR023214 (SUPERFAMILY)
comp101182_c1_seq1	ctd small phosphatase-like protein 2	1038	20	2.68891e-101	0.9055	2	P:dephosphorylation; F:phosphatase activity	-	IPR004274 (SMART); IPR004274 (PFAM); IPR023214 (G3DSA:3.40.50.GENE3D); IPR011948 (TIGRFAM); PTHR12210 (PANTHER); PTHR12210:SF14 (PANTHER); IPR004274 (PROSITE_PROFILES); IPR023214 (SUPERFAMILY)
comp109283_c0_seq15	c-terminal-binding	1847	20	0	0.889	0	-		no IPS match
comp296604_c0_seq1	ctp synthase	1595	20	0	0.655	2	F:ligase activity; P:pyrimidine nucleotide biosynthetic process	-	IPR017926 (PFAM); IPR004468 (TIGRFAM); G3DSA:3.40.50.880 (GENE3D); IPR017456 (PFAM); G3DSA:3.40.50.300 (GENE3D); IPR004468 (PANTHER); PTHR11550:SF0 (PANTHER); IPR017926 (PROSITE_PROFILES); IPR027417 (SUPERFAMILY); SSF52317 (SUPERFAMILY)
comp100492_c0_seq1	ctp synthase	3351	20	0	0.771	4	P:DNA replication; F:CTP synthase activity; P:pyrimidine nucleotide biosynthetic process; F:nucleotide binding	EC:6.3.4.2	IPR017456 (PFAM); IPR004468 (TIGRFAM); G3DSA:3.40.50.880 (GENE3D); IPR017926 (PFAM); G3DSA:3.40.50.300 (GENE3D); IPR004468 (PANTHER); PTHR11550:SF0 (PANTHER); IPR017926 (PROSITE_PROFILES); IPR004468 (HAMAP); IPR027417 (SUPERFAMILY); SSF52317 (SUPERFAMILY)
comp100680_c0_seq2	c-type lectin 27kd	1371	20	1.40909e-109	0.9015	1	F:carbohydrate binding	-	IPR001304 (SMART); IPR016186 (G3DSA:3.10.100.GENE3D); IPR001304 (PFAM); PTHR21407 (PANTHER); PTHR21407:SF2 (PANTHER); IPR018378 (PROSITE_PATTERNS); SIGNAL_PEPTIDE_N_REGION (PHOBIUS); SIGNAL_PEPTIDE_C_REGION (PHOBIUS); SIGNAL_PEPTIDE (PHOBIUS); SIGNAL_PEPTIDE_H_REGION (PHOBIUS); NON_CYTOPLASMIC_DOMAIN (PHOBIUS); IPR001304 (PROSITE_PROFILES); SignalP-noTM (SIGNALP_EUK); IPR016187 (SUPERFAMILY)
comp102835_c0_seq1	cullin-1-like isoform x2	7289	20	0	0.879	3	F:ubiquitin protein ligase binding; C:cullin-RING ubiquitin ligase complex; P:ubiquitin-dependent protein catabolic process	-	no IPS match
comp102835_c0_seq4	cullin-1-like isoform x2	7330	20	0	0.879	3	F:ubiquitin protein ligase binding; C:cullin-RING ubiquitin ligase complex; P:ubiquitin-dependent protein catabolic process	-	Coil (COILS); IPR016158 (SMART); IPR019559 (SMART); G3DSA:1.20.1310.10 (GENE3D); G3DSA:1.20.1310.10 (GENE3D); G3DSA:4.10.1030.10 (GENE3D); IPR001373 (PFAM); G3DSA:1.20.1310.10 (GENE3D); IPR011991 (G3DSA:1.10.10.GENE3D); G3DSA:1.20.1310.10 (GENE3D); IPR011991 (G3DSA:1.10.10.GENE3D); IPR019559 (PFAM); PTHR11932 (PANTHER); PTHR11932:SF40 (PANTHER); IPR016157 (PROSITE_PATTERNS); IPR016158 (PROSITE_PR…
comp102835_c0_seq2	cullin-1-like isoform x2	7391	20	0	0.879	3	F:ubiquitin protein ligase binding; C:cullin-RING ubiquitin ligase complex; P:ubiquitin-dependent protein catabolic process	-	no IPS match
comp102835_c0_seq3	cullin-1-like isoform x2	7432	20	0	0.879	3	F:ubiquitin protein ligase binding; C:cullin-RING ubiquitin ligase complex; P:ubiquitin-dependent protein catabolic process	-	Coil (COILS); IPR016158 (SMART); IPR019559 (SMART); G3DSA:1.20.1310.10 (GENE3D); G3DSA:1.20.1310.10 (GENE3D); G3DSA:4.10.1030.10 (GENE3D); IPR001373 (PFAM); G3DSA:1.20.1310.10 (GENE3D); IPR011991 (G3DSA:1.10.10.GENE3D); G3DSA:1.20.1310.10 (GENE3D); IPR011991 (G3DSA:1.10.10.GENE3D); IPR019559 (PFAM); PTHR11932 (PANTHER); PTHR11932:SF40 (PANTHER); IPR016157 (PROSITE_PATTERNS); IPR016158 (PROSITE_PR…
comp59867_c0_seq1	cullin-2-like isoform x1	3886	20	0	0.7795	3	F:ubiquitin protein ligase binding; C:cullin-RING ubiquitin ligase complex; P:ubiquitin-dependent protein catabolic process	-	Coil (COILS); IPR019559 (SMART); IPR016158 (SMART); G3DSA:1.20.1310.10 (GENE3D); G3DSA:1.20.1310.10 (GENE3D); G3DSA:1.20.1310.10 (GENE3D); IPR019559 (PFAM); G3DSA:4.10.1030.10 (GENE3D); IPR001373 (PFAM); G3DSA:1.20.1310.10 (GENE3D); IPR011991 (G3DSA:1.10.10.GENE3D); IPR011991 (G3DSA:1.10.10.GENE3D); PTHR11932:SF18 (PANTHER); PTHR11932 (PANTHER); IPR016157 (PROSITE_PATTERNS); IPR016158 (PROSITE_PR…
comp98709_c0_seq2	cullin-3-like isoform x1	3432	20	0	0.8655	3	F:ubiquitin protein ligase binding; C:cullin-RING ubiquitin ligase complex; P:ubiquitin-dependent protein catabolic process	-	NON_CYTOPLASMIC_DOMAIN (PHOBIUS); SIGNAL_PEPTIDE_N_REGION (PHOBIUS); CYTOPLASMIC_DOMAIN (PHOBIUS); SIGNAL_PEPTIDE (PHOBIUS); SIGNAL_PEPTIDE_C_REGION (PHOBIUS); SIGNAL_PEPTIDE_H_REGION (PHOBIUS); TRANSMEMBRANE (PHOBIUS); TMhelix (TMHMM); TMhelix (TMHMM)
comp98709_c0_seq1	cullin-3-like isoform x1	3577	20	0	0.861	3	F:ubiquitin protein ligase binding; C:cullin-RING ubiquitin ligase complex; P:ubiquitin-dependent protein catabolic process	-	no IPS match
comp96195_c0_seq5	cullin-5	7115	20	0	0.8715	3	F:ubiquitin protein ligase binding; C:cullin-RING ubiquitin ligase complex; P:ubiquitin-dependent protein catabolic process	-	IPR019559 (SMART); IPR016158 (SMART); G3DSA:1.20.1310.10 (GENE3D); IPR001373 (PFAM); G3DSA:1.20.1310.10 (GENE3D); IPR019559 (PFAM); G3DSA:1.20.1310.10 (GENE3D); IPR011991 (G3DSA:1.10.10.GENE3D); G3DSA:1.20.1310.10 (GENE3D); IPR011991 (G3DSA:1.10.10.GENE3D); G3DSA:4.10.1030.10 (GENE3D); PTHR11932:SF7 (PANTHER); PTHR11932 (PANTHER); IPR016157 (PROSITE_PATTERNS); IPR016158 (PROSITE_PROFILES); SSF467…
comp96195_c0_seq1	cullin-5	7204	20	0	0.8715	3	F:ubiquitin protein ligase binding; C:cullin-RING ubiquitin ligase complex; P:ubiquitin-dependent protein catabolic process	-	PF13820 (PFAM); PTHR15690:SF0 (PANTHER); IPR026638 (PANTHER)
comp99096_c0_seq1	cullin-associated nedd8-dissociated protein 1	8058	20	0	0.786	0	-		IPR013932 (PFAM); IPR011989 (G3DSA:1.25.10.GENE3D); PTHR12696 (PANTHER); IPR016024 (SUPERFAMILY)
comp78073_c0_seq1	cuticular protein analogous to peritrophins 3-a1 precursor	1427	20	5.49036e-104	0.82	3	C:extracellular region; P:chitin metabolic process; F:chitin binding	-	IPR002557 (SMART); IPR002557 (PFAM); IPR002557 (G3DSA:2.170.140.GENE3D); PTHR23301 (PANTHER); TRANSMEMBRANE (PHOBIUS); CYTOPLASMIC_DOMAIN (PHOBIUS); NON_CYTOPLASMIC_DOMAIN (PHOBIUS); IPR002557 (PROSITE_PROFILES); IPR002557 (PROSITE_PROFILES); IPR002557 (PROSITE_PROFILES); SignalP-TM (SIGNALP_EUK); IPR002557 (SUPERFAMILY); IPR002557 (SUPERFAMILY); IPR002557 (SUPERFAMILY)
comp92303_c1_seq1	cuticular protein analogous to peritrophins 3-a2 precursor	1110	20	2.20488e-112	0.732	3	C:extracellular region; P:chitin metabolic process; F:chitin binding	-	IPR002557 (SMART); IPR002557 (G3DSA:2.170.140.GENE3D); IPR002557 (PFAM); PTHR23301 (PANTHER); SIGNAL_PEPTIDE_C_REGION (PHOBIUS); SIGNAL_PEPTIDE_N_REGION (PHOBIUS); SIGNAL_PEPTIDE_H_REGION (PHOBIUS); NON_CYTOPLASMIC_DOMAIN (PHOBIUS); SIGNAL_PEPTIDE (PHOBIUS); IPR002557 (PROSITE_PROFILES); IPR002557 (PROSITE_PROFILES); IPR002557 (PROSITE_PROFILES); SignalP-noTM (SIGNALP_EUK); IPR002557 (SUPERFAMILY…
comp96145_c0_seq2	cyclic amp-responsive element-binding protein 1-like isoform 2	1186	20	3.21099e-120	0.732	2	F:DNA binding; F:ion binding	-	no IPS match
comp96145_c0_seq3	cyclic amp-responsive element-binding protein 1-like isoform 2	2428	20	8.2159e-120	0.732	2	F:DNA binding; F:ion binding	-	no IPS match
comp95061_c0_seq2	cyclin h	1447	20	2.87383e-108	0.7755	6	P:regulation of transcription, DNA-dependent; P:regulation of cyclin-dependent protein serine/threonine kinase activity; C:TFIIK complex; F:protein kinase binding; P:transcription, DNA-dependent; F:cyclin-dependent protein serine/threonine kinase regulator activity	EC:2.7.1	IPR023598 (PIRSF); IPR013763 (SMART); IPR006671 (PFAM); IPR013763 (G3DSA:1.10.472.GENE3D); IPR027081 (TIGRFAM); IPR013763 (G3DSA:1.10.472.GENE3D); IPR027081 (PTHR10026:PANTHER); IPR015429 (PANTHER); IPR013763 (SUPERFAMILY); IPR013763 (SUPERFAMILY)
comp113562_c0_seq1	cyclin-dependent kinase 10-like	1740	20	0	0.8585	4	F:RNA polymerase II carboxy-terminal domain kinase activity; P:protein phosphorylation; F:ATP binding; P:cell division	EC:2.7.11.23	IPR002290 (SMART); G3DSA:1.10.510.10 (GENE3D); IPR000719 (PFAM); G3DSA:3.30.200.20 (GENE3D); PTHR24056 (PANTHER); PTHR24056:SF133 (PANTHER); IPR017441 (PROSITE_PATTERNS); IPR008271 (PROSITE_PATTERNS); IPR000719 (PROSITE_PROFILES); IPR011009 (SUPERFAMILY)
comp99556_c0_seq1	cyclin-dependent kinase 14-like	2487	20	0	0.822	4	F:heme binding; P:protein phosphorylation; F:ATP binding; F:protein serine/threonine kinase activity	EC:2.7.11	IPR002290 (SMART); IPR000719 (PFAM); G3DSA:3.30.200.20 (GENE3D); G3DSA:1.10.510.10 (GENE3D); PTHR24056 (PANTHER); PTHR24056:SF47 (PANTHER); IPR018506 (PROSITE_PATTERNS); IPR017441 (PROSITE_PATTERNS); IPR008271 (PROSITE_PATTERNS); IPR000719 (PROSITE_PROFILES); IPR011009 (SUPERFAMILY)
comp99556_c0_seq2	cyclin-dependent kinase 14-like	2870	20	0	0.8235	4	F:heme binding; P:protein phosphorylation; F:ATP binding; F:protein serine/threonine kinase activity	EC:2.7.11	IPR002290 (SMART); IPR000719 (PFAM); G3DSA:3.30.200.20 (GENE3D); G3DSA:1.10.510.10 (GENE3D); PTHR24056:SF47 (PANTHER); PTHR24056 (PANTHER); IPR008271 (PROSITE_PATTERNS); IPR017441 (PROSITE_PATTERNS); IPR018506 (PROSITE_PATTERNS); IPR000719 (PROSITE_PROFILES); IPR011009 (SUPERFAMILY)
comp99556_c0_seq4	cyclin-dependent kinase 14-like	2927	20	0	0.805	4	F:heme binding; P:protein phosphorylation; F:ATP binding; F:protein serine/threonine kinase activity	EC:2.7.11	IPR002290 (SMART); G3DSA:3.30.200.20 (GENE3D); IPR000719 (PFAM); G3DSA:1.10.510.10 (GENE3D); PTHR24056 (PANTHER); PTHR24056:SF47 (PANTHER); IPR008271 (PROSITE_PATTERNS); IPR017441 (PROSITE_PATTERNS); IPR018506 (PROSITE_PATTERNS); IPR000719 (PROSITE_PROFILES); IPR011009 (SUPERFAMILY)
comp80296_c0_seq2	cyclin-dependent kinase 17	3126	20	6.83083e-154	0.773	2	F:protein kinase activity; F:nucleotide binding	-	IPR002290 (SMART); G3DSA:3.30.200.20 (GENE3D); G3DSA:1.10.510.10 (GENE3D); IPR000719 (PFAM); PTHR24056:SF128 (PANTHER); PTHR24056 (PANTHER); IPR017441 (PROSITE_PATTERNS); IPR008271 (PROSITE_PATTERNS); IPR000719 (PROSITE_PROFILES); IPR011009 (SUPERFAMILY)
comp80296_c0_seq1	cyclin-dependent kinase 17-like	3456	20	2.00884e-154	0.771	2	F:protein kinase activity; F:nucleotide binding	-	IPR002290 (SMART); G3DSA:1.10.510.10 (GENE3D); IPR000719 (PFAM); G3DSA:3.30.200.20 (GENE3D); PTHR24056:SF128 (PANTHER); PTHR24056 (PANTHER); IPR017441 (PROSITE_PATTERNS); IPR008271 (PROSITE_PATTERNS); IPR000719 (PROSITE_PROFILES); IPR011009 (SUPERFAMILY)
comp80296_c0_seq3	cyclin-dependent kinase 17-like isoform x2	3979	20	2.34656e-154	0.767	2	F:protein kinase activity; F:nucleotide binding	-	IPR002290 (SMART); G3DSA:3.30.200.20 (GENE3D); G3DSA:1.10.510.10 (GENE3D); IPR000719 (PFAM); PTHR24056 (PANTHER); PTHR24056:SF128 (PANTHER); IPR017441 (PROSITE_PATTERNS); IPR008271 (PROSITE_PATTERNS); IPR000719 (PROSITE_PROFILES); IPR011009 (SUPERFAMILY)
comp92273_c0_seq1	cyclin-dependent kinase 20-like	1802	20	2.85463e-95	0.712	6	P:cilium morphogenesis; C:intracellular membrane-bounded organelle; F:protein serine/threonine kinase activity; C:cell projection; F:nucleotide binding; P:phosphorylation	EC:2.7.11	IPR002290 (SMART); G3DSA:1.10.510.10 (GENE3D); IPR000719 (PFAM); G3DSA:3.30.200.20 (GENE3D); PTHR24056 (PANTHER); PTHR24056:SF1 (PANTHER); IPR017441 (PROSITE_PATTERNS); IPR008271 (PROSITE_PATTERNS); IPR000719 (PROSITE_PROFILES); IPR011009 (SUPERFAMILY)
comp99648_c1_seq3	cyclin-dependent kinase 3	2033	20	7.36758e-111	0.805	4	P:protein phosphorylation; F:ATP binding; F:protein serine/threonine kinase activity; P:cell division	EC:2.7.11	IPR002290 (SMART); G3DSA:3.30.200.20 (GENE3D); IPR000719 (PFAM); G3DSA:1.10.510.10 (GENE3D); PTHR24056 (PANTHER); IPR017441 (PROSITE_PATTERNS); IPR008271 (PROSITE_PATTERNS); IPR000719 (PROSITE_PROFILES); IPR011009 (SUPERFAMILY)
comp106139_c0_seq1	cyclin-dependent kinase 5 activator	3511	20	7.73976e-123	0.624	4	F:cyclin-dependent protein kinase 5 activator activity; C:cyclin-dependent protein kinase 5 holoenzyme complex; F:kinase activity; P:phosphorylation		IPR004944 (PFAM); IPR013763 (G3DSA:1.10.472.GENE3D); IPR004944 (PANTHER); PTHR23401:SF0 (PANTHER); IPR013763 (SUPERFAMILY)
comp95722_c0_seq1	cyclin-dependent kinase 7-like	3215	20	1.29164e-139	0.7975	4	F:RNA polymerase II carboxy-terminal domain kinase activity; P:protein phosphorylation; F:ATP binding; P:cell division	EC:2.7.11.23	IPR000796 (PRINTS); IPR015421 (G3DSA:3.40.640.GENE3D); IPR015422 (G3DSA:3.90.1150.GENE3D); IPR004839 (PFAM); PTHR11879:SF0 (PANTHER); IPR000796 (PANTHER); IPR015424 (SUPERFAMILY)
comp98787_c0_seq1	cyclin-y-like isoform x1	2650	20	2.21767e-150	0.8395	2	F:protein kinase binding; P:regulation of cyclin-dependent protein serine/threonine kinase activity	-	IPR012399 (PIRSF); IPR013763 (SMART); IPR013763 (G3DSA:1.10.472.GENE3D); IPR006671 (PFAM); PTHR32376 (PANTHER); IPR013763 (SUPERFAMILY)
comp109470_c0_seq4	cystathionine gamma-lyase	1168	20	4.9342e-153	0.7335	0	-		IPR000277 (PIRSF); IPR015422 (G3DSA:3.90.1150.GENE3D); IPR015421 (G3DSA:3.40.640.GENE3D); IPR000277 (PFAM); IPR000277 (PANTHER); PTHR11808:SF15 (PANTHER); IPR000277 (PROSITE_PATTERNS); IPR015424 (SUPERFAMILY)
comp109470_c0_seq6	cystathionine gamma-lyase	1168	20	5.01182e-150	0.7285	0	-		IPR000277 (PIRSF); IPR015422 (G3DSA:3.90.1150.GENE3D); IPR015421 (G3DSA:3.40.640.GENE3D); IPR000277 (PFAM); PTHR11808:SF15 (PANTHER); IPR000277 (PANTHER); IPR000277 (PROSITE_PATTERNS); IPR015424 (SUPERFAMILY)
comp109470_c0_seq1	cystathionine gamma-lyase	1258	20	2.07282e-148	0.7295	0	-		IPR000277 (PIRSF); IPR000277 (PFAM); IPR015421 (G3DSA:3.40.640.GENE3D); IPR015422 (G3DSA:3.90.1150.GENE3D); PTHR11808:SF15 (PANTHER); IPR000277 (PANTHER); IPR000277 (PROSITE_PATTERNS); IPR015424 (SUPERFAMILY)
comp109470_c0_seq2	cystathionine gamma-lyase	1258	20	3.9708e-152	0.7335	0	-		IPR000277 (PIRSF); IPR015421 (G3DSA:3.40.640.GENE3D); IPR000277 (PFAM); IPR015422 (G3DSA:3.90.1150.GENE3D); IPR000277 (PANTHER); PTHR11808:SF15 (PANTHER); IPR000277 (PROSITE_PATTERNS); IPR015424 (SUPERFAMILY)
comp109210_c0_seq7	cystathionine gamma-lyase-like	1886	20	9.60621e-152	0.721	0	-		IPR000277 (PIRSF); IPR015422 (G3DSA:3.90.1150.GENE3D); IPR015421 (G3DSA:3.40.640.GENE3D); IPR000277 (PFAM); PTHR11808:SF15 (PANTHER); IPR000277 (PANTHER); IPR015424 (SUPERFAMILY)
comp567787_c0_seq1	cysteine desulfurase	1223	20	0	0.8545	3	F:pyridoxal phosphate binding; P:cysteine metabolic process; F:cysteine desulfurase activity	EC:2.8.1.7	Coil (COILS); IPR016454 (PIRSF); IPR000192 (PFAM); IPR015422 (G3DSA:3.90.1150.GENE3D); IPR015421 (G3DSA:3.40.640.GENE3D); PTHR11601 (PANTHER); IPR020578 (PROSITE_PATTERNS); IPR015424 (SUPERFAMILY)
comp108466_c2_seq25	cysteine string	2124	20	3.49545e-95	0.7	0	-		IPR001623 (PRINTS); IPR001623 (SMART); IPR001623 (PFAM); IPR001623 (G3DSA:1.10.287.GENE3D); PTHR24078:SF5 (PANTHER); PTHR24078 (PANTHER); IPR018253 (PROSITE_PATTERNS); CYTOPLASMIC_DOMAIN (PHOBIUS); TRANSMEMBRANE (PHOBIUS); NON_CYTOPLASMIC_DOMAIN (PHOBIUS); IPR001623 (PROSITE_PROFILES); IPR001623 (SUPERFAMILY); TMhelix (TMHMM)
comp108466_c2_seq17	cysteine string	2770	20	1.26091e-95	0.703	0	-		IPR001623 (PRINTS); IPR001623 (SMART); IPR001623 (PFAM); IPR001623 (G3DSA:1.10.287.GENE3D); PTHR24078:SF5 (PANTHER); PTHR24078 (PANTHER); IPR018253 (PROSITE_PATTERNS); TRANSMEMBRANE (PHOBIUS); NON_CYTOPLASMIC_DOMAIN (PHOBIUS); CYTOPLASMIC_DOMAIN (PHOBIUS); IPR001623 (PROSITE_PROFILES); IPR001623 (SUPERFAMILY); TMhelix (TMHMM)
comp108466_c2_seq9	cysteine string	2833	20	6.65317e-92	0.7035	0	-		IPR001623 (PRINTS); IPR001623 (SMART); IPR001623 (G3DSA:1.10.287.GENE3D); IPR001623 (PFAM); PTHR24078 (PANTHER); PTHR24078:SF5 (PANTHER); IPR018253 (PROSITE_PATTERNS); TRANSMEMBRANE (PHOBIUS); NON_CYTOPLASMIC_DOMAIN (PHOBIUS); CYTOPLASMIC_DOMAIN (PHOBIUS); IPR001623 (PROSITE_PROFILES); IPR001623 (SUPERFAMILY); TMhelix (TMHMM)
comp108466_c2_seq12	cysteine string	5081	20	3.78843e-96	0.7045	0	-		IPR001623 (PRINTS); IPR001623 (SMART); IPR001623 (G3DSA:1.10.287.GENE3D); IPR001623 (PFAM); PTHR24078:SF5 (PANTHER); PTHR24078 (PANTHER); IPR018253 (PROSITE_PATTERNS); TRANSMEMBRANE (PHOBIUS); NON_CYTOPLASMIC_DOMAIN (PHOBIUS); CYTOPLASMIC_DOMAIN (PHOBIUS); IPR001623 (PROSITE_PROFILES); IPR001623 (SUPERFAMILY); TMhelix (TMHMM)
comp108466_c2_seq19	cysteine string	5102	20	3.80574e-96	0.7045	0	-		IPR001623 (PRINTS); IPR001623 (SMART); IPR001623 (G3DSA:1.10.287.GENE3D); IPR001623 (PFAM); PTHR24078:SF5 (PANTHER); PTHR24078 (PANTHER); IPR018253 (PROSITE_PATTERNS); TRANSMEMBRANE (PHOBIUS); NON_CYTOPLASMIC_DOMAIN (PHOBIUS); CYTOPLASMIC_DOMAIN (PHOBIUS); IPR001623 (PROSITE_PROFILES); IPR001623 (SUPERFAMILY); TMhelix (TMHMM)
comp108466_c2_seq13	cysteine string	5144	20	1.97235e-92	0.7035	0	-		IPR001623 (PRINTS); IPR001623 (SMART); IPR001623 (PFAM); IPR001623 (G3DSA:1.10.287.GENE3D); PTHR24078 (PANTHER); PTHR24078:SF5 (PANTHER); IPR018253 (PROSITE_PATTERNS); TRANSMEMBRANE (PHOBIUS); CYTOPLASMIC_DOMAIN (PHOBIUS); NON_CYTOPLASMIC_DOMAIN (PHOBIUS); IPR001623 (PROSITE_PROFILES); IPR001623 (SUPERFAMILY); TMhelix (TMHMM)
comp108466_c2_seq15	cysteine string	5165	20	1.98124e-92	0.7035	0	-		IPR001623 (PRINTS); IPR001623 (SMART); IPR001623 (PFAM); IPR001623 (G3DSA:1.10.287.GENE3D); PTHR24078 (PANTHER); PTHR24078:SF5 (PANTHER); IPR018253 (PROSITE_PATTERNS); TRANSMEMBRANE (PHOBIUS); CYTOPLASMIC_DOMAIN (PHOBIUS); NON_CYTOPLASMIC_DOMAIN (PHOBIUS); IPR001623 (PROSITE_PROFILES); IPR001623 (SUPERFAMILY); TMhelix (TMHMM)
comp105837_c0_seq2	cysteine-rich hydrophobic domain 2	6181	20	6.96519e-81	0.7965	0	-		no IPS match
comp105837_c0_seq1	cysteine-rich hydrophobic domain 2	6200	20	6.97642e-81	0.7965	0	-		IPR019383 (PFAM); PTHR13005 (PANTHER); TRANSMEMBRANE (PHOBIUS); NON_CYTOPLASMIC_DOMAIN (PHOBIUS); CYTOPLASMIC_DOMAIN (PHOBIUS)
comp107878_c1_seq2	cysteine--trna cytoplasmic-like	3223	20	0	0.6895	6	F:ATP binding; P:cysteinyl-tRNA aminoacylation; F:aminoacyl-tRNA ligase activity; F:nucleotide binding; P:tRNA aminoacylation for protein translation; F:cysteine-tRNA ligase activity		Coil (COILS); Coil (COILS); IPR024909 (PRINTS); IPR014729 (G3DSA:3.40.50.GENE3D); IPR015803 (TIGRFAM); IPR024909 (PFAM); PTHR10890:SF3 (PANTHER); IPR024909 (PANTHER); IPR015803 (HAMAP); IPR009080 (SUPERFAMILY); SSF52374 (SUPERFAMILY)
comp107878_c1_seq4	cysteine--trna cytoplasmic-like	5926	20	0	0.6895	6	F:ATP binding; P:cysteinyl-tRNA aminoacylation; F:aminoacyl-tRNA ligase activity; F:nucleotide binding; P:tRNA aminoacylation for protein translation; F:cysteine-tRNA ligase activity		G3DSA:3.40.50.300 (GENE3D); IPR013525 (PFAM); IPR003439 (PFAM); PTHR19241 (PANTHER); PTHR19241:SF5 (PANTHER); NON_CYTOPLASMIC_DOMAIN (PHOBIUS); TRANSMEMBRANE (PHOBIUS); CYTOPLASMIC_DOMAIN (PHOBIUS); TRANSMEMBRANE (PHOBIUS); CYTOPLASMIC_DOMAIN (PHOBIUS); NON_CYTOPLASMIC_DOMAIN (PHOBIUS); TRANSMEMBRANE (PHOBIUS); CYTOPLASMIC_DOMAIN (PHOBIUS); NON_CYTOPLASMIC_DOMAIN (PHOBIUS); TRANSMEMBRANE (PHOBIUS…
comp92117_c0_seq2	cyt-b5-pb	1349	20	1.18354e-44	0.739	10	P:single-organism metabolic process; C:mitochondrion; P:regulation of cell cycle; F:metal ion binding; P:instar larval development; F:electron carrier activity; P:regulation of hemocyte differentiation; P:regulation of hemocyte proliferation; C:lipid particle; C:membrane	-	IPR001199 (PRINTS); IPR001199 (PFAM); IPR001199 (G3DSA:3.10.120.GENE3D); PTHR19359 (PANTHER); IPR018506 (PROSITE_PATTERNS); TRANSMEMBRANE (PHOBIUS); CYTOPLASMIC_DOMAIN (PHOBIUS); NON_CYTOPLASMIC_DOMAIN (PHOBIUS); IPR001199 (PROSITE_PROFILES); IPR001199 (SUPERFAMILY); TMhelix (TMHMM)
comp35783_c0_seq1	cytochrome b	2778	20	1.43162e-131	0.675	1	C:membrane	-	no IPS match
comp77764_c0_seq1	cytochrome b-c1 complex subunit mitochondrial precursor	2727	20	3.35106e-109	0.729	4	F:oxidoreductase activity, acting on diphenols and related substances as donors; F:iron-sulfur cluster binding; C:membrane; P:oxidation-reduction process	-	SignalP-noTM (SIGNALP_EUK)
comp113795_c0_seq1	cytochrome c	601	20	1.88628e-40	0.8485	9	C:mitochondrial intermembrane space; F:electron transporter, transferring electrons from CoQH2-cytochrome c reductase complex and cytochrome c oxidase complex activity; C:mitochondrial inner membrane; C:respiratory chain; F:iron ion binding; P:oxidative phosphorylation; C:mitochondrial matrix; F:heme binding; P:electron transport chain	-	no IPS match
comp104915_c0_seq3	cytochrome c oxidase assembly protein cox15 homolog	2172	20	4.06398e-175	0.771	4	P:heme a biosynthetic process; F:oxidoreductase activity, acting on the CH-CH group of donors; C:membrane; P:oxidation-reduction process	-	IPR003780 (PFAM); PTHR23289 (PANTHER); CYTOPLASMIC_DOMAIN (PHOBIUS); NON_CYTOPLASMIC_DOMAIN (PHOBIUS); CYTOPLASMIC_DOMAIN (PHOBIUS); CYTOPLASMIC_DOMAIN (PHOBIUS); NON_CYTOPLASMIC_DOMAIN (PHOBIUS); CYTOPLASMIC_DOMAIN (PHOBIUS); TRANSMEMBRANE (PHOBIUS); TRANSMEMBRANE (PHOBIUS); TRANSMEMBRANE (PHOBIUS); TRANSMEMBRANE (PHOBIUS); NON_CYTOPLASMIC_DOMAIN (PHOBIUS); TRANSMEMBRANE (PHOBIUS); TRANSMEMBRANE…
comp104915_c0_seq2	cytochrome c oxidase assembly protein cox15 homolog	3721	20	7.27264e-169	0.7685	4	P:heme a biosynthetic process; F:oxidoreductase activity, acting on the CH-CH group of donors; C:membrane; P:oxidation-reduction process	-	IPR002452 (PRINTS); IPR000217 (PRINTS); IPR018316 (SMART); IPR003008 (SMART); IPR003008 (G3DSA:3.40.50.GENE3D); IPR018316 (G3DSA:3.30.1330.GENE3D); IPR003008 (PFAM); IPR023123 (G3DSA:1.10.287.GENE3D); IPR018316 (PFAM); PTHR11588:SF10 (PANTHER); IPR000217 (PANTHER); IPR017975 (PROSITE_PATTERNS); IPR003008 (SUPERFAMILY); IPR008280 (SUPERFAMILY)
comp104915_c0_seq1	cytochrome c oxidase assembly protein cox15 homolog	3740	20	8.37046e-169	0.771	4	P:heme a biosynthetic process; F:oxidoreductase activity, acting on the CH-CH group of donors; C:membrane; P:oxidation-reduction process	-	IPR002452 (PRINTS); IPR000217 (PRINTS); IPR018316 (SMART); IPR003008 (SMART); IPR003008 (G3DSA:3.40.50.GENE3D); IPR003008 (PFAM); IPR018316 (G3DSA:3.30.1330.GENE3D); IPR023123 (G3DSA:1.10.287.GENE3D); IPR018316 (PFAM); PTHR11588:SF10 (PANTHER); IPR000217 (PANTHER); IPR017975 (PROSITE_PATTERNS); IPR003008 (SUPERFAMILY); IPR008280 (SUPERFAMILY)
comp96294_c0_seq1	cytochrome c oxidase assembly protein cox16 mitochondrial-like	1547	20	6.0521e-27	0.7675	1	C:mitochondrial membrane	-	IPR020164 (PFAM); PTHR13631:SF1 (PANTHER); PTHR13631 (PANTHER); CYTOPLASMIC_DOMAIN (PHOBIUS); TRANSMEMBRANE (PHOBIUS); NON_CYTOPLASMIC_DOMAIN (PHOBIUS)
comp58738_c0_seq1	cytochrome c oxidase subunit i	2946	20	0	0.7525	6	F:metal ion binding; F:oxidoreductase activity; C:membrane part; C:mitochondrion; P:oxidation-reduction process; P:generation of precursor metabolites and energy	-	CYTOPLASMIC_DOMAIN (PHOBIUS); NON_CYTOPLASMIC_DOMAIN (PHOBIUS); TRANSMEMBRANE (PHOBIUS); TRANSMEMBRANE (PHOBIUS); CYTOPLASMIC_DOMAIN (PHOBIUS); TMhelix (TMHMM); TMhelix (TMHMM)
comp110103_c0_seq1	cytochrome c oxidase subunit iii	2542	20	4.78541e-102	0.751	6	P:aerobic electron transport chain; C:mitochondrial inner membrane; F:copper ion binding; C:respiratory chain; C:integral to membrane; F:cytochrome-c oxidase activity	EC:1.9.3.1	CYTOPLASMIC_DOMAIN (PHOBIUS); TRANSMEMBRANE (PHOBIUS); NON_CYTOPLASMIC_DOMAIN (PHOBIUS); TMhelix (TMHMM); TMhelix (TMHMM); TMhelix (TMHMM)
comp58711_c0_seq1	cytochrome c oxidase subunit iv	837	20	3.17795e-69	0.769	1	F:cytochrome-c oxidase activity	EC:1.9.3.1	IPR013288 (PRINTS); IPR004203 (PFAM); IPR004203 (G3DSA:1.10.442.GENE3D); PTHR10707 (PANTHER); PTHR10707:SF4 (PANTHER); NON_CYTOPLASMIC_DOMAIN (PHOBIUS); TRANSMEMBRANE (PHOBIUS); CYTOPLASMIC_DOMAIN (PHOBIUS); IPR004203 (SUPERFAMILY)
comp35763_c0_seq1	cytochrome c oxidase subunit va	751	20	1.55037e-58	0.8315	3	C:mitochondrial inner membrane; P:oxidation-reduction process; F:cytochrome-c oxidase activity	EC:1.9.3.1	IPR003204 (PFAM); IPR003204 (G3DSA:1.25.40.GENE3D); PTHR14200:SF7 (PANTHER); IPR003204 (PANTHER); IPR003204 (SUPERFAMILY)
comp35922_c0_seq1	cytochrome c subunit	677	20	1.18994e-53	0.77	4	P:mitochondrial electron transport, cytochrome c to oxygen; C:lipid particle; C:mitochondrial respiratory chain complex IV; F:cytochrome-c oxidase activity	EC:1.9.3.1	IPR002124 (G3DSA:2.60.11.GENE3D); IPR002124 (PFAM); IPR002124 (PANTHER); IPR002124 (PROSITE_PROFILES); SSF57802 (SUPERFAMILY)
comp82999_c0_seq1	cytochrome c subunit	1060	20	1.89795e-41	0.7885	4	P:mitochondrial electron transport, cytochrome c to oxygen; C:lipid particle; C:mitochondrial respiratory chain complex IV; F:cytochrome-c oxidase activity	EC:1.9.3.1	IPR002124 (PFAM); IPR002124 (G3DSA:2.60.11.GENE3D); IPR002124 (PANTHER); IPR002124 (PROSITE_PROFILES); SSF57802 (SUPERFAMILY)
comp35777_c0_seq2	cytochrome c1	2689	20	4.93904e-97	0.659	3	C:lipid particle; F:electron carrier activity; P:oxidative phosphorylation	-	no IPS match
comp35777_c0_seq1	cytochrome c1	3767	20	7.20541e-97	0.659	3	C:lipid particle; F:electron carrier activity; P:oxidative phosphorylation	-	IPR002326 (PRINTS); G3DSA:1.10.760.10 (GENE3D); G3DSA:1.20.5.100 (GENE3D); IPR002326 (PFAM); IPR002326 (PANTHER); PTHR10266:SF2 (PANTHER); CYTOPLASMIC_DOMAIN (PHOBIUS); TRANSMEMBRANE (PHOBIUS); NON_CYTOPLASMIC_DOMAIN (PHOBIUS); CYTOPLASMIC_DOMAIN (PHOBIUS); TRANSMEMBRANE (PHOBIUS); IPR009056 (PROSITE_PROFILES); IPR021157 (SUPERFAMILY); IPR009056 (SUPERFAMILY); TMhelix (TMHMM)
comp110136_c0_seq1	cytochrome c-like	2218	20	7.03017e-54	0.9395	6	C:mitochondrial intermembrane space; C:respiratory chain; F:electron carrier activity; F:iron ion binding; F:heme binding; P:electron transport chain	-	IPR002327 (PRINTS); G3DSA:1.10.760.10 (GENE3D); IPR003088 (PFAM); IPR002327 (PANTHER); PTHR11961:SF0 (PANTHER); IPR009056 (PROSITE_PROFILES); IPR009056 (SUPERFAMILY)
comp108107_c0_seq3	cytochrome p450	1773	20	0	0.7865	6	F:heme binding; F:oxidoreductase activity, acting on paired donors, with incorporation or reduction of molecular oxygen; F:monooxygenase activity; F:iron ion binding; F:electron carrier activity; P:oxidation-reduction process	-	IPR001128 (PRINTS); IPR002401 (PRINTS); IPR001128 (PFAM); IPR001128 (G3DSA:1.10.630.GENE3D); PTHR24290:SF21 (PANTHER); PTHR24290 (PANTHER); IPR017972 (PROSITE_PATTERNS); CYTOPLASMIC_DOMAIN (PHOBIUS); NON_CYTOPLASMIC_DOMAIN (PHOBIUS); TRANSMEMBRANE (PHOBIUS); IPR001128 (SUPERFAMILY); TMhelix (TMHMM)
comp108107_c0_seq1	cytochrome p450	1811	20	0	0.788	6	F:heme binding; F:oxidoreductase activity, acting on paired donors, with incorporation or reduction of molecular oxygen; F:monooxygenase activity; F:iron ion binding; F:electron carrier activity; P:oxidation-reduction process	-	IPR001128 (PRINTS); IPR002401 (PRINTS); IPR001128 (PFAM); IPR001128 (G3DSA:1.10.630.GENE3D); PTHR24290:SF21 (PANTHER); PTHR24290 (PANTHER); IPR017972 (PROSITE_PATTERNS); CYTOPLASMIC_DOMAIN (PHOBIUS); NON_CYTOPLASMIC_DOMAIN (PHOBIUS); TRANSMEMBRANE (PHOBIUS); IPR001128 (SUPERFAMILY); TMhelix (TMHMM)
[truncated: 3,823 more rows]
