# Supplementary material for: Transcriptome of the Invasive Brown Marmorated Stink Bug, Halyomorpha halys (Stål) (Heteroptera: Pentatomidae)
Source: PLoS One. 2014 Nov 11;9(11):e111646. doi: 10.1371/journal.pone.0111646 (PMC4227672; doi:10.1371/journal.pone.0111646)
Supplement: Table S2 — Primers designed in this study for Halyomorpha halys qRT-PCR transcript validation, including GenBank gene identifying information for each transcript. (XLSX) [file pone.0111646.s002.xlsx]

## Sheet: Sheet1
Gene	Go Terms	Forward Primer	Reverse Primer
PREDICTED: serine/threonine-protein kinase MAK-like [Acyrthosiphon	comp97747_c0_seq1 len=1783 *** gi|328720534|ref|XP_001951442.2|	GCTATGCTTCATTGGAACC	GGAGGAACATACGCTACAG
cAMP-regulatory protein [Escherichia coli SE11]	comp385649_c0_seq1 len=1471 *** gi|209920810|ref|YP_002294894.1|	AGCAATTAGCCCATCGTTTA	CGTGAACATCCTACTATTTGAC
orthodenticle protein [Oncopeltus fasciatus]	comp101033_c0_seq1 len=1524 *** gi|353261417|gb|AEQ77107.1|	CGGCACTGAGAAGATTACA	CGTTACATCCTGTTGTTGAA
phosphopantothenoylcysteine decarboxylase/phosphopantothenate--cysteine	comp469407_c0_seq1 len=1733 *** gi|398797272|ref|ZP_10556595.1|	ACGCATAACTACAGGAAGAG	GCAGGAACAATGGCAATC
proteasome alpha subunit [Encephalitozoon hellem ATCC 50504]	comp503521_c0_seq1 len=650 *** gi|392998495|gb|AFM98355.1|	CCTCCTTGCCTTATGTTGT	CTCCGTATGCTATTCCTCTC
tubulin beta chain [Aedes aegypti]	comp95929_c0_seq1 len=1539 *** gi|157132376|ref|XP_001656025.1|	CAGAGTATCCGTACAGTTCAT	TCCATCGCTTCGTCACTA
PREDICTED: Golgi phosphoprotein 3-like [Acyrthosiphon pisum]	comp92559_c0_seq1 len=1438 *** gi|193613254|ref|XP_001951984.1|	AGGCATTCGTGGAAGGAT	ATTCTCTGGTGGCTGTGT
60S ribosomal protein L3 [Nosema bombycis]	comp201319_c0_seq1 len=1135 *** gi|255098787|gb|ACU00734.1|	AGCCAAGGAAGTCTCGTA	CAACAGTCGTCATTACTCTAC
PREDICTED: serine/threonine-protein phosphatase 2A activator-like	comp106757_c0_seq1 len=3573 *** gi|340711795|ref|XP_003394454.1|	GGCTCTTCACAACTCATAGA	AACACCGCTGATATTCCAA
histone H3_1 [Nosema bombycis]	comp140968_c0_seq1 len=687 *** gi|212292369|gb|ACJ24179.1|	CAAGACCGTCAGACACAG	ACAGCCTCTTGGATAGCA
LIM homeobox transcription factor 1, beta [Tribolium castaneum]	comp79172_c0_seq1 len=1479 *** gi|270002859|gb|EEZ99306.1|	AGAGGTTGTTCGGAGTGA	CTGATGGAGATGTGGACTG
heat shock protein 70c [Paratlanticus ussuriensis]	comp107958_c1_seq1 len=5057 *** gi|399894427|gb|AFP54305.1|	AAGTCACCAGAGCGAGAT	CCACCAACCAGAACTACAT
G-protein alpha s subunit [Lygus hesperus]	comp58531_c0_seq1 len=2220 *** gi|341575558|gb|AEK80436.1|	AACATCCAGAGAACCAACAT	ATCACATTAACTCGGTCCAA
PREDICTED: myophilin-like [Nasonia vitripennis]	comp107414_c0_seq1 len=2127 *** gi|156548256|ref|XP_001607280.1|	AACCAGCAATATGAGGACAT	ATACAGGCAAAGTGTGACT
vitellogenin-2 [Plautia stali]	comp103419_c0_seq2 len=5594 *** gi|6526693|dbj|BAA88076.1|	CGACGAGTTAGGAAGTTGA	GGAAGATGAGCAGTGGAAT
PREDICTED: protein translation factor SUI1 homolog [Bombus impatiens]	comp35918_c0_seq1 len=1750 *** gi|350401769|ref|XP_003486256.1|	AACATTAACTACTGTGCAGG	CTGTAGAACTTCTCCGTAC
signal recognition particle protein Srp54 [Encephalitozoon romaleae	comp292338_c0_seq1 len=1451 *** gi|396081243|gb|AFN82861.1|	AAGGAGGTCGTGGAGAAG	CGGAAGAGGCATATTAGAGAA
PREDICTED: recombination repair protein 1-like [Acyrthosiphon	comp94404_c0_seq1 len=2636 *** gi|328702292|ref|XP_001952290.2|	AACCAAGTGTCGTGAAGAT	CCAGCATTAGGAACATAGGA
ABC transporter [Bombyx mori]	comp102284_c0_seq1 len=2551 *** gi|218775025|dbj|BAH03523.1|	CAACACTGAGAGGTCCAAT	GTGAGAGTTCCTATGAAGAGA
aminopeptidase N-10 [Bombyx mori]	comp102722_c0_seq1 len=4598 *** gi|389568604|gb|AFK85026.1|	AACTATGGAATGGTGGACTC	GGAATCTCTATTGGATGACTTG
PREDICTED: arf-GAP with SH3 domain, ANK repeat and PH domain-containing	comp103642_c0_seq1 len=5376 *** gi|350408148|ref|XP_003488320.1|	CAGGTGGTGCTACAACTAA	TCAATACAGACGACGACTC
cathepsin L-like cysteine protease 1 [Plautia stali]	comp78573_c0_seq1 len=1266 *** gi|161408095|dbj|BAF94151.1|	AAGGAGAGGATAGTGAATGC	TCGGCGTAGAATTGGAAG
PREDICTED: BTB/POZ domain-containing protein KCTD16-like [Nasonia	comp88152_c0_seq1 len=1175 *** gi|156543760|ref|XP_001606133.1|	TTACACAACCACATCTCAGA	GTCCATAATACAAGGCTTCC
glutathione S-transferase S3 [Laodelphax striatellus]	comp96820_c0_seq1 len=1143 *** gi|373940159|gb|AEY80032.1|	CGACAGCCATTTCCAGATA	TATCCATTGTTCTCCTGAGC
ferritin [Triatoma infestans]	comp89571_c0_seq1 len=819 *** gi|149689086|gb|ABR27877.1|	TGATGTTGCATTGGAAGGT	CACTTGTTCTTGGAGGTATTC
60S ribosomal protein L8-A [Nosema bombycis]	comp191003_c0_seq1 len=628 *** gi|326578121|gb|ADZ95704.1|	CAACATTCCATACGCTATCG	AACTCCTTCTTGTCCTCTAC
PREDICTED: similar to adp,atp carrier protein [Tribolium castaneum]	comp96724_c0_seq1 len=2014 *** gi|91080053|ref|XP_973257.1|	GGACCTAACGAGCGAATA	CCCGAAGTTGTTGTAACG
PREDICTED: decaprenyl-diphosphate synthase subunit 1-like [Nasonia	comp103726_c0_seq1 len=3682 *** gi|345494369|ref|XP_001602352.2|	CGACAGCACCAGTTCTATT	TTCTACATCTCCAGGTTCTTG
pupal cuticle protein 78E, putative [Aedes aegypti]	comp35311_c0_seq1 len=411 *** gi|157135292|ref|XP_001656586.1|	AACCCACCAGTGCCTATT	CCTCCATCATCTGCTAAGTAA
tryptophan oxygenase [Lygus lineolaris]	comp35441_c0_seq1 len=1335 *** gi|307634530|gb|ADN78296.1|	CACACCAAGCGTATGAGT	GATAACCTCGGAAGTCCATAA
catalase [Melopsittacus undulatus]	comp98756_c0_seq1 len=1829 *** gi|29373129|gb|AAO72713.1|	CGAACCAAGTCCAGATAAGA	GGCAGTTGTTGATGATTAGG
PREDICTED: apolipoprotein D-like [Megachile rotundata]	comp101917_c0_seq3 len=1271 *** gi|383848263|ref|XP_003699771.1|	CAGGTGCTCGTTCTACAG	CAGACCACAGAGTAAGTATCA
ecdysone receptor isoform A [Nezara viridula]	comp99130_c0_seq1 len=3598 *** gi|312190943|gb|ADQ43370.1|	AAGCCTGTATCAACGACTAA	AGCCTATGGATGAGTTCTTC
dopamine receptor IIB [Ctenocephalides felis]	comp89045_c0_seq1 len=1278 *** gi|93211194|gb|ABF01006.1|	GCCGAAGAAGAACTGGTT	CTCCAACAGACGTAGATGAT
hypothetical protein TcasGA2_TC003453 [Tribolium castaneum]	comp347610_c0_seq1 len=1437 *** gi|270004135|gb|EFA00583.1|	CTTCCATTACTGCTGCTGTA	AGACTCACGGCTTCTCTG
PREDICTED: peroxiredoxin-4-like [Acyrthosiphon pisum]	comp97353_c1_seq1 len=4110 *** gi|193697661|ref|XP_001949571.1|	GCAGAAGTGGTTGGATGTT	TGGACGAGCCTCAATGTT
argonaute protein [Helicoverpa armigera]	comp181229_c0_seq1 len=2403 *** gi|302353413|gb|ADL27914.1|	GTAACACCAGGAACAGTAGT	GTAGTCAGGCTCATTAAGTAAG
Calcyphosin-like protein [Harpegnathos saltator]	comp94126_c0_seq1 len=1895 *** gi|307192148|gb|EFN75476.1|	AACCAAGAGATGATGAACCA	CCAGAACCGTCAGTATCG
toll, putative [Pediculus humanus corporis]	comp100149_c0_seq1 len=4240 *** gi|242006518|ref|XP_002424097.1|	CCGCTGAATGGAAGTTATAC	CGATGTCTGTGGTTCTGTA
superoxide dismutase [Triatoma infestans]	comp94608_c0_seq1 len=1502 *** gi|149898934|gb|ABR27983.1|	TCCTTATTGGCGAAGTAGTC	GCATCCATTAGTATTGTCTCC
PREDICTED: ADAM 17-like protease-like [Megachile rotundata]	comp108139_c3_seq4 len=3073 *** gi|383865937|ref|XP_003708428.1|	CTCCTCTCGTAACCACTATG	CGTCGTAGCCACTAACAC
protein disulfide-isomerase [Schistocerca gregaria]	comp77188_c0_seq1 len=5261 *** gi|359843226|gb|AEV89748.1|	AAGGCGATATAAGTGATGGA	CAGTAGGCACATAGTCATAAC
PREDICTED: glutamate receptor, ionotropic kainate 4-like [Acyrthosiphon	comp108817_c0_seq1 len=2955 *** gi|328711396|ref|XP_001945524.2|	TAGAGGCAGCAGTTAGAGT	TGGAATAATATCGGCAGGAG
laccase 2 [Megacopta punctatissima]	comp112071_c0_seq1 len=3542 *** gi|325302576|dbj|BAJ83488.1|	TTCAGATTCAGAGCAGACAA	TTAGGAGGTATAGGTGGAAGA
dual oxidase [Anasa tristis]	comp108743_c0_seq1 len=4724 *** gi|388329784|gb|AFK29281.1|	GTCTTCTGAGGTAGTGATGG	GAGTGCCGTTCTTGTATGA
dopa decarboxylase [Papilio machaon]	comp105090_c0_seq1 len=2055 *** gi|296040327|dbj|BAJ07588.1|	CCACAGCCAACTCTTACC	GCATAACAACTTCCAACTCA
calcitonin-like diuretic hormone prepropeptide variant A [Rhodnius	comp93628_c0_seq1 len=996 *** gi|327359416|gb|AEA51302.1|	GCAACGTGATCCTGGTTA	TCCAAGTCTCCGAGGTAG
ecdysone response nuclear receptor E75B [Oncopeltus fasciatus]	comp89797_c0_seq2 len=4502 *** gi|144687068|gb|ABP02025.1|	ATGGTAGGAGAAGAGGAGAG	GCTATGGTATTCATTGAGACTG
PREDICTED: probable cytochrome P450 49a1-like [Acyrthosiphon	comp102519_c0_seq1 len=3726 *** gi|328723312|ref|XP_001946744.2|	CCATTCTGGAGAGTAGTGAG	GCAGCCGATGTAGTATCTAT
PREDICTED: gonadotropin-releasing hormone receptor-like [Megachile	comp105480_c0_seq1 len=1872 *** gi|383860410|ref|XP_003705682.1|	CTTGGTCCGCTGTCTATG	CGAATCTGGAACACCTCTT
arginine kinase [Anasa tristis]	comp93411_c0_seq1 len=1768 *** gi|388329778|gb|AFK29278.1|	CGGCGTTGGTATCTATGC	TGTGGTAGTCCTCAATAATGG
Neuronal calcium sensor, putative [Pediculus humanus corporis]	comp100455_c0_seq1 len=2760 *** gi|242022442|ref|XP_002431649.1|	AAGCAAGACTGTCCTAATGG	ACTTCTCCTCTGGTGTACC
chitin synthase [Anasa tristis]	comp97588_c0_seq2 len=5760 *** gi|391226611|gb|AFM38193.1|	CGCATATCTTGTCACATTCA	CCAGGCTACTCGTTCTTC
PREDICTED: innexin inx3-like [Acyrthosiphon pisum]	comp91796_c0_seq1 len=3440 *** gi|193591708|ref|XP_001944463.1|	ACTGATGGACTGAGAGGAG	ACGCTGTTCTTGGTTCTG
PREDICTED: similar to CLIP-domain serine protease subfamily D	comp107792_c0_seq2 len=3358 *** gi|189233721|ref|XP_970121.2|	TTACCAGGAGCCATCTACA	GAAGAAGTTGAGGACAGTTAC
NADPH-cytochrome P450 reductase [Cimex lectularius]	comp106172_c0_seq1 len=2996 *** gi|380293835|gb|AFD50507.1|	ACAATGCCGATACTACTCAA	ATCTTCACTTCCGTCTCCT
