# Supplementary material for: Transcriptome of the Invasive Brown Marmorated Stink Bug, Halyomorpha halys (Stål) (Heteroptera: Pentatomidae)
Source: PLoS One. 2014 Nov 11;9(11):e111646. doi: 10.1371/journal.pone.0111646 (PMC4227672; doi:10.1371/journal.pone.0111646)
Supplement: Table S3 — Select microbial-origin transcripts identified in the Halyomorpha halys transcriptome that exhibit possible differential gene expression according to fold changes in RNA-Seq read abundances. Data are presented for three comparisons: 2nd instar versus 4th instar, male adults versus female adults, and adults (males and females combined) versus nymphs (2nd and 4th instar combined). (XLSX) [file pone.0111646.s003.xlsx]

## Sheet: select microbial transcripts
4th instar relative to 2nd instar
FoldDiff	Direction	2nd_instar	4th_instar	NRgene
63.3643	up	3.53e-08	2.24e-06	gi|294635775|ref|ZP_06714235.1| GTP-binding protein YchF [Edwardsiella tarda ATCC 23685]
47.4558	up	8.82e-09	4.19e-07	gi|317053688|ref|YP_004118822.1| initiator RepB protein [Pantoea sp. At-9b]
43.1417	up	8.82e-09	3.81e-07	gi|398798138|ref|ZP_10557439.1| molecular chaperone of HSP90 family [Pantoea sp. GM01]
40.9846	up	8.82e-09	3.62e-07	gi|398791858|ref|ZP_10552559.1| putative Zn-dependent protease-like protein [Pantoea sp. YR343]
36.6704	up	8.82e-09	3.23e-07	gi|398797121|ref|ZP_10556446.1| acetolactate synthase, large subunit, biosynthetic type [Pantoea
35.5919	up	8.82e-09	3.14e-07	gi|317049859|ref|YP_004117507.1| taurine dioxygenase [Pantoea sp. At-9b]
35.5919	up	3.53e-08	1.26e-06	gi|378580972|ref|ZP_09829624.1| ribosomal RNA large subunit methyltransferase N [Pantoea stewartii
32.3562	up	8.82e-09	2.85e-07	gi|317047293|ref|YP_004114941.1| beta-lactamase [Pantoea sp. At-9b]
26.0847	up	2.38e-07	6.21e-06	gi|317046672|ref|YP_004114320.1| chaperonin GroEL [Pantoea sp. At-9b]
24.6987	up	6.45e-06	0.000159	gi|189337863|dbj|BAG46932.1| cell wall-associated hydrolase [Burkholderia multivorans ATCC
20.4923	up	8.82e-09	1.81e-07	gi|317049837|ref|YP_004117485.1| 50S ribosomal protein L2 [Pantoea sp. At-9b]
17.2731	up	3.48e-06	6e-05	gi|300973359|ref|ZP_07172160.1| hypothetical protein HMPREF9553_00243 [Escherichia coli MS 200-1]
17.2567	up	8.82e-09	1.52e-07	gi|317050076|ref|YP_004117724.1| 6-phosphofructokinase [Pantoea sp. At-9b]
12.9425	up	8.82e-09	1.14e-07	gi|317048834|ref|YP_004116482.1| peroxiredoxin [Pantoea sp. At-9b]
9.7069	up	1.76e-08	1.71e-07	gi|386017844|ref|YP_005936145.1| sodA gene product [Pantoea ananatis AJ13355]
8.6283	up	8.82e-09	7.61e-08	gi|293394705|ref|ZP_06638997.1| ribosome recycling factor [Serratia odorifera DSM 4582]
8.6283	up	1.76e-08	1.52e-07	gi|292487883|ref|YP_003530758.1| yccA gene product [Erwinia amylovora CFBP1430]
7.7933	up	1.59e-05	0.000124	gi|313760825|gb|ADR79389.1| polyprotein [Picorna-like virus Eptesicus fuscus/P1/InV1/IT/USA/2009]
7.5498	up	8.82e-09	6.66e-08	gi|378765849|ref|YP_005194310.1| ribose-5-phosphate isomerase A [Pantoea ananatis LMG 5342]
6.5911	up	7.94e-08	5.23e-07	gi|398797086|ref|ZP_10556411.1| chaperone protein DnaK [Pantoea sp. GM01]
6.4712	up	8.82e-09	5.71e-08	gi|378580278|ref|ZP_09828936.1| 2'-deoxycytidine 5'-triphosphate deaminase [Pantoea stewartii
6.4712	up	8.82e-09	5.71e-08	gi|317046393|ref|YP_004114041.1| diaminopimelate epimerase [Pantoea sp. At-9b]
5.932	up	1.76e-08	1.05e-07	gi|304396794|ref|ZP_07378674.1| purine nucleoside phosphorylase [Pantoea sp. aB]
5.3927	up	4.41e-08	2.38e-07	gi|378766732|ref|YP_005195195.1| small heat shock protein Ibp [Pantoea ananatis LMG 5342]
5.3927	up	2.65e-08	1.43e-07	gi|398796194|ref|ZP_10555822.1| molybdopterin-guanine dinucleotide biosynthesis protein A, proteobacterial
2.1571	up	8.82e-09	1.9e-08	gi|392998423|gb|AFM98283.1| glucose-6-phosphate isomerase [Encephalitozoon hellem ATCC 50504]
0	up	0	9.51e-09	gi|85691117|ref|XP_965958.1| hypothetical protein ECU01_1200 [Encephalitozoon cuniculi GB-M1]
0	up	0	9.51e-09	gi|398795276|ref|ZP_10555191.1| trp operon repressor, proteobacterial [Pantoea sp. YR343]
0	up	0	9.51e-09	gi|396082354|gb|AFN83964.1| choline phosphate cytidylyltransferase [Encephalitozoon romaleae
0	up	0	9.51e-09	gi|395460017|gb|AFM98518.1| hemolysin III-like putative integral membrane protein [Encephalitozoon
0	up	0	9.51e-09	gi|392998495|gb|AFM98355.1| proteasome alpha subunit [Encephalitozoon hellem ATCC 50504]
0	up	0	9.51e-09	gi|392998115|gb|AFM97977.1| Sec1-like intracellular trafficking and secretion protein [Encephalitozoon
0	up	0	9.51e-09	gi|387120529|ref|YP_006286412.1| 50S ribosomal protein L17 [Aggregatibacter actinomycetemcomitans
0	up	0	9.51e-09	gi|303389614|ref|XP_003073039.1| aspartyl-tRNA synthetase [Encephalitozoon intestinalis ATCC 50506]
0	up	0	9.51e-09	gi|302780271|ref|XP_002971910.1| hypothetical protein SELMODRAFT_172529 [Selaginella moellendorffii]
0	up	0	9.51e-09	gi|291618747|ref|YP_003521489.1| hypothetical protein PANA_3194 [Pantoea ananatis LMG 20103]
0	up	0	9.51e-09	gi|19074355|ref|NP_585861.1| hypothetical protein ECU06_1050 [Encephalitozoon cuniculi GB-M1]
0	up	0	9.51e-08	gi|329296854|ref|ZP_08254190.1| transcription antitermination protein NusG [Plautia stali symbiont]
0	up	0	8.56e-08	gi|398792571|ref|ZP_10553165.1| ribosomal protein S3, bacterial type [Pantoea sp. YR343]
0	up	0	8.56e-08	gi|329297187|ref|ZP_08254523.1| histidine triad (HIT) protein [Plautia stali symbiont]
0	up	0	7.61e-08	gi|398792733|ref|ZP_10553294.1| GTP cyclohydrolase I [Pantoea sp. YR343]
0	up	0	7.61e-08	gi|398790575|ref|ZP_10551564.1| beta-hydroxyacyl-(acyl carrier protein) dehydratase FabA [Pantoea
0	up	0	6.66e-08	gi|52308156|gb|AAU38656.1| RpsJ protein [Mannheimia succiniciproducens MBEL55E]
0	up	0	6.66e-08	gi|398801261|ref|ZP_10560507.1| intracellular septation protein A [Pantoea sp. GM01]
0	up	0	6.66e-08	gi|353570037|gb|EHC34415.1| DNA gyrase subunit B, partial [Salmonella enterica subsp. enterica
0	up	0	6.66e-08	gi|291619158|ref|YP_003521900.1| 30S ribosomal protein S5 [Pantoea ananatis LMG 20103]
0	up	0	5.71e-08	gi|381405853|ref|ZP_09930537.1| aspartate carbamoyltransferase regulatory subunit [Pantoea sp.
0	up	0	5.71e-08	gi|329296594|ref|ZP_08253930.1| dihydrodipicolinate reductase [Plautia stali symbiont]
0	up	0	5.71e-08	gi|317049726|ref|YP_004117374.1| inorganic diphosphatase [Pantoea sp. At-9b]
0	up	0	4.76e-08	gi|398800931|ref|ZP_10560191.1| putative translation factor (SUA5) [Pantoea sp. GM01]
0	up	0	4.76e-08	gi|317047238|ref|YP_004114886.1| UDP-2,3-diacylglucosamine hydrolase [Pantoea sp. At-9b]
0	up	0	4.76e-08	gi|300718765|ref|YP_003743568.1| aroK gene product [Erwinia billingiae Eb661]
0	up	0	4.09e-07	gi|398791545|ref|ZP_10552269.1| pyruvate kinase [Pantoea sp. YR343]
0	up	0	3.81e-08	gi|379657302|emb|CBW17370.2| integration host factor alpha-subunit, partial [Salmonella enterica
0	up	0	3.81e-08	gi|322834584|ref|YP_004214611.1| endoribonuclease L-PSP [Rahnella sp. Y9602]
0	up	0	3.81e-08	gi|308188296|ref|YP_003932427.1| mreD gene product [Pantoea vagans C9-1]
0	up	0	3.81e-08	gi|284007745|emb|CBA73564.1| 50S ribosomal subunit protein L19 [Arsenophonus nasoniae]
0	up	0	3.53e-06	gi|383341229|gb|EID19494.1| hypothetical protein HMPREF1043_0706 [Streptococcus anginosus
0	up	0	2.85e-08	gi|398791537|ref|ZP_10552261.1| FeS assembly scaffold SufA [Pantoea sp. YR343]
0	up	0	2.85e-08	gi|317050103|ref|YP_004117751.1| pantetheine-phosphate adenylyltransferase [Pantoea sp. At-9b]
0	up	0	2.85e-08	gi|317049909|ref|YP_004117557.1| IscR-regulated protein YhgI [Pantoea sp. At-9b]
0	up	0	2.85e-07	gi|91212670|ref|YP_542656.1| rod shape-determining protein MreB [Escherichia coli UTI89]
0	up	0	2.76e-07	gi|291616893|ref|YP_003519635.1| Lrp [Pantoea ananatis LMG 20103]
0	up	0	2.47e-07	gi|329298044|ref|ZP_08255380.1| pantoate--beta-alanine ligase [Plautia stali symbiont]
0	up	0	2.38e-07	gi|329298426|ref|ZP_08255762.1| 1-acyl-sn-glycerol-3-phosphate acyltransferase [Plautia stali
0	up	0	2.28e-07	gi|317048827|ref|YP_004116475.1| phosphomethylpyrimidine kinase [Pantoea sp. At-9b]
0	up	0	1.9e-08	gi|396081243|gb|AFN82861.1| signal recognition particle protein Srp54 [Encephalitozoon romaleae
0	up	0	1.9e-08	gi|297519524|ref|ZP_06937910.1| transcription elongation factor NusA [Escherichia coli OP50]
0	up	0	1.9e-08	gi|257096790|sp|B3STP1.1|SWP7_NOSBO RecName: Full=Spore wall protein 7; Flags: Precursor
0	up	0	1.9e-08	gi|209920810|ref|YP_002294894.1| cAMP-regulatory protein [Escherichia coli SE11]
0	up	0	1.9e-07	gi|329295957|ref|ZP_08253293.1| phosphoglyceromutase [Plautia stali symbiont]
0	up	0	1.71e-07	gi|317047608|ref|YP_004115256.1| hemimethylated DNA-binding protein [Pantoea sp. At-9b]
0	up	0	1.71e-07	gi|317046908|ref|YP_004114556.1| hypothetical protein Pat9b_0675 [Pantoea sp. At-9b]
0	up	0	1.52e-07	gi|398797321|ref|ZP_10556644.1| flavodoxin reductase family protein [Pantoea sp. GM01]
0	up	0	1.52e-07	gi|317054551|ref|YP_004118576.1| methionine aminopeptidase, type I [Pantoea sp. At-9b]
0	up	0	1.33e-07	gi|398794997|ref|ZP_10554939.1| cysteine desulfurase IscS [Pantoea sp. YR343]
0	up	0	1.33e-07	gi|329297591|ref|ZP_08254927.1| hypothetical protein Pstas_15486 [Plautia stali symbiont]
0	up	0	1.33e-07	gi|291617277|ref|YP_003520019.1| RibE [Pantoea ananatis LMG 20103]
0	up	0	1.24e-07	gi|317046489|ref|YP_004114137.1| methyltransferase [Pantoea sp. At-9b]
0	up	0	1.24e-07	gi|291618464|ref|YP_003521206.1| SmpB [Pantoea ananatis LMG 20103]
0	up	0	1.14e-07	gi|398800551|ref|ZP_10559820.1| DNA mismatch repair endonuclease MutH [Pantoea sp. GM01]
0	up	0	1.14e-07	gi|398799744|ref|ZP_10559026.1| TrgB like protein [Pantoea sp. GM01]
0	up	0	1.14e-07	gi|329296341|ref|ZP_08253677.1| septum formation inhibitor [Plautia stali symbiont]
0	up	0	1.14e-07	gi|317046909|ref|YP_004114557.1| dephospho-CoA kinase [Pantoea sp. At-9b]
0	up	0	1.14e-07	gi|300714782|ref|YP_003739585.1| trxA gene product [Erwinia billingiae Eb661]
0	up	0	1.11e-06	gi|398800412|ref|ZP_10559684.1| lipoate synthase [Pantoea sp. GM01]
0	up	0	1.05e-07	gi|317048300|ref|YP_004115948.1| peptidase S49 domain-containing protein [Pantoea sp. At-9b]
undef	down	8.82e-09	0	gi|396082441|gb|AFN84050.1| ribosomal protein S8e [Encephalitozoon romaleae SJ-2008]
undef	down	8.82e-09	0	gi|392512688|emb|CAD25381.2| TRANSLATION INITIATION FACTOR IF2 BETA SUBUNIT [Encephalitozoon
undef	down	1.76e-08	0	gi|303390432|ref|XP_003073447.1| proteasome subunit alpha type-2-A [Encephalitozoon intestinalis
Female adults relative to Male adults
FoldDiff	Direction	Male	Female	NRgene
20.995	down	1.94e-07	9.26e-09	gi|19074355|ref|NP_585861.1| hypothetical protein ECU06_1050 [Encephalitozoon cuniculi GB-M1]
8.5889	down	9.54e-07	1.11e-07	gi|396082354|gb|AFN83964.1| choline phosphate cytidylyltransferase [Encephalitozoon romaleae
6.8499	down	2.85e-06	4.17e-07	gi|257096790|sp|B3STP1.1|SWP7_NOSBO RecName: Full=Spore wall protein 7; Flags: Precursor
6.7411	down	2.93e-06	4.35e-07	gi|392998423|gb|AFM98283.1| glucose-6-phosphate isomerase [Encephalitozoon hellem ATCC 50504]
6.0627	down	9.54e-07	1.57e-07	gi|395460017|gb|AFM98518.1| hemolysin III-like putative integral membrane protein [Encephalitozoon
5.2393	up	1.77e-08	9.26e-08	gi|304396794|ref|ZP_07378674.1| purine nucleoside phosphorylase [Pantoea sp. aB]
4.0218	down	5.21e-07	1.3e-07	gi|392512688|emb|CAD25381.2| TRANSLATION INITIATION FACTOR IF2 BETA SUBUNIT [Encephalitozoon
3.8968	down	4.33e-07	1.11e-07	gi|85691117|ref|XP_965958.1| hypothetical protein ECU01_1200 [Encephalitozoon cuniculi GB-M1]
3.8422	up	2.65e-08	1.02e-07	gi|381405853|ref|ZP_09930537.1| aspartate carbamoyltransferase regulatory subunit [Pantoea sp.
3.5627	up	4.42e-08	1.57e-07	gi|317047608|ref|YP_004115256.1| hemimethylated DNA-binding protein [Pantoea sp. At-9b]
3.381	down	1.1e-06	3.24e-07	gi|303389614|ref|XP_003073039.1| aspartyl-tRNA synthetase [Encephalitozoon intestinalis ATCC 50506]
3.3174	down	1.29e-06	3.89e-07	gi|396081243|gb|AFN82861.1| signal recognition particle protein Srp54 [Encephalitozoon romaleae
3.1436	up	1.77e-08	5.56e-08	gi|297519524|ref|ZP_06937910.1| transcription elongation factor NusA [Escherichia coli OP50]
3.0538	down	1.41e-07	4.63e-08	gi|317048834|ref|YP_004116482.1| peroxiredoxin [Pantoea sp. At-9b]
2.9793	down	1.13e-06	3.8e-07	gi|303390432|ref|XP_003073447.1| proteasome subunit alpha type-2-A [Encephalitozoon intestinalis
2.934	up	4.42e-08	1.3e-07	gi|329298044|ref|ZP_08255380.1| pantoate--beta-alanine ligase [Plautia stali symbiont]
2.863	down	1.06e-07	3.7e-08	gi|317046393|ref|YP_004114041.1| diaminopimelate epimerase [Pantoea sp. At-9b]
2.5449	down	3.53e-07	1.39e-07	gi|392998495|gb|AFM98355.1| proteasome alpha subunit [Encephalitozoon hellem ATCC 50504]
2.5204	down	9.1e-07	3.61e-07	gi|392998115|gb|AFM97977.1| Sec1-like intracellular trafficking and secretion protein [Encephalitozoon
2.445	up	2.65e-08	6.48e-08	gi|284007745|emb|CBA73564.1| 50S ribosomal subunit protein L19 [Arsenophonus nasoniae]
2.2904	down	1.06e-07	4.63e-08	gi|209920810|ref|YP_002294894.1| cAMP-regulatory protein [Escherichia coli SE11]
2.0406	up	1.68e-07	3.43e-07	gi|398798138|ref|ZP_10557439.1| molecular chaperone of HSP90 family [Pantoea sp. GM01]
2.0091	down	3.53e-07	1.76e-07	gi|396082441|gb|AFN84050.1| ribosomal protein S8e [Encephalitozoon romaleae SJ-2008]
1.9086	down	1.06e-07	5.56e-08	gi|291618464|ref|YP_003521206.1| SmpB [Pantoea ananatis LMG 20103]
1.9052	up	9.72e-08	1.85e-07	gi|386017844|ref|YP_005936145.1| sodA gene product [Pantoea ananatis AJ13355]
1.8629	up	7.95e-08	1.48e-07	gi|317046909|ref|YP_004114557.1| dephospho-CoA kinase [Pantoea sp. At-9b]
1.7963	up	6.19e-08	1.11e-07	gi|317049909|ref|YP_004117557.1| IscR-regulated protein YhgI [Pantoea sp. At-9b]
1.7963	up	6.19e-08	1.11e-07	gi|317047238|ref|YP_004114886.1| UDP-2,3-diacylglucosamine hydrolase [Pantoea sp. At-9b]
1.7723	down	2.3e-07	1.3e-07	gi|329298426|ref|ZP_08255762.1| 1-acyl-sn-glycerol-3-phosphate acyltransferase [Plautia stali
1.6882	up	1.59e-07	2.69e-07	gi|329296594|ref|ZP_08253930.1| dihydrodipicolinate reductase [Plautia stali symbiont]
1.6492	down	0.0376	0.0228	gi|313760825|gb|ADR79389.1| polyprotein [Picorna-like virus Eptesicus fuscus/P1/InV1/IT/USA/2009]
1.63	up	1.59e-07	2.59e-07	gi|317046908|ref|YP_004114556.1| hypothetical protein Pat9b_0675 [Pantoea sp. At-9b]
1.6121	up	1.15e-07	1.85e-07	gi|317050076|ref|YP_004117724.1| 6-phosphofructokinase [Pantoea sp. At-9b]
1.5718	up	3.53e-08	5.56e-08	gi|322834584|ref|YP_004214611.1| endoribonuclease L-PSP [Rahnella sp. Y9602]
1.5718	up	3.53e-08	5.56e-08	gi|291618747|ref|YP_003521489.1| hypothetical protein PANA_3194 [Pantoea ananatis LMG 20103]
1.5584	up	3.45e-07	5.37e-07	gi|398791545|ref|ZP_10552269.1| pyruvate kinase [Pantoea sp. YR343]
1.5315	up	1.15e-07	1.76e-07	gi|317048300|ref|YP_004115948.1| peptidase S49 domain-containing protein [Pantoea sp. At-9b]
1.5269	down	7.07e-08	4.63e-08	gi|308188296|ref|YP_003932427.1| mreD gene product [Pantoea vagans C9-1]
1.5269	down	2.12e-07	1.39e-07	gi|317049859|ref|YP_004117507.1| taurine dioxygenase [Pantoea sp. At-9b]
1.4996	down	9.72e-08	6.48e-08	gi|398800931|ref|ZP_10560191.1| putative translation factor (SUA5) [Pantoea sp. GM01]
1.4748	up	2.39e-07	3.52e-07	gi|91212670|ref|YP_542656.1| rod shape-determining protein MreB [Escherichia coli UTI89]
1.4315	down	7.95e-08	5.56e-08	gi|378765849|ref|YP_005194310.1| ribose-5-phosphate isomerase A [Pantoea ananatis LMG 5342]
1.4315	down	5.3e-08	3.7e-08	gi|52308156|gb|AAU38656.1| RpsJ protein [Mannheimia succiniciproducens MBEL55E]
1.4315	down	4.24e-07	2.96e-07	gi|317053688|ref|YP_004118822.1| initiator RepB protein [Pantoea sp. At-9b]
1.4057	up	3.62e-07	5.09e-07	gi|398797086|ref|ZP_10556411.1| chaperone protein DnaK [Pantoea sp. GM01]
1.3972	up	7.95e-08	1.11e-07	gi|398796194|ref|ZP_10555822.1| molybdopterin-guanine dinucleotide biosynthesis protein A, proteobacterial
1.3972	up	2.65e-08	3.7e-08	gi|353570037|gb|EHC34415.1| DNA gyrase subunit B, partial [Salmonella enterica subsp. enterica
1.3972	up	2.65e-08	3.7e-08	gi|293394705|ref|ZP_06638997.1| ribosome recycling factor [Serratia odorifera DSM 4582]
1.3867	up	9.11e-05	0.000126	gi|189337863|dbj|BAG46932.1| cell wall-associated hydrolase [Burkholderia multivorans ATCC
1.3788	up	1.68e-07	2.32e-07	gi|398794997|ref|ZP_10554939.1| cysteine desulfurase IscS [Pantoea sp. YR343]
1.3633	down	8.84e-08	6.48e-08	gi|329296854|ref|ZP_08254190.1| transcription antitermination protein NusG [Plautia stali symbiont]
1.3633	down	2.65e-07	1.94e-07	gi|317048827|ref|YP_004116475.1| phosphomethylpyrimidine kinase [Pantoea sp. At-9b]
1.3435	up	3.72e-05	5e-05	gi|300973359|ref|ZP_07172160.1| hypothetical protein HMPREF9553_00243 [Escherichia coli MS 200-1]
1.336	down	1.24e-07	9.26e-08	gi|300714782|ref|YP_003739585.1| trxA gene product [Erwinia billingiae Eb661]
1.3236	up	1.68e-07	2.22e-07	gi|317046489|ref|YP_004114137.1| methyltransferase [Pantoea sp. At-9b]
1.2724	down	1.77e-07	1.39e-07	gi|329297591|ref|ZP_08254927.1| hypothetical protein Pstas_15486 [Plautia stali symbiont]
1.2574	up	4.42e-08	5.56e-08	gi|398791537|ref|ZP_10552261.1| FeS assembly scaffold SufA [Pantoea sp. YR343]
1.2406	down	1.15e-07	9.26e-08	gi|398801261|ref|ZP_10560507.1| intracellular septation protein A [Pantoea sp. GM01]
1.2384	up	9.72e-08	1.2e-07	gi|329296341|ref|ZP_08253677.1| septum formation inhibitor [Plautia stali symbiont]
1.235	up	2.47e-07	3.06e-07	gi|378766732|ref|YP_005195195.1| small heat shock protein Ibp [Pantoea ananatis LMG 5342]
1.2319	down	6.27e-07	5.09e-07	gi|398797121|ref|ZP_10556446.1| acetolactate synthase, large subunit, biosynthetic type [Pantoea
1.2146	down	1.24e-07	1.02e-07	gi|317049726|ref|YP_004117374.1| inorganic diphosphatase [Pantoea sp. At-9b]
1.1976	up	6.19e-08	7.41e-08	gi|300718765|ref|YP_003743568.1| aroK gene product [Erwinia billingiae Eb661]
1.1929	down	1.33e-07	1.11e-07	gi|398799744|ref|ZP_10559026.1| TrgB like protein [Pantoea sp. GM01]
1.1876	up	1.33e-07	1.57e-07	gi|378580278|ref|ZP_09828936.1| 2'-deoxycytidine 5'-triphosphate deaminase [Pantoea stewartii
1.1834	down	2.74e-07	2.32e-07	gi|317047293|ref|YP_004114941.1| beta-lactamase [Pantoea sp. At-9b]
1.1541	down	1.38e-06	1.19e-06	gi|294635775|ref|ZP_06714235.1| GTP-binding protein YchF [Edwardsiella tarda ATCC 23685]
1.1527	up	8.84e-08	1.02e-07	gi|398790575|ref|ZP_10551564.1| beta-hydroxyacyl-(acyl carrier protein) dehydratase FabA [Pantoea
1.1527	up	8.84e-08	1.02e-07	gi|291617277|ref|YP_003520019.1| RibE [Pantoea ananatis LMG 20103]
1.1452	down	5.3e-08	4.63e-08	gi|387120529|ref|YP_006286412.1| 50S ribosomal protein L17 [Aggregatibacter actinomycetemcomitans
1.1352	up	1.06e-07	1.2e-07	gi|398797321|ref|ZP_10556644.1| flavodoxin reductase family protein [Pantoea sp. GM01]
1.1342	up	7.51e-07	8.52e-07	gi|398800412|ref|ZP_10559684.1| lipoate synthase [Pantoea sp. GM01]
1.1278	down	1.15e-07	1.02e-07	gi|292487883|ref|YP_003530758.1| yccA gene product [Erwinia amylovora CFBP1430]
1.1245	up	3.62e-07	4.07e-07	gi|398791858|ref|ZP_10552559.1| putative Zn-dependent protease-like protein [Pantoea sp. YR343]
1.1134	down	1.24e-07	1.11e-07	gi|398792571|ref|ZP_10553165.1| ribosomal protein S3, bacterial type [Pantoea sp. YR343]
1.094	up	3.61e-06	3.95e-06	gi|317046672|ref|YP_004114320.1| chaperonin GroEL [Pantoea sp. At-9b]
1.07	down	3.27e-07	3.06e-07	gi|291616893|ref|YP_003519635.1| Lrp [Pantoea ananatis LMG 20103]
1.0498	down	1.94e-07	1.85e-07	gi|317054551|ref|YP_004118576.1| methionine aminopeptidase, type I [Pantoea sp. At-9b]
1.0479	up	7.95e-08	8.33e-08	gi|398792733|ref|ZP_10553294.1| GTP cyclohydrolase I [Pantoea sp. YR343]
1.0479	up	7.95e-08	8.33e-08	gi|329297187|ref|ZP_08254523.1| histidine triad (HIT) protein [Plautia stali symbiont]
1.0479	up	6.19e-08	6.48e-08	gi|398800551|ref|ZP_10559820.1| DNA mismatch repair endonuclease MutH [Pantoea sp. GM01]
1.0479	up	5.3e-08	5.56e-08	gi|291619158|ref|YP_003521900.1| 30S ribosomal protein S5 [Pantoea ananatis LMG 20103]
1.0479	up	4.42e-08	4.63e-08	gi|398795276|ref|ZP_10555191.1| trp operon repressor, proteobacterial [Pantoea sp. YR343]
1.0479	up	1.06e-07	1.11e-07	gi|317049837|ref|YP_004117485.1| 50S ribosomal protein L2 [Pantoea sp. At-9b]
1.0411	down	1.06e-07	1.02e-07	gi|317050103|ref|YP_004117751.1| pantetheine-phosphate adenylyltransferase [Pantoea sp. At-9b]
1.014	down	1.5e-07	1.48e-07	gi|329295957|ref|ZP_08253293.1| phosphoglyceromutase [Plautia stali symbiont]
1.0098	up	9.72e-07	9.82e-07	gi|378580972|ref|ZP_09829624.1| ribosomal RNA large subunit methyltransferase N [Pantoea stewartii
0	up	0	9.26e-09	gi|383341229|gb|EID19494.1| hypothetical protein HMPREF1043_0706 [Streptococcus anginosus
undef	down	9.69e-06	0	gi|302780271|ref|XP_002971910.1| hypothetical protein SELMODRAFT_172529 [Selaginella moellendorffii]
undef	down	2.65e-08	0	gi|379657302|emb|CBW17370.2| integration host factor alpha-subunit, partial [Salmonella enterica
Nymphs relative to Adults
FoldDiff	Direction	Adult	Nymph	NRgene
1083.78	down	4.96e-06	4.58e-09	gi|302780271|ref|XP_002971910.1| hypothetical protein SELMODRAFT_172529 [Selaginella moellendorffii]
448.717	down	0.0304	6.77e-05	gi|313760825|gb|ADR79389.1| polyprotein [Picorna-like virus Eptesicus fuscus/P1/InV1/IT/USA/2009]
375.526	up	4.52e-09	1.7e-06	gi|383341229|gb|EID19494.1| hypothetical protein HMPREF1043_0706 [Streptococcus anginosus
181.782	down	1.66e-06	9.15e-09	gi|257096790|sp|B3STP1.1|SWP7_NOSBO RecName: Full=Spore wall protein 7; Flags: Precursor
157.084	down	7.19e-07	4.58e-09	gi|303389614|ref|XP_003073039.1| aspartyl-tRNA synthetase [Encephalitozoon intestinalis ATCC 50506]
140.288	down	6.42e-07	4.58e-09	gi|392998115|gb|AFM97977.1| Sec1-like intracellular trafficking and secretion protein [Encephalitozoon
124.811	down	1.71e-06	1.37e-08	gi|392998423|gb|AFM98283.1| glucose-6-phosphate isomerase [Encephalitozoon hellem ATCC 50504]
123.493	down	5.65e-07	4.58e-09	gi|395460017|gb|AFM98518.1| hemolysin III-like putative integral membrane protein [Encephalitozoon
118.554	down	5.43e-07	4.58e-09	gi|396082354|gb|AFN83964.1| choline phosphate cytidylyltransferase [Encephalitozoon romaleae
92.867	down	8.5e-07	9.15e-09	gi|396081243|gb|AFN82861.1| signal recognition particle protein Srp54 [Encephalitozoon romaleae
83.4815	down	7.64e-07	9.15e-09	gi|303390432|ref|XP_003073447.1| proteasome subunit alpha type-2-A [Encephalitozoon intestinalis
72.1201	down	3.3e-07	4.58e-09	gi|392512688|emb|CAD25381.2| TRANSLATION INITIATION FACTOR IF2 BETA SUBUNIT [Encephalitozoon
60.2648	down	2.76e-07	4.58e-09	gi|85691117|ref|XP_965958.1| hypothetical protein ECU01_1200 [Encephalitozoon cuniculi GB-M1]
58.2889	down	2.67e-07	4.58e-09	gi|396082441|gb|AFN84050.1| ribosomal protein S8e [Encephalitozoon romaleae SJ-2008]
54.3371	down	2.49e-07	4.58e-09	gi|392998495|gb|AFM98355.1| proteasome alpha subunit [Encephalitozoon hellem ATCC 50504]
22.7228	down	1.04e-07	4.58e-09	gi|19074355|ref|NP_585861.1| hypothetical protein ECU06_1050 [Encephalitozoon cuniculi GB-M1]
10.8674	down	4.97e-08	4.58e-09	gi|387120529|ref|YP_006286412.1| 50S ribosomal protein L17 [Aggregatibacter actinomycetemcomitans
9.8795	down	4.52e-08	4.58e-09	gi|398795276|ref|ZP_10555191.1| trp operon repressor, proteobacterial [Pantoea sp. YR343]
9.8795	down	4.52e-08	4.58e-09	gi|291618747|ref|YP_003521489.1| hypothetical protein PANA_3194 [Pantoea ananatis LMG 20103]
8.3976	down	7.69e-08	9.15e-09	gi|209920810|ref|YP_002294894.1| cAMP-regulatory protein [Escherichia coli SE11]
7.7389	down	2.13e-07	2.75e-08	gi|329296594|ref|ZP_08253930.1| dihydrodipicolinate reductase [Plautia stali symbiont]
7.5743	down	1.04e-07	1.37e-08	gi|317050103|ref|YP_004117751.1| pantetheine-phosphate adenylyltransferase [Pantoea sp. At-9b]
6.257	down	8.59e-08	1.37e-08	gi|317049909|ref|YP_004117557.1| IscR-regulated protein YhgI [Pantoea sp. At-9b]
4.5163	down	1.45e-07	3.2e-08	gi|378580278|ref|ZP_09828936.1| 2'-deoxycytidine 5'-triphosphate deaminase [Pantoea stewartii
4.1164	down	1.13e-07	2.75e-08	gi|317049726|ref|YP_004117374.1| inorganic diphosphatase [Pantoea sp. At-9b]
3.9518	down	3.62e-08	9.15e-09	gi|297519524|ref|ZP_06937910.1| transcription elongation factor NusA [Escherichia coli OP50]
3.7542	down	8.59e-08	2.29e-08	gi|317047238|ref|YP_004114886.1| UDP-2,3-diacylglucosamine hydrolase [Pantoea sp. At-9b]
3.6225	down	4.97e-08	1.37e-08	gi|398791537|ref|ZP_10552261.1| FeS assembly scaffold SufA [Pantoea sp. YR343]
3.5566	down	8.14e-08	2.29e-08	gi|398800931|ref|ZP_10560191.1| putative translation factor (SUA5) [Pantoea sp. GM01]
3.5566	down	5.7e-07	1.6e-07	gi|398797121|ref|ZP_10556446.1| acetolactate synthase, large subunit, biosynthetic type [Pantoea
3.2678	down	1.94e-07	5.95e-08	gi|317046489|ref|YP_004114137.1| methyltransferase [Pantoea sp. At-9b]
3.2461	down	1.04e-07	3.2e-08	gi|398801261|ref|ZP_10560507.1| intracellular septation protein A [Pantoea sp. GM01]
3.2108	down	5.88e-08	1.83e-08	gi|308188296|ref|YP_003932427.1| mreD gene product [Pantoea vagans C9-1]
3.105	down	1.99e-07	6.41e-08	gi|398794997|ref|ZP_10554939.1| cysteine desulfurase IscS [Pantoea sp. YR343]
2.9638	down	6.78e-08	2.29e-08	gi|300718765|ref|YP_003743568.1| aroK gene product [Erwinia billingiae Eb661]
2.874	down	1.45e-07	5.03e-08	gi|317048300|ref|YP_004115948.1| peptidase S49 domain-containing protein [Pantoea sp. At-9b]
2.8541	down	1.18e-07	4.12e-08	gi|398792571|ref|ZP_10553165.1| ribosomal protein S3, bacterial type [Pantoea sp. YR343]
2.5934	down	9.5e-08	3.66e-08	gi|398790575|ref|ZP_10551564.1| beta-hydroxyacyl-(acyl carrier protein) dehydratase FabA [Pantoea
2.5934	down	1.9e-07	7.32e-08	gi|317054551|ref|YP_004118576.1| methionine aminopeptidase, type I [Pantoea sp. At-9b]
2.5248	down	2.08e-07	8.24e-08	gi|317046908|ref|YP_004114556.1| hypothetical protein Pat9b_0675 [Pantoea sp. At-9b]
2.4699	down	4.52e-08	1.83e-08	gi|322834584|ref|YP_004214611.1| endoribonuclease L-PSP [Rahnella sp. Y9602]
2.4699	down	4.52e-08	1.83e-08	gi|284007745|emb|CBA73564.1| 50S ribosomal subunit protein L19 [Arsenophonus nasoniae]
2.4699	down	1.58e-07	6.41e-08	gi|329297591|ref|ZP_08254927.1| hypothetical protein Pstas_15486 [Plautia stali symbiont]
2.3847	down	3.17e-07	1.33e-07	gi|291616893|ref|YP_003519635.1| Lrp [Pantoea ananatis LMG 20103]
2.3052	down	6.33e-08	2.75e-08	gi|381405853|ref|ZP_09930537.1| aspartate carbamoyltransferase regulatory subunit [Pantoea sp.
2.2582	down	7.24e-08	3.2e-08	gi|317046393|ref|YP_004114041.1| diaminopimelate epimerase [Pantoea sp. At-9b]
2.2286	down	4.39e-07	1.97e-07	gi|398791545|ref|ZP_10552269.1| pyruvate kinase [Pantoea sp. YR343]
2.2229	down	8.14e-08	3.66e-08	gi|398792733|ref|ZP_10553294.1| GTP cyclohydrolase I [Pantoea sp. YR343]
2.2229	down	1.22e-07	5.49e-08	gi|398799744|ref|ZP_10559026.1| TrgB like protein [Pantoea sp. GM01]
2.1532	down	3.84e-07	1.79e-07	gi|398791858|ref|ZP_10552559.1| putative Zn-dependent protease-like protein [Pantoea sp. YR343]
2.1406	down	2.94e-07	1.37e-07	gi|91212670|ref|YP_542656.1| rod shape-determining protein MreB [Escherichia coli UTI89]
2.0994	down	2.31e-07	1.1e-07	gi|317048827|ref|YP_004116475.1| phosphomethylpyrimidine kinase [Pantoea sp. At-9b]
2.0582	down	1.13e-07	5.49e-08	gi|317046909|ref|YP_004114557.1| dephospho-CoA kinase [Pantoea sp. At-9b]
2.0088	down	2.76e-07	1.37e-07	gi|378766732|ref|YP_005195195.1| small heat shock protein Ibp [Pantoea ananatis LMG 5342]
1.9759	down	8.14e-08	4.12e-08	gi|329297187|ref|ZP_08254523.1| histidine triad (HIT) protein [Plautia stali symbiont]
1.9759	down	1.09e-07	5.49e-08	gi|329296341|ref|ZP_08253677.1| septum formation inhibitor [Plautia stali symbiont]
1.9759	down	1.09e-07	5.49e-08	gi|300714782|ref|YP_003739585.1| trxA gene product [Erwinia billingiae Eb661]
1.9178	down	1.49e-07	7.78e-08	gi|317050076|ref|YP_004117724.1| 6-phosphofructokinase [Pantoea sp. At-9b]
1.8524	down	6.78e-08	3.66e-08	gi|378765849|ref|YP_005194310.1| ribose-5-phosphate isomerase A [Pantoea ananatis LMG 5342]
1.7847	down	2.53e-07	1.42e-07	gi|317047293|ref|YP_004114941.1| beta-lactamase [Pantoea sp. At-9b]
1.7564	down	3.62e-07	2.06e-07	gi|317053688|ref|YP_004118822.1| initiator RepB protein [Pantoea sp. At-9b]
1.6936	down	5.43e-08	3.2e-08	gi|291619158|ref|YP_003521900.1| 30S ribosomal protein S5 [Pantoea ananatis LMG 20103]
1.6795	down	7.69e-08	4.58e-08	gi|329296854|ref|ZP_08254190.1| transcription antitermination protein NusG [Plautia stali symbiont]
1.6301	down	1.49e-07	9.15e-08	gi|329295957|ref|ZP_08253293.1| phosphoglyceromutase [Plautia stali symbiont]
1.5959	down	9.5e-08	5.95e-08	gi|317048834|ref|YP_004116482.1| peroxiredoxin [Pantoea sp. At-9b]
1.5807	down	1.81e-07	1.14e-07	gi|329298426|ref|ZP_08255762.1| 1-acyl-sn-glycerol-3-phosphate acyltransferase [Plautia stali
1.5691	down	9.77e-07	6.22e-07	gi|378580972|ref|ZP_09829624.1| ribosomal RNA large subunit methyltransferase N [Pantoea stewartii
1.5437	down	1.13e-07	7.32e-08	gi|398797321|ref|ZP_10556644.1| flavodoxin reductase family protein [Pantoea sp. GM01]
1.5313	down	1.4e-07	9.15e-08	gi|386017844|ref|YP_005936145.1| sodA gene product [Pantoea ananatis AJ13355]
1.4946	down	8e-07	5.36e-07	gi|398800412|ref|ZP_10559684.1| lipoate synthase [Pantoea sp. GM01]
1.4819	down	9.5e-08	6.41e-08	gi|291617277|ref|YP_003520019.1| RibE [Pantoea ananatis LMG 20103]
1.4819	down	4.34e-07	2.93e-07	gi|398797086|ref|ZP_10556411.1| chaperone protein DnaK [Pantoea sp. GM01]
1.4152	down	4.34e-05	3.07e-05	gi|300973359|ref|ZP_07172160.1| hypothetical protein HMPREF9553_00243 [Escherichia coli MS 200-1]
1.4114	down	4.52e-08	3.2e-08	gi|52308156|gb|AAU38656.1| RpsJ protein [Mannheimia succiniciproducens MBEL55E]
1.3851	up	8.59e-08	1.19e-07	gi|329298044|ref|ZP_08255380.1| pantoate--beta-alanine ligase [Plautia stali symbiont]
1.3679	down	8.14e-08	5.95e-08	gi|291618464|ref|YP_003521206.1| SmpB [Pantoea ananatis LMG 20103]
1.3538	down	0.000108	8e-05	gi|189337863|dbj|BAG46932.1| cell wall-associated hydrolase [Burkholderia multivorans ATCC
1.3496	up	1.36e-08	1.83e-08	gi|379657302|emb|CBW17370.2| integration host factor alpha-subunit, partial [Salmonella enterica
1.3494	down	2.53e-07	1.88e-07	gi|398798138|ref|ZP_10557439.1| molecular chaperone of HSP90 family [Pantoea sp. GM01]
1.3173	down	1.09e-07	8.24e-08	gi|292487883|ref|YP_003530758.1| yccA gene product [Erwinia amylovora CFBP1430]
1.3014	up	3.17e-08	4.12e-08	gi|293394705|ref|ZP_06638997.1| ribosome recycling factor [Serratia odorifera DSM 4582]
1.2146	down	3.78e-06	3.11e-06	gi|317046672|ref|YP_004114320.1| chaperonin GroEL [Pantoea sp. At-9b]
1.2075	down	9.95e-08	8.24e-08	gi|317047608|ref|YP_004115256.1| hemimethylated DNA-binding protein [Pantoea sp. At-9b]
1.1855	down	1.09e-07	9.15e-08	gi|317049837|ref|YP_004117485.1| 50S ribosomal protein L2 [Pantoea sp. At-9b]
1.1781	down	1.29e-06	1.09e-06	gi|294635775|ref|ZP_06714235.1| GTP-binding protein YchF [Edwardsiella tarda ATCC 23685]
1.1526	down	9.5e-08	8.24e-08	gi|398796194|ref|ZP_10555822.1| molybdopterin-guanine dinucleotide biosynthesis protein A, proteobacterial
1.1526	down	6.33e-08	5.49e-08	gi|398800551|ref|ZP_10559820.1| DNA mismatch repair endonuclease MutH [Pantoea sp. GM01]
1.1332	down	1.76e-07	1.56e-07	gi|317049859|ref|YP_004117507.1| taurine dioxygenase [Pantoea sp. At-9b]
1.0965	up	5.43e-08	5.95e-08	gi|304396794|ref|ZP_07378674.1| purine nucleoside phosphorylase [Pantoea sp. aB]
1.0122	up	3.17e-08	3.2e-08	gi|353570037|gb|EHC34415.1| DNA gyrase subunit B, partial [Salmonella enterica subsp. enterica
